# Supplementary material for: A window of opportunity? The relevance of the rotating European Union presidency in the public eye
Source: Eur Union Polit. 2022 Dec 4;24(2):327–47. doi: 10.1177/14651165221142504 (PMC10189837; doi:10.1177/14651165221142504)
Supplement: sj-R-2-eup-10.1177_14651165221142504 - Supplemental material for A window of opportunity? The relevance of the rotating European Union presidency in the public eye [file sj-R-2-eup-10.1177_14651165221142504.R]

# Eisele, Olga, Heidenreich, Tobias, Kriegler, Nina, Syed Ali, Pamina, Boomgaarden, Hajo G. (2022). 
# A Window of Opportunity? The Relevance of the Rotating European Union Presidency in the Public Eye. 

library(data.table)
library(car)

options(scipen = 999)
set.seed(79098)

woo_data <- fread('~/window_of_opportunity_data.csv')
names(woo_data)

# Figure AA (Appendix)
woo_data.vis.cor_sub <- woo_data[,c('austria', 'bulgaria', 'estonia', 'distance', 'population', 'gdp', 'presidencies_before', 'government_EU_stance', 'share_eu_critical', 'trust_eu')]
f_a4 <- cor(woo_data.vis.cor_sub, method = 'pearson')

# scale variables
woo_data$austria <- scale(woo_data$austria)
woo_data$bulgaria <- scale(woo_data$bulgaria)
woo_data$estonia <- scale(woo_data$estonia)
woo_data$distance <- scale(woo_data$distance)
woo_data$population <- scale(woo_data$population)
woo_data$gdp <- scale(woo_data$gdp)
woo_data$presidencies_before <- scale(woo_data$presidencies_before)
woo_data$government_EU_stance <- scale(woo_data$government_EU_stance)
woo_data$share_eu_critical <- scale(woo_data$share_eu_critical)
woo_data$trust_eu <- scale(woo_data$trust_eu)
woo_data$broadsheet <- scale(woo_data$broadsheet)
woo_data$national <- scale(woo_data$national)
woo_data$y2009 <- scale(woo_data$y2009)
woo_data$vis <- scale(woo_data$vis)
woo_data$rel <- scale(woo_data$rel)

# main model visibility
vis_model <- lm(vis ~ austria +
                  bulgaria +
                  estonia +
                  distance + 
                  population +
                  gdp +
                  presidencies_before +
                  government_EU_stance +
                  share_eu_critical +
                  trust_eu +
                  broadsheet +
                  national +
                  y2009,
                data = woo_data)
summary(vis_model)

# main model relevance
rel_model <- lm(rel ~ austria + 
                  bulgaria +
                  estonia +
                  distance + 
                  population +
                  gdp +
                  presidencies_before +
                  government_EU_stance +
                  share_eu_critical +
                  trust_eu +
                  broadsheet +
                  national +
                  y2009,
                data = woo_data)
summary(rel_model)

# Table A5 (Appendix)
vif(vis_model)
vif(rel_model)

### Robustness checks
## 1: single outlets
table(woo_data$outlet)
class(woo_data$outlet)
woo_data$outlet <- as.factor(woo_data$outlet)
woo_data$outlet <- relevel(woo_data$outlet, ref='Der Standard')

# 1.1: visibility
vis_model.rob1_1 <- lm(vis ~ austria +
                         bulgaria +
                         estonia +
                         distance + 
                         population +
                         gdp +
                         presidencies_before +
                         government_EU_stance +
                         share_eu_critical +
                         trust_eu +
                         y2009 +
                         outlet,
                       data = woo_data)
summary(vis_model.rob1_1)

# 1.2: relevance
rel_model.rob1_2 <- lm(rel ~ austria +
                         bulgaria +
                         estonia +
                         distance + 
                         population +
                         gdp +
                         presidencies_before +
                         government_EU_stance +
                         share_eu_critical +
                         trust_eu +
                         y2009 +
                         outlet,
                       data = woo_data)
summary(rel_model.rob1_2)


## 2: years
table(woo_data$year)
class(woo_data$year)
woo_data$year <- as.factor(woo_data$year)
woo_data$year <- relevel(woo_data$year, ref='2009')
table(woo_data$year)

#2.1: visibility
vis_model.rob2_1 <- lm(vis ~ austria +
                         bulgaria +
                         estonia +
                         distance + 
                         population +
                         gdp +
                         presidencies_before +
                         government_EU_stance +
                         share_eu_critical +
                         trust_eu +
                         year +
                         broadsheet +
                         national,
                       data = woo_data)
summary(vis_model.rob2_1)


#2.2: relevance
rel_model.rob2_2 <- lm(rel ~ austria +
                         bulgaria +
                         estonia +
                         distance + 
                         population +
                         gdp +
                         presidencies_before +
                         government_EU_stance +
                         share_eu_critical +
                         trust_eu +
                         year +
                         broadsheet +
                         national,
                       data = woo_data)
summary(rel_model.rob2_2)
