# Supplementary material for: A window of opportunity? The relevance of the rotating European Union presidency in the public eye
Source: Eur Union Polit. 2022 Dec 4;24(2):327–47. doi: 10.1177/14651165221142504 (PMC10189837; doi:10.1177/14651165221142504)
Supplement: sj-R-3-eup-10.1177_14651165221142504 - Supplemental material for A window of opportunity? The relevance of the rotating European Union presidency in the public eye [file sj-R-3-eup-10.1177_14651165221142504.R]

# Eisele, Olga, Heidenreich, Tobias, Kriegler, Nina, Syed Ali, Pamina, Boomgaarden, Hajo G. (2022). 
# A Window of Opportunity? The Relevance of the Rotating European Union Presidency in the Public Eye. 

# Latent semantic sclaing is powered by Kohei Watanabe
# Watanabe, K. (2021). Latent semantic scaling: A semisupervised text analysis technique for new domains and languages. Communication Methods and Measures, 15(2), 81-102.
# https://www.tandfonline.com/doi/full/10.1080/19312458.2020.1832976
# Please note that the tokens.RDS data is not publicly available.


require(quanteda)
require(LSX)

options(scipen = 999)
set.seed(79098)

dict <- dictionary(file = '~/dictionary.yml')

toks <- readRDS('~/tokens.RDS') %>%
  tokens_remove(stopwords("de", "marimo")) %>%
  tokens_remove('\\d', valuetype = 'regex', min_nchar = 2) %>%
  tokens_remove(newsmap::data_dictionary_newsmap_de)

eu_pres <- char_context(toks, dict$target$eu_pres, window = 2) 

dfmt <- dfm(toks, remove_padding = TRUE) %>%
  dfm_trim(min_termfreq = 10)

relevancy_lss_model <- textmodel_lss(dfmt, as.seedwords(dict$seed1), eu_pres, k = 500, cache = TRUE)

dfmt_g <- dfm_group(dfmt)
df <- docvars(dfmt_g)
se_fit <- as.data.frame(predict(relevancy_lss_model, newdat = dfmt_g, se.fit = TRUE, rescaling = TRUE))
df$lss <- se_fit$fit
df$se_fit <- se_fit$se.fit

names(df)
df <- df[,c("article_id", "date", "outlet_full", "lss", "se_fit")]
table(df$outlet_full)

write.csv('~/scaling_results.csv', x=df, row.names = F)
