# Supplementary material for: A window of opportunity? The relevance of the rotating European Union presidency in the public eye
Source: Eur Union Polit. 2022 Dec 4;24(2):327–47. doi: 10.1177/14651165221142504 (PMC10189837; doi:10.1177/14651165221142504)
Supplement: sj-R-4-eup-10.1177_14651165221142504 - Supplemental material for A window of opportunity? The relevance of the rotating European Union presidency in the public eye [file sj-R-4-eup-10.1177_14651165221142504.R]

# Eisele, Olga, Heidenreich, Tobias, Kriegler, Nina, Syed Ali, Pamina, Boomgaarden, Hajo G. (2022). 
# A Window of Opportunity? The Relevance of the Rotating European Union Presidency in the Public Eye. 

library(data.table)

#woo_data.article_lvl <- fread("relevancy_article_level.csv")
woo_data.article_lvl <- fread('/Users/tobiasheidenreich/ucloud/Shared/OeNB Project/presidency_paper/materials_for_publication/data/relevancy_article_level.csv')
names(woo_data.article_lvl) <- sub('relevance', 'fit', names(woo_data.article_lvl))
woo_data.article_lvl$date <- as.Date.character(woo_data.article_lvl$date)

# smooth LSS scores
woo_data.article_lvl_sm <- smooth_lss(woo_data.article_lvl, from = as.Date("2009-01-01"), to = as.Date("2019-12-31"))

# plot trend
plot(woo_data.article_lvl$date, woo_data.article_lvl$fit, col = rgb(0, 0, 0, 0.02), pch = 16, ylim = c(-0.8, 0.8),
     xlab = "Year", ylab = "Relevance Score")
lines(woo_data.article_lvl_sm$date, woo_data.article_lvl_sm$fit, type = "l")
lines(woo_data.article_lvl_sm$date, woo_data.article_lvl_sm$fit + woo_data.article_lvl_sm$se.fit * 2, type = "l", lty = 3)
lines(woo_data.article_lvl_sm$date, woo_data.article_lvl_sm$fit - woo_data.article_lvl_sm$se.fit * 2, type = "l", lty = 3)
abline(h = 0)
abline(v=as.Date("2009-01-01"), lty = 2)
abline(v=as.Date("2009-07-01"), lty = 2)
abline(v=as.Date("2010-01-01"), lty = 2)
abline(v=as.Date("2010-07-01"), lty = 2)
abline(v=as.Date("2011-01-01"), lty = 2)
abline(v=as.Date("2011-07-01"), lty = 2)
abline(v=as.Date("2012-01-01"), lty = 2)
abline(v=as.Date("2012-07-01"), lty = 2)
abline(v=as.Date("2013-01-01"), lty = 2)
abline(v=as.Date("2013-07-01"), lty = 2)
abline(v=as.Date("2014-01-01"), lty = 2)
abline(v=as.Date("2014-07-01"), lty = 2)
abline(v=as.Date("2015-01-01"), lty = 2)
abline(v=as.Date("2015-07-01"), lty = 2)
abline(v=as.Date("2016-01-01"), lty = 2)
abline(v=as.Date("2016-07-01"), lty = 2)
abline(v=as.Date("2017-01-01"), lty = 2)
abline(v=as.Date("2017-07-01"), lty = 2)
abline(v=as.Date("2018-01-01"), lty = 2)
abline(v=as.Date("2018-07-01"), lty = 2)
abline(v=as.Date("2019-01-01"), lty = 2)
abline(v=as.Date("2019-07-01"), lty = 2)
abline(v=as.Date("2020-01-01"), lty = 2)
