# Supplementary material for: A window of opportunity? The relevance of the rotating European Union presidency in the public eye
Source: Eur Union Polit. 2022 Dec 4;24(2):327–47. doi: 10.1177/14651165221142504 (PMC10189837; doi:10.1177/14651165221142504)
Supplement: sj-R-5-eup-10.1177_14651165221142504 - Supplemental material for A window of opportunity? The relevance of the rotating European Union presidency in the public eye [file sj-R-5-eup-10.1177_14651165221142504.R]

# Eisele, Olga, Heidenreich, Tobias, Kriegler, Nina, Syed Ali, Pamina, Boomgaarden, Hajo G. (2022). 
# A Window of Opportunity? The Relevance of the Rotating European Union Presidency in the Public Eye. 

library(data.table)

dframes <- fread('/Users/tobiasheidenreich/ucloud/Shared/OeNB Project/presidency_paper/materials_for_publication/data/dataset_frames.csv')

dframes <- fread('dataset_frames.csv')
names(dframes)

table(dframes$frame_dimension)
# 0 = Reference
# 1 = Political Work
# 2 = Interior Politics
# 3 = Public Relations

dframes.tabloid <- subset(dframes, news_tabloid == 1)
dframes.broadsheets <- subset(dframes, news_tabloid == 0)

# summary by frame

# broadsheets
table(dframes.broadsheets$frame_dimension)
summary(dframes.broadsheets$lss_rel_target[dframes.broadsheets$frame_dimension == 0])
sd(dframes.broadsheets$lss_rel_target[dframes.broadsheets$frame_dimension == 0])
summary(dframes.broadsheets$lss_rel_target[dframes.broadsheets$frame_dimension == 1])
sd(dframes.broadsheets$lss_rel_target[dframes.broadsheets$frame_dimension == 1])
summary(dframes.broadsheets$lss_rel_target[dframes.broadsheets$frame_dimension == 2])
sd(dframes.broadsheets$lss_rel_target[dframes.broadsheets$frame_dimension == 2])
summary(dframes.broadsheets$lss_rel_target[dframes.broadsheets$frame_dimension == 3])
sd(dframes.broadsheets$lss_rel_target[dframes.broadsheets$frame_dimension == 3])
# total
summary(dframes.broadsheets$lss_rel_target)
sd(dframes.broadsheets$lss_rel_target)

# tabloid
table(dframes.tabloid$frame_dimension)
summary(dframes.tabloid$lss_rel_target[dframes.tabloid$frame_dimension == 0])
sd(dframes.tabloid$lss_rel_target[dframes.tabloid$frame_dimension == 0])
summary(dframes.tabloid$lss_rel_target[dframes.tabloid$frame_dimension == 1])
sd(dframes.tabloid$lss_rel_target[dframes.tabloid$frame_dimension == 1])
summary(dframes.tabloid$lss_rel_target[dframes.tabloid$frame_dimension == 2])
sd(dframes.tabloid$lss_rel_target[dframes.tabloid$frame_dimension == 2])
summary(dframes.tabloid$lss_rel_target[dframes.tabloid$frame_dimension == 3])
sd(dframes.tabloid$lss_rel_target[dframes.tabloid$frame_dimension == 3])
# total
summary(dframes.tabloid$lss_rel_target)
sd(dframes.tabloid$lss_rel_target)
