# Supplementary material for: A window of opportunity? The relevance of the rotating European Union presidency in the public eye
Source: Eur Union Polit. 2022 Dec 4;24(2):327–47. doi: 10.1177/14651165221142504 (PMC10189837; doi:10.1177/14651165221142504)
Supplement: sj-csv-6-eup-10.1177_14651165221142504 - Supplemental material for A window of opportunity? The relevance of the rotating European Union presidency in the public eye [file sj-csv-6-eup-10.1177_14651165221142504.csv]

id	month	period	outlet	year	austria	estonia	bulgaria	distance	population	gdp	presidencies_before	government_EU_stance	share_eu_critical	trust_eu	broadsheet	national	y2009	y2010	y2011	y2012	y2013	y2014	y2015	y2016	y2017	y2018	y2019	vis	rel
1	2009m1	1	Der Standard	2009	0	0	0	252.61	10467542	14260	0	4.354991	0	48	1	1	1	0	0	0	0	0	0	0	0	0	0	0.106422018348624	-0.389974434251976
2	2009m1	1	Die Presse	2009	0	0	0	252.61	10467542	14260	0	4.354991	0	48	1	1	1	0	0	0	0	0	0	0	0	0	0	0.0646651270207852	-0.394798957081245
3	2009m1	1	Heute	2009	0	0	0	252.61	10467542	14260	0	4.354991	0	48	0	1	1	0	0	0	0	0	0	0	0	0	0	0	NA
4	2009m1	1	Kleine Zeitung	2009	0	0	0	252.61	10467542	14260	0	4.354991	0	48	1	0	1	0	0	0	0	0	0	0	0	0	0	0.0480549199084668	-0.428091275853812
5	2009m1	1	Kronenzeitung	2009	0	0	0	252.61	10467542	14260	0	4.354991	0	48	0	1	1	0	0	0	0	0	0	0	0	0	0	0.0313152400835073	-0.675673330833686
6	2009m1	1	Kurier	2009	0	0	0	252.61	10467542	14260	0	4.354991	0	48	1	1	1	0	0	0	0	0	0	0	0	0	0	0.113559322033898	-0.631499386832948
7	2009m1	1	Oberösterreichische Nachrichten	2009	0	0	0	252.61	10467542	14260	0	4.354991	0	48	1	0	1	0	0	0	0	0	0	0	0	0	0	0.104651162790698	-0.475741085969661
8	2009m1	1	Salzburger Nachrichten	2009	0	0	0	252.61	10467542	14260	0	4.354991	0	48	1	0	1	0	0	0	0	0	0	0	0	0	0	0.0649819494584837	-0.548904558956363
9	2009m1	1	Tiroler Tageszeitung	2009	0	0	0	252.61	10467542	14260	0	4.354991	0	48	1	0	1	0	0	0	0	0	0	0	0	0	0	0.0669642857142857	-0.566780808641005
10	2009m1	1	Vorarlberger Nachrichten	2009	0	0	0	252.61	10467542	14260	0	4.354991	0	48	1	0	1	0	0	0	0	0	0	0	0	0	0	0.0408163265306122	-0.134851925949252
11	2009m1	1	Wiener Zeitung	2009	0	0	0	252.61	10467542	14260	0	4.354991	0	48	1	0	1	0	0	0	0	0	0	0	0	0	0	0.0831234256926952	-0.13384271463661
12	2009m10	2	Der Standard	2009	0	0	0	1241.83	9256347	33840	1	6.28414	11.1	45	1	1	1	0	0	0	0	0	0	0	0	0	0	0.0288461538461538	0.0655572750587596
13	2009m10	2	Die Presse	2009	0	0	0	1241.83	9256347	33840	1	6.28414	11.1	45	1	1	1	0	0	0	0	0	0	0	0	0	0	0.0273224043715847	-0.0638067143663583
14	2009m10	2	Heute	2009	0	0	0	1241.83	9256347	33840	1	6.28414	11.1	45	0	1	1	0	0	0	0	0	0	0	0	0	0	0.0126582278481013	-0.943231988603018
15	2009m10	2	Kleine Zeitung	2009	0	0	0	1241.83	9256347	33840	1	6.28414	11.1	45	1	0	1	0	0	0	0	0	0	0	0	0	0	0.00900900900900901	-0.919640143096721
16	2009m10	2	Kronenzeitung	2009	0	0	0	1241.83	9256347	33840	1	6.28414	11.1	45	0	1	1	0	0	0	0	0	0	0	0	0	0	0.00659340659340659	-1.51652398533181
17	2009m10	2	Kurier	2009	0	0	0	1241.83	9256347	33840	1	6.28414	11.1	45	1	1	1	0	0	0	0	0	0	0	0	0	0	0.0375	-0.604730850533066
18	2009m10	2	Oberösterreichische Nachrichten	2009	0	0	0	1241.83	9256347	33840	1	6.28414	11.1	45	1	0	1	0	0	0	0	0	0	0	0	0	0	0.0222222222222222	-0.349564362285584
19	2009m10	2	Salzburger Nachrichten	2009	0	0	0	1241.83	9256347	33840	1	6.28414	11.1	45	1	0	1	0	0	0	0	0	0	0	0	0	0	0.028169014084507	-0.470102375388267
20	2009m10	2	Tiroler Tageszeitung	2009	0	0	0	1241.83	9256347	33840	1	6.28414	11.1	45	1	0	1	0	0	0	0	0	0	0	0	0	0	0.0350877192982456	-0.343472891802591
21	2009m10	2	Vorarlberger Nachrichten	2009	0	0	0	1241.83	9256347	33840	1	6.28414	11.1	45	1	0	1	0	0	0	0	0	0	0	0	0	0	0.0232558139534884	-0.683893162702436
22	2009m10	2	Wiener Zeitung	2009	0	0	0	1241.83	9256347	33840	1	6.28414	11.1	45	1	0	1	0	0	0	0	0	0	0	0	0	0	0.0498915401301518	-0.3127360986844
23	2009m11	2	Der Standard	2009	0	0	0	1241.83	9256347	33840	1	6.28414	11.1	45	1	1	1	0	0	0	0	0	0	0	0	0	0	0.049645390070922	-0.175996973672157
24	2009m11	2	Die Presse	2009	0	0	0	1241.83	9256347	33840	1	6.28414	11.1	45	1	1	1	0	0	0	0	0	0	0	0	0	0	0.0306122448979592	-0.1611693099731
25	2009m11	2	Heute	2009	0	0	0	1241.83	9256347	33840	1	6.28414	11.1	45	0	1	1	0	0	0	0	0	0	0	0	0	0	0	NA
26	2009m11	2	Kleine Zeitung	2009	0	0	0	1241.83	9256347	33840	1	6.28414	11.1	45	1	0	1	0	0	0	0	0	0	0	0	0	0	0.0283018867924528	-0.343462715375701
27	2009m11	2	Kronenzeitung	2009	0	0	0	1241.83	9256347	33840	1	6.28414	11.1	45	0	1	1	0	0	0	0	0	0	0	0	0	0	0.0133689839572193	-0.249006560624512
28	2009m11	2	Kurier	2009	0	0	0	1241.83	9256347	33840	1	6.28414	11.1	45	1	1	1	0	0	0	0	0	0	0	0	0	0	0.0674740484429066	-0.274343646282871
29	2009m11	2	Oberösterreichische Nachrichten	2009	0	0	0	1241.83	9256347	33840	1	6.28414	11.1	45	1	0	1	0	0	0	0	0	0	0	0	0	0	0.0310734463276836	0.0755917790458319
30	2009m11	2	Salzburger Nachrichten	2009	0	0	0	1241.83	9256347	33840	1	6.28414	11.1	45	1	0	1	0	0	0	0	0	0	0	0	0	0	0.0600706713780919	0.118711477057162
31	2009m11	2	Tiroler Tageszeitung	2009	0	0	0	1241.83	9256347	33840	1	6.28414	11.1	45	1	0	1	0	0	0	0	0	0	0	0	0	0	0.0521739130434783	-0.214431890845268
32	2009m11	2	Vorarlberger Nachrichten	2009	0	0	0	1241.83	9256347	33840	1	6.28414	11.1	45	1	0	1	0	0	0	0	0	0	0	0	0	0	0.0242718446601942	-0.919352720506076
33	2009m11	2	Wiener Zeitung	2009	0	0	0	1241.83	9256347	33840	1	6.28414	11.1	45	1	0	1	0	0	0	0	0	0	0	0	0	0	0.0605326876513317	-0.110030453728441
34	2009m12	2	Der Standard	2009	0	0	0	1241.83	9256347	33840	1	6.28414	11.1	45	1	1	1	0	0	0	0	0	0	0	0	0	0	0.0934393638170974	-0.197670096345141
35	2009m12	2	Die Presse	2009	0	0	0	1241.83	9256347	33840	1	6.28414	11.1	45	1	1	1	0	0	0	0	0	0	0	0	0	0	0.0496277915632754	-0.0137018831574934
36	2009m12	2	Heute	2009	0	0	0	1241.83	9256347	33840	1	6.28414	11.1	45	0	1	1	0	0	0	0	0	0	0	0	0	0	0	NA
37	2009m12	2	Kleine Zeitung	2009	0	0	0	1241.83	9256347	33840	1	6.28414	11.1	45	1	0	1	0	0	0	0	0	0	0	0	0	0	0.0372340425531915	0.048128131457803
38	2009m12	2	Kronenzeitung	2009	0	0	0	1241.83	9256347	33840	1	6.28414	11.1	45	0	1	1	0	0	0	0	0	0	0	0	0	0	0.00602409638554217	0.26786238256064
39	2009m12	2	Kurier	2009	0	0	0	1241.83	9256347	33840	1	6.28414	11.1	45	1	1	1	0	0	0	0	0	0	0	0	0	0	0.0430839002267574	-0.113395868878291
40	2009m12	2	Oberösterreichische Nachrichten	2009	0	0	0	1241.83	9256347	33840	1	6.28414	11.1	45	1	0	1	0	0	0	0	0	0	0	0	0	0	0.0698529411764706	-0.302941894741682
41	2009m12	2	Salzburger Nachrichten	2009	0	0	0	1241.83	9256347	33840	1	6.28414	11.1	45	1	0	1	0	0	0	0	0	0	0	0	0	0	0.0840336134453782	-0.176829896637454
42	2009m12	2	Tiroler Tageszeitung	2009	0	0	0	1241.83	9256347	33840	1	6.28414	11.1	45	1	0	1	0	0	0	0	0	0	0	0	0	0	0.0555555555555556	-0.298572557027301
43	2009m12	2	Vorarlberger Nachrichten	2009	0	0	0	1241.83	9256347	33840	1	6.28414	11.1	45	1	0	1	0	0	0	0	0	0	0	0	0	0	0.0124223602484472	0.10317124320085
44	2009m12	2	Wiener Zeitung	2009	0	0	0	1241.83	9256347	33840	1	6.28414	11.1	45	1	0	1	0	0	0	0	0	0	0	0	0	0	0.0600522193211488	0.107103756941505
45	2009m2	1	Der Standard	2009	0	0	0	252.61	10467542	14260	0	4.354991	0	48	1	1	1	0	0	0	0	0	0	0	0	0	0	0.0542056074766355	-0.349669977991949
46	2009m2	1	Die Presse	2009	0	0	0	252.61	10467542	14260	0	4.354991	0	48	1	1	1	0	0	0	0	0	0	0	0	0	0	0.0308483290488432	-0.181953629868788
47	2009m2	1	Heute	2009	0	0	0	252.61	10467542	14260	0	4.354991	0	48	0	1	1	0	0	0	0	0	0	0	0	0	0	0	NA
48	2009m2	1	Kleine Zeitung	2009	0	0	0	252.61	10467542	14260	0	4.354991	0	48	1	0	1	0	0	0	0	0	0	0	0	0	0	0.0186915887850467	-0.232765811521239
49	2009m2	1	Kronenzeitung	2009	0	0	0	252.61	10467542	14260	0	4.354991	0	48	0	1	1	0	0	0	0	0	0	0	0	0	0	0.0192307692307692	-0.790276693000857
50	2009m2	1	Kurier	2009	0	0	0	252.61	10467542	14260	0	4.354991	0	48	1	1	1	0	0	0	0	0	0	0	0	0	0	0.0213219616204691	-0.438763103912019
51	2009m2	1	Oberösterreichische Nachrichten	2009	0	0	0	252.61	10467542	14260	0	4.354991	0	48	1	0	1	0	0	0	0	0	0	0	0	0	0	0.0292682926829268	-0.64712280680136
52	2009m2	1	Salzburger Nachrichten	2009	0	0	0	252.61	10467542	14260	0	4.354991	0	48	1	0	1	0	0	0	0	0	0	0	0	0	0	0.0401785714285714	-0.393093229037067
53	2009m2	1	Tiroler Tageszeitung	2009	0	0	0	252.61	10467542	14260	0	4.354991	0	48	1	0	1	0	0	0	0	0	0	0	0	0	0	0.0377358490566038	-0.676479751315406
54	2009m2	1	Vorarlberger Nachrichten	2009	0	0	0	252.61	10467542	14260	0	4.354991	0	48	1	0	1	0	0	0	0	0	0	0	0	0	0	0.0273224043715847	-0.760771472930548
55	2009m2	1	Wiener Zeitung	2009	0	0	0	252.61	10467542	14260	0	4.354991	0	48	1	0	1	0	0	0	0	0	0	0	0	0	0	0.0566037735849057	-0.523274281639078
56	2009m3	1	Der Standard	2009	0	0	0	252.61	10467542	14260	0	4.354991	0	48	1	1	1	0	0	0	0	0	0	0	0	0	0	0.0514705882352941	-0.476426271872048
57	2009m3	1	Die Presse	2009	0	0	0	252.61	10467542	14260	0	4.354991	0	48	1	1	1	0	0	0	0	0	0	0	0	0	0	0.0368763557483731	-0.273803438754583
58	2009m3	1	Heute	2009	0	0	0	252.61	10467542	14260	0	4.354991	0	48	0	1	1	0	0	0	0	0	0	0	0	0	0	0.010989010989011	-2.20726948367419
59	2009m3	1	Kleine Zeitung	2009	0	0	0	252.61	10467542	14260	0	4.354991	0	48	1	0	1	0	0	0	0	0	0	0	0	0	0	0.0280172413793103	-0.223642765767716
60	2009m3	1	Kronenzeitung	2009	0	0	0	252.61	10467542	14260	0	4.354991	0	48	0	1	1	0	0	0	0	0	0	0	0	0	0	0.0185614849187935	-0.367377616212823
61	2009m3	1	Kurier	2009	0	0	0	252.61	10467542	14260	0	4.354991	0	48	1	1	1	0	0	0	0	0	0	0	0	0	0	0.0393559928443649	-0.418358231219975
62	2009m3	1	Oberösterreichische Nachrichten	2009	0	0	0	252.61	10467542	14260	0	4.354991	0	48	1	0	1	0	0	0	0	0	0	0	0	0	0	0.0719424460431655	-0.531393591676026
63	2009m3	1	Salzburger Nachrichten	2009	0	0	0	252.61	10467542	14260	0	4.354991	0	48	1	0	1	0	0	0	0	0	0	0	0	0	0	0.0526315789473684	-0.725987798169038
64	2009m3	1	Tiroler Tageszeitung	2009	0	0	0	252.61	10467542	14260	0	4.354991	0	48	1	0	1	0	0	0	0	0	0	0	0	0	0	0.0344827586206897	-0.57964369292822
65	2009m3	1	Vorarlberger Nachrichten	2009	0	0	0	252.61	10467542	14260	0	4.354991	0	48	1	0	1	0	0	0	0	0	0	0	0	0	0	0.0325581395348837	-0.673928312787205
66	2009m3	1	Wiener Zeitung	2009	0	0	0	252.61	10467542	14260	0	4.354991	0	48	1	0	1	0	0	0	0	0	0	0	0	0	0	0.083756345177665	-0.349586508376449
67	2009m4	1	Der Standard	2009	0	0	0	252.61	10467542	14260	0	4.354991	0	48	1	1	1	0	0	0	0	0	0	0	0	0	0	0.0378912685337726	-0.197737294554321
68	2009m4	1	Die Presse	2009	0	0	0	252.61	10467542	14260	0	4.354991	0	48	1	1	1	0	0	0	0	0	0	0	0	0	0	0.0303738317757009	-0.754421793647134
69	2009m4	1	Heute	2009	0	0	0	252.61	10467542	14260	0	4.354991	0	48	0	1	1	0	0	0	0	0	0	0	0	0	0	0	NA
70	2009m4	1	Kleine Zeitung	2009	0	0	0	252.61	10467542	14260	0	4.354991	0	48	1	0	1	0	0	0	0	0	0	0	0	0	0	0.0238095238095238	-0.0735129489280813
71	2009m4	1	Kronenzeitung	2009	0	0	0	252.61	10467542	14260	0	4.354991	0	48	0	1	1	0	0	0	0	0	0	0	0	0	0	0.00544959128065395	-2.18562341778735
72	2009m4	1	Kurier	2009	0	0	0	252.61	10467542	14260	0	4.354991	0	48	1	1	1	0	0	0	0	0	0	0	0	0	0	0.05	-0.47376714082357
73	2009m4	1	Oberösterreichische Nachrichten	2009	0	0	0	252.61	10467542	14260	0	4.354991	0	48	1	0	1	0	0	0	0	0	0	0	0	0	0	0.0422077922077922	-0.998595083406149
74	2009m4	1	Salzburger Nachrichten	2009	0	0	0	252.61	10467542	14260	0	4.354991	0	48	1	0	1	0	0	0	0	0	0	0	0	0	0	0.0232558139534884	-0.698002298990963
75	2009m4	1	Tiroler Tageszeitung	2009	0	0	0	252.61	10467542	14260	0	4.354991	0	48	1	0	1	0	0	0	0	0	0	0	0	0	0	0.0401606425702811	-0.62441051896331
76	2009m4	1	Vorarlberger Nachrichten	2009	0	0	0	252.61	10467542	14260	0	4.354991	0	48	1	0	1	0	0	0	0	0	0	0	0	0	0	0.0220994475138122	-0.503113780737566
77	2009m4	1	Wiener Zeitung	2009	0	0	0	252.61	10467542	14260	0	4.354991	0	48	1	0	1	0	0	0	0	0	0	0	0	0	0	0.0246305418719212	-0.0810484307796583
78	2009m5	1	Der Standard	2009	0	0	0	252.61	10467542	14260	0	4.354991	0	48	1	1	1	0	0	0	0	0	0	0	0	0	0	0.0154639175257732	0.236934957595815
79	2009m5	1	Die Presse	2009	0	0	0	252.61	10467542	14260	0	4.354991	0	48	1	1	1	0	0	0	0	0	0	0	0	0	0	0.01440329218107	-0.620934302151835
80	2009m5	1	Heute	2009	0	0	0	252.61	10467542	14260	0	4.354991	0	48	0	1	1	0	0	0	0	0	0	0	0	0	0	0	NA
81	2009m5	1	Kleine Zeitung	2009	0	0	0	252.61	10467542	14260	0	4.354991	0	48	1	0	1	0	0	0	0	0	0	0	0	0	0	0.00433526011560694	0.210977068736883
82	2009m5	1	Kronenzeitung	2009	0	0	0	252.61	10467542	14260	0	4.354991	0	48	0	1	1	0	0	0	0	0	0	0	0	0	0	0.00246913580246914	-0.456105398091027
83	2009m5	1	Kurier	2009	0	0	0	252.61	10467542	14260	0	4.354991	0	48	1	1	1	0	0	0	0	0	0	0	0	0	0	0.0176565008025682	-0.372216383132424
84	2009m5	1	Oberösterreichische Nachrichten	2009	0	0	0	252.61	10467542	14260	0	4.354991	0	48	1	0	1	0	0	0	0	0	0	0	0	0	0	0.0170731707317073	0.501015500471559
85	2009m5	1	Salzburger Nachrichten	2009	0	0	0	252.61	10467542	14260	0	4.354991	0	48	1	0	1	0	0	0	0	0	0	0	0	0	0	0.0259365994236311	-0.0973492897111871
86	2009m5	1	Tiroler Tageszeitung	2009	0	0	0	252.61	10467542	14260	0	4.354991	0	48	1	0	1	0	0	0	0	0	0	0	0	0	0	0.0128205128205128	-1.11969923217619
87	2009m5	1	Vorarlberger Nachrichten	2009	0	0	0	252.61	10467542	14260	0	4.354991	0	48	1	0	1	0	0	0	0	0	0	0	0	0	0	0.0133928571428571	-0.942399732552466
88	2009m5	1	Wiener Zeitung	2009	0	0	0	252.61	10467542	14260	0	4.354991	0	48	1	0	1	0	0	0	0	0	0	0	0	0	0	0.0273348519362187	-0.441880362698591
89	2009m6	1	Der Standard	2009	0	0	0	252.61	10467542	14260	0	4.354991	0	48	1	1	1	0	0	0	0	0	0	0	0	0	0	0.0551626591230552	-0.0133050784271897
90	2009m6	1	Die Presse	2009	0	0	0	252.61	10467542	14260	0	4.354991	0	48	1	1	1	0	0	0	0	0	0	0	0	0	0	0.013840830449827	0.678157144645011
91	2009m6	1	Heute	2009	0	0	0	252.61	10467542	14260	0	4.354991	0	48	0	1	1	0	0	0	0	0	0	0	0	0	0	0.00819672131147541	-2.40661071493528
92	2009m6	1	Kleine Zeitung	2009	0	0	0	252.61	10467542	14260	0	4.354991	0	48	1	0	1	0	0	0	0	0	0	0	0	0	0	0.015220700152207	-0.254955516675265
93	2009m6	1	Kronenzeitung	2009	0	0	0	252.61	10467542	14260	0	4.354991	0	48	0	1	1	0	0	0	0	0	0	0	0	0	0	0	NA
94	2009m6	1	Kurier	2009	0	0	0	252.61	10467542	14260	0	4.354991	0	48	1	1	1	0	0	0	0	0	0	0	0	0	0	0.0337837837837838	-0.0775401430579547
95	2009m6	1	Oberösterreichische Nachrichten	2009	0	0	0	252.61	10467542	14260	0	4.354991	0	48	1	0	1	0	0	0	0	0	0	0	0	0	0	0.0285087719298246	-0.308052530734628
96	2009m6	1	Salzburger Nachrichten	2009	0	0	0	252.61	10467542	14260	0	4.354991	0	48	1	0	1	0	0	0	0	0	0	0	0	0	0	0.0222772277227723	-0.160034964515084
97	2009m6	1	Tiroler Tageszeitung	2009	0	0	0	252.61	10467542	14260	0	4.354991	0	48	1	0	1	0	0	0	0	0	0	0	0	0	0	0.0126182965299685	0.0237552111919312
98	2009m6	1	Vorarlberger Nachrichten	2009	0	0	0	252.61	10467542	14260	0	4.354991	0	48	1	0	1	0	0	0	0	0	0	0	0	0	0	0.0260223048327138	0.120552597649812
99	2009m6	1	Wiener Zeitung	2009	0	0	0	252.61	10467542	14260	0	4.354991	0	48	1	0	1	0	0	0	0	0	0	0	0	0	0	0.0251479289940828	0.319386206092108
100	2009m7	2	Der Standard	2009	0	0	0	1241.83	9256347	33840	1	6.28414	11.1	45	1	1	1	0	0	0	0	0	0	0	0	0	0	0.0482758620689655	-0.0944836894663014
101	2009m7	2	Die Presse	2009	0	0	0	1241.83	9256347	33840	1	6.28414	11.1	45	1	1	1	0	0	0	0	0	0	0	0	0	0	0.0353200883002208	0.183671251123018
102	2009m7	2	Heute	2009	0	0	0	1241.83	9256347	33840	1	6.28414	11.1	45	0	1	1	0	0	0	0	0	0	0	0	0	0	0.0144927536231884	-1.02350279119025
103	2009m7	2	Kleine Zeitung	2009	0	0	0	1241.83	9256347	33840	1	6.28414	11.1	45	1	0	1	0	0	0	0	0	0	0	0	0	0	0.0160919540229885	-0.699141070638938
104	2009m7	2	Kronenzeitung	2009	0	0	0	1241.83	9256347	33840	1	6.28414	11.1	45	0	1	1	0	0	0	0	0	0	0	0	0	0	0.00581395348837209	-0.521875562319818
105	2009m7	2	Kurier	2009	0	0	0	1241.83	9256347	33840	1	6.28414	11.1	45	1	1	1	0	0	0	0	0	0	0	0	0	0	0.0378071833648393	0.182838666676547
106	2009m7	2	Oberösterreichische Nachrichten	2009	0	0	0	1241.83	9256347	33840	1	6.28414	11.1	45	1	0	1	0	0	0	0	0	0	0	0	0	0	0.0348837209302326	0.0488007321349339
107	2009m7	2	Salzburger Nachrichten	2009	0	0	0	1241.83	9256347	33840	1	6.28414	11.1	45	1	0	1	0	0	0	0	0	0	0	0	0	0	0.0348101265822785	0.640519132353301
108	2009m7	2	Tiroler Tageszeitung	2009	0	0	0	1241.83	9256347	33840	1	6.28414	11.1	45	1	0	1	0	0	0	0	0	0	0	0	0	0	0.0458333333333333	0.0259155595558716
109	2009m7	2	Vorarlberger Nachrichten	2009	0	0	0	1241.83	9256347	33840	1	6.28414	11.1	45	1	0	1	0	0	0	0	0	0	0	0	0	0	0.0168539325842697	0.220023117476895
110	2009m7	2	Wiener Zeitung	2009	0	0	0	1241.83	9256347	33840	1	6.28414	11.1	45	1	0	1	0	0	0	0	0	0	0	0	0	0	0.054421768707483	0.0789207661728195
111	2009m8	2	Der Standard	2009	0	0	0	1241.83	9256347	33840	1	6.28414	11.1	45	1	1	1	0	0	0	0	0	0	0	0	0	0	0.0617283950617284	-0.20139431865748
112	2009m8	2	Die Presse	2009	0	0	0	1241.83	9256347	33840	1	6.28414	11.1	45	1	1	1	0	0	0	0	0	0	0	0	0	0	0.0213414634146341	-0.511719803118682
113	2009m8	2	Heute	2009	0	0	0	1241.83	9256347	33840	1	6.28414	11.1	45	0	1	1	0	0	0	0	0	0	0	0	0	0	0	NA
114	2009m8	2	Kleine Zeitung	2009	0	0	0	1241.83	9256347	33840	1	6.28414	11.1	45	1	0	1	0	0	0	0	0	0	0	0	0	0	0.00668896321070234	-0.150367906493893
115	2009m8	2	Kronenzeitung	2009	0	0	0	1241.83	9256347	33840	1	6.28414	11.1	45	0	1	1	0	0	0	0	0	0	0	0	0	0	0.0107913669064748	-0.994762909647895
116	2009m8	2	Kurier	2009	0	0	0	1241.83	9256347	33840	1	6.28414	11.1	45	1	1	1	0	0	0	0	0	0	0	0	0	0	0.0238726790450928	-0.0106459831060279
117	2009m8	2	Oberösterreichische Nachrichten	2009	0	0	0	1241.83	9256347	33840	1	6.28414	11.1	45	1	0	1	0	0	0	0	0	0	0	0	0	0	0.00564971751412429	-0.4030454572992
118	2009m8	2	Salzburger Nachrichten	2009	0	0	0	1241.83	9256347	33840	1	6.28414	11.1	45	1	0	1	0	0	0	0	0	0	0	0	0	0	0.0180722891566265	0.356551723490794
119	2009m8	2	Tiroler Tageszeitung	2009	0	0	0	1241.83	9256347	33840	1	6.28414	11.1	45	1	0	1	0	0	0	0	0	0	0	0	0	0	0.0268817204301075	0.534580771035649
120	2009m8	2	Vorarlberger Nachrichten	2009	0	0	0	1241.83	9256347	33840	1	6.28414	11.1	45	1	0	1	0	0	0	0	0	0	0	0	0	0	0.0145985401459854	0.386277378133162
121	2009m8	2	Wiener Zeitung	2009	0	0	0	1241.83	9256347	33840	1	6.28414	11.1	45	1	0	1	0	0	0	0	0	0	0	0	0	0	0.0546875	0.0587188437609506
122	2009m9	2	Der Standard	2009	0	0	0	1241.83	9256347	33840	1	6.28414	11.1	45	1	1	1	0	0	0	0	0	0	0	0	0	0	0.0388888888888889	-0.112854403144381
123	2009m9	2	Die Presse	2009	0	0	0	1241.83	9256347	33840	1	6.28414	11.1	45	1	1	1	0	0	0	0	0	0	0	0	0	0	0.0241758241758242	0.0229284598598787
124	2009m9	2	Heute	2009	0	0	0	1241.83	9256347	33840	1	6.28414	11.1	45	0	1	1	0	0	0	0	0	0	0	0	0	0	0.0138888888888889	-0.133741874778384
125	2009m9	2	Kleine Zeitung	2009	0	0	0	1241.83	9256347	33840	1	6.28414	11.1	45	1	0	1	0	0	0	0	0	0	0	0	0	0	0.0150753768844221	-0.468580587844313
126	2009m9	2	Kronenzeitung	2009	0	0	0	1241.83	9256347	33840	1	6.28414	11.1	45	0	1	1	0	0	0	0	0	0	0	0	0	0	0.00552486187845304	-2.0010349309183
127	2009m9	2	Kurier	2009	0	0	0	1241.83	9256347	33840	1	6.28414	11.1	45	1	1	1	0	0	0	0	0	0	0	0	0	0	0.0308529945553539	0.459239627278215
128	2009m9	2	Oberösterreichische Nachrichten	2009	0	0	0	1241.83	9256347	33840	1	6.28414	11.1	45	1	0	1	0	0	0	0	0	0	0	0	0	0	0.0185185185185185	-0.576359154023976
129	2009m9	2	Salzburger Nachrichten	2009	0	0	0	1241.83	9256347	33840	1	6.28414	11.1	45	1	0	1	0	0	0	0	0	0	0	0	0	0	0.0468085106382979	-0.371574169884351
130	2009m9	2	Tiroler Tageszeitung	2009	0	0	0	1241.83	9256347	33840	1	6.28414	11.1	45	1	0	1	0	0	0	0	0	0	0	0	0	0	0.0159574468085106	-0.0539317620747317
131	2009m9	2	Vorarlberger Nachrichten	2009	0	0	0	1241.83	9256347	33840	1	6.28414	11.1	45	1	0	1	0	0	0	0	0	0	0	0	0	0	0.0224719101123595	-0.309423068780759
132	2009m9	2	Wiener Zeitung	2009	0	0	0	1241.83	9256347	33840	1	6.28414	11.1	45	1	0	1	0	0	0	0	0	0	0	0	0	0	0.0523690773067332	0.49302506918302
133	2010m1	3	Der Standard	2010	0	0	0	1809.44	46486619	23040	3	6.75	0	43	1	1	0	1	0	0	0	0	0	0	0	0	0	0.062200956937799	-0.203429734394733
134	2010m1	3	Die Presse	2010	0	0	0	1809.44	46486619	23040	3	6.75	0	43	1	1	0	1	0	0	0	0	0	0	0	0	0	0.0332480818414322	-0.251927631496505
135	2010m1	3	Heute	2010	0	0	0	1809.44	46486619	23040	3	6.75	0	43	0	1	0	1	0	0	0	0	0	0	0	0	0	0.0169491525423729	1.15064561621744
136	2010m1	3	Kleine Zeitung	2010	0	0	0	1809.44	46486619	23040	3	6.75	0	43	1	0	0	1	0	0	0	0	0	0	0	0	0	0.0313479623824451	0.475851233304161
137	2010m1	3	Kronenzeitung	2010	0	0	0	1809.44	46486619	23040	3	6.75	0	43	0	1	0	1	0	0	0	0	0	0	0	0	0	0.012987012987013	-0.0795025001735885
138	2010m1	3	Kurier	2010	0	0	0	1809.44	46486619	23040	3	6.75	0	43	1	1	0	1	0	0	0	0	0	0	0	0	0	0.0334075723830735	-0.380185159531802
139	2010m1	3	Oberösterreichische Nachrichten	2010	0	0	0	1809.44	46486619	23040	3	6.75	0	43	1	0	0	1	0	0	0	0	0	0	0	0	0	0.0167364016736402	1.19735979863049
140	2010m1	3	Salzburger Nachrichten	2010	0	0	0	1809.44	46486619	23040	3	6.75	0	43	1	0	0	1	0	0	0	0	0	0	0	0	0	0.0472103004291846	0.0816653440546023
141	2010m1	3	Tiroler Tageszeitung	2010	0	0	0	1809.44	46486619	23040	3	6.75	0	43	1	0	0	1	0	0	0	0	0	0	0	0	0	0.0547945205479452	-0.0942598981658683
142	2010m1	3	Vorarlberger Nachrichten	2010	0	0	0	1809.44	46486619	23040	3	6.75	0	43	1	0	0	1	0	0	0	0	0	0	0	0	0	0.0211267605633803	-0.138918080077702
143	2010m1	3	Wiener Zeitung	2010	0	0	0	1809.44	46486619	23040	3	6.75	0	43	1	0	0	1	0	0	0	0	0	0	0	0	0	0.0729483282674772	0.237431057408703
144	2010m10	4	Der Standard	2010	0	0	0	914.88	10839905	33330	11	6.523964	0	59	1	1	0	1	0	0	0	0	0	0	0	0	0	0.0121212121212121	-0.0299289000005352
145	2010m10	4	Die Presse	2010	0	0	0	914.88	10839905	33330	11	6.523964	0	59	1	1	0	1	0	0	0	0	0	0	0	0	0	0.00630252100840336	0.3560953531514
146	2010m10	4	Heute	2010	0	0	0	914.88	10839905	33330	11	6.523964	0	59	0	1	0	1	0	0	0	0	0	0	0	0	0	0	NA
147	2010m10	4	Kleine Zeitung	2010	0	0	0	914.88	10839905	33330	11	6.523964	0	59	1	0	0	1	0	0	0	0	0	0	0	0	0	0.0110803324099723	-0.406893454001327
148	2010m10	4	Kronenzeitung	2010	0	0	0	914.88	10839905	33330	11	6.523964	0	59	0	1	0	1	0	0	0	0	0	0	0	0	0	0	NA
149	2010m10	4	Kurier	2010	0	0	0	914.88	10839905	33330	11	6.523964	0	59	1	1	0	1	0	0	0	0	0	0	0	0	0	0.0181086519114688	-0.0496621876751865
150	2010m10	4	Oberösterreichische Nachrichten	2010	0	0	0	914.88	10839905	33330	11	6.523964	0	59	1	0	0	1	0	0	0	0	0	0	0	0	0	0.00823045267489712	-0.120259629750572
151	2010m10	4	Salzburger Nachrichten	2010	0	0	0	914.88	10839905	33330	11	6.523964	0	59	1	0	0	1	0	0	0	0	0	0	0	0	0	0.0117647058823529	-0.230359937755157
152	2010m10	4	Tiroler Tageszeitung	2010	0	0	0	914.88	10839905	33330	11	6.523964	0	59	1	0	0	1	0	0	0	0	0	0	0	0	0	0.00423728813559322	0.0494246614378517
153	2010m10	4	Vorarlberger Nachrichten	2010	0	0	0	914.88	10839905	33330	11	6.523964	0	59	1	0	0	1	0	0	0	0	0	0	0	0	0	0	NA
154	2010m10	4	Wiener Zeitung	2010	0	0	0	914.88	10839905	33330	11	6.523964	0	59	1	0	0	1	0	0	0	0	0	0	0	0	0	0.025	0.587267533838709
155	2010m11	4	Der Standard	2010	0	0	0	914.88	10839905	33330	11	6.523964	0	59	1	1	0	1	0	0	0	0	0	0	0	0	0	0.00680272108843537	-0.0526623171337262
156	2010m11	4	Die Presse	2010	0	0	0	914.88	10839905	33330	11	6.523964	0	59	1	1	0	1	0	0	0	0	0	0	0	0	0	0.00813008130081301	-0.514599448618438
157	2010m11	4	Heute	2010	0	0	0	914.88	10839905	33330	11	6.523964	0	59	0	1	0	1	0	0	0	0	0	0	0	0	0	0	NA
158	2010m11	4	Kleine Zeitung	2010	0	0	0	914.88	10839905	33330	11	6.523964	0	59	1	0	0	1	0	0	0	0	0	0	0	0	0	0.0213270142180095	-0.3107688196743
159	2010m11	4	Kronenzeitung	2010	0	0	0	914.88	10839905	33330	11	6.523964	0	59	0	1	0	1	0	0	0	0	0	0	0	0	0	0.00234192037470726	-0.140353527238138
160	2010m11	4	Kurier	2010	0	0	0	914.88	10839905	33330	11	6.523964	0	59	1	1	0	1	0	0	0	0	0	0	0	0	0	0.00965250965250965	0.154939293046577
161	2010m11	4	Oberösterreichische Nachrichten	2010	0	0	0	914.88	10839905	33330	11	6.523964	0	59	1	0	0	1	0	0	0	0	0	0	0	0	0	0.00719424460431655	0.340274833376
162	2010m11	4	Salzburger Nachrichten	2010	0	0	0	914.88	10839905	33330	11	6.523964	0	59	1	0	0	1	0	0	0	0	0	0	0	0	0	0.024896265560166	1.41155424113322
163	2010m11	4	Tiroler Tageszeitung	2010	0	0	0	914.88	10839905	33330	11	6.523964	0	59	1	0	0	1	0	0	0	0	0	0	0	0	0	0.00374531835205993	-0.649422208650058
164	2010m11	4	Vorarlberger Nachrichten	2010	0	0	0	914.88	10839905	33330	11	6.523964	0	59	1	0	0	1	0	0	0	0	0	0	0	0	0	0.00588235294117647	0.0665647032900546
165	2010m11	4	Wiener Zeitung	2010	0	0	0	914.88	10839905	33330	11	6.523964	0	59	1	0	0	1	0	0	0	0	0	0	0	0	0	0.0217391304347826	0.259564865217708
166	2010m12	4	Der Standard	2010	0	0	0	914.88	10839905	33330	11	6.523964	0	59	1	1	0	1	0	0	0	0	0	0	0	0	0	0.039622641509434	0.176088021411414
167	2010m12	4	Die Presse	2010	0	0	0	914.88	10839905	33330	11	6.523964	0	59	1	1	0	1	0	0	0	0	0	0	0	0	0	0.0330097087378641	0.0606925652104364
168	2010m12	4	Heute	2010	0	0	0	914.88	10839905	33330	11	6.523964	0	59	0	1	0	1	0	0	0	0	0	0	0	0	0	0.0123456790123457	-0.631825096501178
169	2010m12	4	Kleine Zeitung	2010	0	0	0	914.88	10839905	33330	11	6.523964	0	59	1	0	0	1	0	0	0	0	0	0	0	0	0	0.0250696378830084	-0.357999826762233
170	2010m12	4	Kronenzeitung	2010	0	0	0	914.88	10839905	33330	11	6.523964	0	59	0	1	0	1	0	0	0	0	0	0	0	0	0	0.0135135135135135	-0.226737362773012
171	2010m12	4	Kurier	2010	0	0	0	914.88	10839905	33330	11	6.523964	0	59	1	1	0	1	0	0	0	0	0	0	0	0	0	0.0400763358778626	0.069488170613076
172	2010m12	4	Oberösterreichische Nachrichten	2010	0	0	0	914.88	10839905	33330	11	6.523964	0	59	1	0	0	1	0	0	0	0	0	0	0	0	0	0.042042042042042	-0.27766815719065
173	2010m12	4	Salzburger Nachrichten	2010	0	0	0	914.88	10839905	33330	11	6.523964	0	59	1	0	0	1	0	0	0	0	0	0	0	0	0	0.0382352941176471	-0.396481813040479
174	2010m12	4	Tiroler Tageszeitung	2010	0	0	0	914.88	10839905	33330	11	6.523964	0	59	1	0	0	1	0	0	0	0	0	0	0	0	0	0.0339622641509434	-0.147202230753515
175	2010m12	4	Vorarlberger Nachrichten	2010	0	0	0	914.88	10839905	33330	11	6.523964	0	59	1	0	0	1	0	0	0	0	0	0	0	0	0	0.0239520958083832	-0.493300237607775
176	2010m12	4	Wiener Zeitung	2010	0	0	0	914.88	10839905	33330	11	6.523964	0	59	1	0	0	1	0	0	0	0	0	0	0	0	0	0.0621761658031088	0.157078140995583
177	2010m2	3	Der Standard	2010	0	0	0	1809.44	46486619	23040	3	6.75	0	43	1	1	0	1	0	0	0	0	0	0	0	0	0	0.0304259634888438	-0.20247047590202
178	2010m2	3	Die Presse	2010	0	0	0	1809.44	46486619	23040	3	6.75	0	43	1	1	0	1	0	0	0	0	0	0	0	0	0	0.0201793721973094	-0.121622636925782
179	2010m2	3	Heute	2010	0	0	0	1809.44	46486619	23040	3	6.75	0	43	0	1	0	1	0	0	0	0	0	0	0	0	0	0	NA
180	2010m2	3	Kleine Zeitung	2010	0	0	0	1809.44	46486619	23040	3	6.75	0	43	1	0	0	1	0	0	0	0	0	0	0	0	0	0.0167130919220056	-0.350766221756019
181	2010m2	3	Kronenzeitung	2010	0	0	0	1809.44	46486619	23040	3	6.75	0	43	0	1	0	1	0	0	0	0	0	0	0	0	0	0	NA
182	2010m2	3	Kurier	2010	0	0	0	1809.44	46486619	23040	3	6.75	0	43	1	1	0	1	0	0	0	0	0	0	0	0	0	0.0105485232067511	-0.447229705198782
183	2010m2	3	Oberösterreichische Nachrichten	2010	0	0	0	1809.44	46486619	23040	3	6.75	0	43	1	0	0	1	0	0	0	0	0	0	0	0	0	0.00757575757575758	-0.427649953507634
184	2010m2	3	Salzburger Nachrichten	2010	0	0	0	1809.44	46486619	23040	3	6.75	0	43	1	0	0	1	0	0	0	0	0	0	0	0	0	0.0286885245901639	-0.312159031927685
185	2010m2	3	Tiroler Tageszeitung	2010	0	0	0	1809.44	46486619	23040	3	6.75	0	43	1	0	0	1	0	0	0	0	0	0	0	0	0	0	NA
186	2010m2	3	Vorarlberger Nachrichten	2010	0	0	0	1809.44	46486619	23040	3	6.75	0	43	1	0	0	1	0	0	0	0	0	0	0	0	0	0.0135135135135135	0.219548712992394
187	2010m2	3	Wiener Zeitung	2010	0	0	0	1809.44	46486619	23040	3	6.75	0	43	1	0	0	1	0	0	0	0	0	0	0	0	0	0.0245231607629428	-0.031914870861943
188	2010m3	3	Der Standard	2010	0	0	0	1809.44	46486619	23040	3	6.75	0	43	1	1	0	1	0	0	0	0	0	0	0	0	0	0.0247349823321555	0.103697743999049
189	2010m3	3	Die Presse	2010	0	0	0	1809.44	46486619	23040	3	6.75	0	43	1	1	0	1	0	0	0	0	0	0	0	0	0	0.0182186234817814	-0.22478668443472
190	2010m3	3	Heute	2010	0	0	0	1809.44	46486619	23040	3	6.75	0	43	0	1	0	1	0	0	0	0	0	0	0	0	0	0	NA
191	2010m3	3	Kleine Zeitung	2010	0	0	0	1809.44	46486619	23040	3	6.75	0	43	1	0	0	1	0	0	0	0	0	0	0	0	0	0.00719424460431655	-0.356942126766755
192	2010m3	3	Kronenzeitung	2010	0	0	0	1809.44	46486619	23040	3	6.75	0	43	0	1	0	1	0	0	0	0	0	0	0	0	0	0.00225225225225225	-0.804565436522383
193	2010m3	3	Kurier	2010	0	0	0	1809.44	46486619	23040	3	6.75	0	43	1	1	0	1	0	0	0	0	0	0	0	0	0	0.00932835820895522	-0.429411071636529
194	2010m3	3	Oberösterreichische Nachrichten	2010	0	0	0	1809.44	46486619	23040	3	6.75	0	43	1	0	0	1	0	0	0	0	0	0	0	0	0	0.00961538461538462	-1.02143781819709
195	2010m3	3	Salzburger Nachrichten	2010	0	0	0	1809.44	46486619	23040	3	6.75	0	43	1	0	0	1	0	0	0	0	0	0	0	0	0	0.0229508196721311	-0.369515837918789
196	2010m3	3	Tiroler Tageszeitung	2010	0	0	0	1809.44	46486619	23040	3	6.75	0	43	1	0	0	1	0	0	0	0	0	0	0	0	0	0.00716845878136201	-0.615700010968167
197	2010m3	3	Vorarlberger Nachrichten	2010	0	0	0	1809.44	46486619	23040	3	6.75	0	43	1	0	0	1	0	0	0	0	0	0	0	0	0	0.0112359550561798	-0.90104041668992
198	2010m3	3	Wiener Zeitung	2010	0	0	0	1809.44	46486619	23040	3	6.75	0	43	1	0	0	1	0	0	0	0	0	0	0	0	0	0.0187667560321716	0.343144288032527
199	2010m4	3	Der Standard	2010	0	0	0	1809.44	46486619	23040	3	6.75	0	43	1	1	0	1	0	0	0	0	0	0	0	0	0	0.0342857142857143	-0.260247967998333
200	2010m4	3	Die Presse	2010	0	0	0	1809.44	46486619	23040	3	6.75	0	43	1	1	0	1	0	0	0	0	0	0	0	0	0	0.0122448979591837	0.10672300529498
201	2010m4	3	Heute	2010	0	0	0	1809.44	46486619	23040	3	6.75	0	43	0	1	0	1	0	0	0	0	0	0	0	0	0	0	NA
202	2010m4	3	Kleine Zeitung	2010	0	0	0	1809.44	46486619	23040	3	6.75	0	43	1	0	0	1	0	0	0	0	0	0	0	0	0	0.00982800982800983	-0.275777550344707
203	2010m4	3	Kronenzeitung	2010	0	0	0	1809.44	46486619	23040	3	6.75	0	43	0	1	0	1	0	0	0	0	0	0	0	0	0	0	NA
204	2010m4	3	Kurier	2010	0	0	0	1809.44	46486619	23040	3	6.75	0	43	1	1	0	1	0	0	0	0	0	0	0	0	0	0.0284629981024668	0.233946737377168
205	2010m4	3	Oberösterreichische Nachrichten	2010	0	0	0	1809.44	46486619	23040	3	6.75	0	43	1	0	0	1	0	0	0	0	0	0	0	0	0	0.0203488372093023	0.699821840365122
206	2010m4	3	Salzburger Nachrichten	2010	0	0	0	1809.44	46486619	23040	3	6.75	0	43	1	0	0	1	0	0	0	0	0	0	0	0	0	0.0245398773006135	-0.0877751025472265
207	2010m4	3	Tiroler Tageszeitung	2010	0	0	0	1809.44	46486619	23040	3	6.75	0	43	1	0	0	1	0	0	0	0	0	0	0	0	0	0.0220588235294118	0.41108330095477
208	2010m4	3	Vorarlberger Nachrichten	2010	0	0	0	1809.44	46486619	23040	3	6.75	0	43	1	0	0	1	0	0	0	0	0	0	0	0	0	0.0119047619047619	-1.05201611107362
209	2010m4	3	Wiener Zeitung	2010	0	0	0	1809.44	46486619	23040	3	6.75	0	43	1	0	0	1	0	0	0	0	0	0	0	0	0	0.0255102040816327	-0.0367043603485501
210	2010m5	3	Der Standard	2010	0	0	0	1809.44	46486619	23040	3	6.75	0	43	1	1	0	1	0	0	0	0	0	0	0	0	0	0.0143884892086331	-0.0375862319335693
211	2010m5	3	Die Presse	2010	0	0	0	1809.44	46486619	23040	3	6.75	0	43	1	1	0	1	0	0	0	0	0	0	0	0	0	0.00555555555555556	0.365921370508861
212	2010m5	3	Heute	2010	0	0	0	1809.44	46486619	23040	3	6.75	0	43	0	1	0	1	0	0	0	0	0	0	0	0	0	0	NA
213	2010m5	3	Kleine Zeitung	2010	0	0	0	1809.44	46486619	23040	3	6.75	0	43	1	0	0	1	0	0	0	0	0	0	0	0	0	0.010482180293501	0.452768901958563
214	2010m5	3	Kronenzeitung	2010	0	0	0	1809.44	46486619	23040	3	6.75	0	43	0	1	0	1	0	0	0	0	0	0	0	0	0	0.00210084033613445	-0.189560762999698
215	2010m5	3	Kurier	2010	0	0	0	1809.44	46486619	23040	3	6.75	0	43	1	1	0	1	0	0	0	0	0	0	0	0	0	0.0100671140939597	-0.437002051528632
216	2010m5	3	Oberösterreichische Nachrichten	2010	0	0	0	1809.44	46486619	23040	3	6.75	0	43	1	0	0	1	0	0	0	0	0	0	0	0	0	0.0121951219512195	-0.315628932878942
217	2010m5	3	Salzburger Nachrichten	2010	0	0	0	1809.44	46486619	23040	3	6.75	0	43	1	0	0	1	0	0	0	0	0	0	0	0	0	0.0182370820668693	0.0455450011473243
218	2010m5	3	Tiroler Tageszeitung	2010	0	0	0	1809.44	46486619	23040	3	6.75	0	43	1	0	0	1	0	0	0	0	0	0	0	0	0	0.0075187969924812	0.766433920603983
219	2010m5	3	Vorarlberger Nachrichten	2010	0	0	0	1809.44	46486619	23040	3	6.75	0	43	1	0	0	1	0	0	0	0	0	0	0	0	0	0	NA
220	2010m5	3	Wiener Zeitung	2010	0	0	0	1809.44	46486619	23040	3	6.75	0	43	1	0	0	1	0	0	0	0	0	0	0	0	0	0.0333333333333333	-0.271607798147322
221	2010m6	3	Der Standard	2010	0	0	0	1809.44	46486619	23040	3	6.75	0	43	1	1	0	1	0	0	0	0	0	0	0	0	0	0.0387323943661972	0.130295305488788
222	2010m6	3	Die Presse	2010	0	0	0	1809.44	46486619	23040	3	6.75	0	43	1	1	0	1	0	0	0	0	0	0	0	0	0	0.0145530145530146	-0.388783121421231
223	2010m6	3	Heute	2010	0	0	0	1809.44	46486619	23040	3	6.75	0	43	0	1	0	1	0	0	0	0	0	0	0	0	0	0.0327868852459016	-1.06944676564467
224	2010m6	3	Kleine Zeitung	2010	0	0	0	1809.44	46486619	23040	3	6.75	0	43	1	0	0	1	0	0	0	0	0	0	0	0	0	0.0144578313253012	-0.054436216777448
225	2010m6	3	Kronenzeitung	2010	0	0	0	1809.44	46486619	23040	3	6.75	0	43	0	1	0	1	0	0	0	0	0	0	0	0	0	0.0163487738419619	-0.575948500848451
226	2010m6	3	Kurier	2010	0	0	0	1809.44	46486619	23040	3	6.75	0	43	1	1	0	1	0	0	0	0	0	0	0	0	0	0.0318949343339587	-0.306268648662603
227	2010m6	3	Oberösterreichische Nachrichten	2010	0	0	0	1809.44	46486619	23040	3	6.75	0	43	1	0	0	1	0	0	0	0	0	0	0	0	0	0.0382165605095541	0.0418587194958224
228	2010m6	3	Salzburger Nachrichten	2010	0	0	0	1809.44	46486619	23040	3	6.75	0	43	1	0	0	1	0	0	0	0	0	0	0	0	0	0.0365853658536585	-0.108025861940481
229	2010m6	3	Tiroler Tageszeitung	2010	0	0	0	1809.44	46486619	23040	3	6.75	0	43	1	0	0	1	0	0	0	0	0	0	0	0	0	0.0129449838187702	-0.64282459078082
230	2010m6	3	Vorarlberger Nachrichten	2010	0	0	0	1809.44	46486619	23040	3	6.75	0	43	1	0	0	1	0	0	0	0	0	0	0	0	0	0.0253164556962025	0.248539577877279
231	2010m6	3	Wiener Zeitung	2010	0	0	0	1809.44	46486619	23040	3	6.75	0	43	1	0	0	1	0	0	0	0	0	0	0	0	0	0.0310880829015544	0.36391806256486
232	2010m7	4	Der Standard	2010	0	0	0	914.88	10839905	33330	11	6.523964	0	59	1	1	0	1	0	0	0	0	0	0	0	0	0	0.036117381489842	0.451320346165409
233	2010m7	4	Die Presse	2010	0	0	0	914.88	10839905	33330	11	6.523964	0	59	1	1	0	1	0	0	0	0	0	0	0	0	0	0.0189873417721519	0.0188367033164957
234	2010m7	4	Heute	2010	0	0	0	914.88	10839905	33330	11	6.523964	0	59	0	1	0	1	0	0	0	0	0	0	0	0	0	0.0136986301369863	0.0672208523136028
235	2010m7	4	Kleine Zeitung	2010	0	0	0	914.88	10839905	33330	11	6.523964	0	59	1	0	0	1	0	0	0	0	0	0	0	0	0	0.00810810810810811	-0.554177311573208
236	2010m7	4	Kronenzeitung	2010	0	0	0	914.88	10839905	33330	11	6.523964	0	59	0	1	0	1	0	0	0	0	0	0	0	0	0	0.00307692307692308	0.101075901537393
237	2010m7	4	Kurier	2010	0	0	0	914.88	10839905	33330	11	6.523964	0	59	1	1	0	1	0	0	0	0	0	0	0	0	0	0.0200892857142857	-0.22614016402756
238	2010m7	4	Oberösterreichische Nachrichten	2010	0	0	0	914.88	10839905	33330	11	6.523964	0	59	1	0	0	1	0	0	0	0	0	0	0	0	0	0.0132013201320132	-0.262946824278042
239	2010m7	4	Salzburger Nachrichten	2010	0	0	0	914.88	10839905	33330	11	6.523964	0	59	1	0	0	1	0	0	0	0	0	0	0	0	0	0.0174825174825175	-0.0773482651223574
240	2010m7	4	Tiroler Tageszeitung	2010	0	0	0	914.88	10839905	33330	11	6.523964	0	59	1	0	0	1	0	0	0	0	0	0	0	0	0	0.015748031496063	-0.816577267918481
241	2010m7	4	Vorarlberger Nachrichten	2010	0	0	0	914.88	10839905	33330	11	6.523964	0	59	1	0	0	1	0	0	0	0	0	0	0	0	0	0.027027027027027	-0.0835334057696968
242	2010m7	4	Wiener Zeitung	2010	0	0	0	914.88	10839905	33330	11	6.523964	0	59	1	0	0	1	0	0	0	0	0	0	0	0	0	0.0260869565217391	-0.0271578867541205
243	2010m8	4	Der Standard	2010	0	0	0	914.88	10839905	33330	11	6.523964	0	59	1	1	0	1	0	0	0	0	0	0	0	0	0	0.00615384615384615	-0.567039522670597
244	2010m8	4	Die Presse	2010	0	0	0	914.88	10839905	33330	11	6.523964	0	59	1	1	0	1	0	0	0	0	0	0	0	0	0	0.0165562913907285	-0.0253478404483066
245	2010m8	4	Heute	2010	0	0	0	914.88	10839905	33330	11	6.523964	0	59	0	1	0	1	0	0	0	0	0	0	0	0	0	0	NA
246	2010m8	4	Kleine Zeitung	2010	0	0	0	914.88	10839905	33330	11	6.523964	0	59	1	0	0	1	0	0	0	0	0	0	0	0	0	0.0199203187250996	0.307744926216873
247	2010m8	4	Kronenzeitung	2010	0	0	0	914.88	10839905	33330	11	6.523964	0	59	0	1	0	1	0	0	0	0	0	0	0	0	0	0	NA
248	2010m8	4	Kurier	2010	0	0	0	914.88	10839905	33330	11	6.523964	0	59	1	1	0	1	0	0	0	0	0	0	0	0	0	0.005249343832021	0.191467515895655
249	2010m8	4	Oberösterreichische Nachrichten	2010	0	0	0	914.88	10839905	33330	11	6.523964	0	59	1	0	0	1	0	0	0	0	0	0	0	0	0	0.0145631067961165	-0.698161082254996
250	2010m8	4	Salzburger Nachrichten	2010	0	0	0	914.88	10839905	33330	11	6.523964	0	59	1	0	0	1	0	0	0	0	0	0	0	0	0	0.00609756097560976	-0.474964972007273
251	2010m8	4	Tiroler Tageszeitung	2010	0	0	0	914.88	10839905	33330	11	6.523964	0	59	1	0	0	1	0	0	0	0	0	0	0	0	0	0.00429184549356223	0.828611049273943
252	2010m8	4	Vorarlberger Nachrichten	2010	0	0	0	914.88	10839905	33330	11	6.523964	0	59	1	0	0	1	0	0	0	0	0	0	0	0	0	0	NA
253	2010m8	4	Wiener Zeitung	2010	0	0	0	914.88	10839905	33330	11	6.523964	0	59	1	0	0	1	0	0	0	0	0	0	0	0	0	0.00892857142857143	-0.19755709985215
254	2010m9	4	Der Standard	2010	0	0	0	914.88	10839905	33330	11	6.523964	0	59	1	1	0	1	0	0	0	0	0	0	0	0	0	0.0160320641282565	-0.622860885278932
255	2010m9	4	Die Presse	2010	0	0	0	914.88	10839905	33330	11	6.523964	0	59	1	1	0	1	0	0	0	0	0	0	0	0	0	0.00418410041841004	0.0255013579263925
256	2010m9	4	Heute	2010	0	0	0	914.88	10839905	33330	11	6.523964	0	59	0	1	0	1	0	0	0	0	0	0	0	0	0	0	NA
257	2010m9	4	Kleine Zeitung	2010	0	0	0	914.88	10839905	33330	11	6.523964	0	59	1	0	0	1	0	0	0	0	0	0	0	0	0	0.00919540229885057	-0.374677355630858
258	2010m9	4	Kronenzeitung	2010	0	0	0	914.88	10839905	33330	11	6.523964	0	59	0	1	0	1	0	0	0	0	0	0	0	0	0	0	NA
259	2010m9	4	Kurier	2010	0	0	0	914.88	10839905	33330	11	6.523964	0	59	1	1	0	1	0	0	0	0	0	0	0	0	0	0.00978473581213307	-0.26726602917574
260	2010m9	4	Oberösterreichische Nachrichten	2010	0	0	0	914.88	10839905	33330	11	6.523964	0	59	1	0	0	1	0	0	0	0	0	0	0	0	0	0.00371747211895911	-2.15799883022887
261	2010m9	4	Salzburger Nachrichten	2010	0	0	0	914.88	10839905	33330	11	6.523964	0	59	1	0	0	1	0	0	0	0	0	0	0	0	0	0.0166112956810631	1.5096901515876
262	2010m9	4	Tiroler Tageszeitung	2010	0	0	0	914.88	10839905	33330	11	6.523964	0	59	1	0	0	1	0	0	0	0	0	0	0	0	0	0.00813008130081301	-0.392366507448687
263	2010m9	4	Vorarlberger Nachrichten	2010	0	0	0	914.88	10839905	33330	11	6.523964	0	59	1	0	0	1	0	0	0	0	0	0	0	0	0	0.00636942675159236	1.29052177612783
264	2010m9	4	Wiener Zeitung	2010	0	0	0	914.88	10839905	33330	11	6.523964	0	59	1	0	0	1	0	0	0	0	0	0	0	0	0	0.00291545189504373	-0.255752351230383
265	2011m1	5	Der Standard	2011	0	0	0	214.15	9985722	10250	0	5.288676	12.2	54	1	1	0	0	1	0	0	0	0	0	0	0	0	0.0985576923076923	0.14118765368477
266	2011m1	5	Die Presse	2011	0	0	0	214.15	9985722	10250	0	5.288676	12.2	54	1	1	0	0	1	0	0	0	0	0	0	0	0	0.0640732265446224	-0.0458191251402469
267	2011m1	5	Heute	2011	0	0	0	214.15	9985722	10250	0	5.288676	12.2	54	0	1	0	0	1	0	0	0	0	0	0	0	0	0.015625	-0.614227984352299
268	2011m1	5	Kleine Zeitung	2011	0	0	0	214.15	9985722	10250	0	5.288676	12.2	54	1	0	0	0	1	0	0	0	0	0	0	0	0	0.017910447761194	-0.377363916042041
269	2011m1	5	Kronenzeitung	2011	0	0	0	214.15	9985722	10250	0	5.288676	12.2	54	0	1	0	0	1	0	0	0	0	0	0	0	0	0.0260115606936416	1.38290258523429
270	2011m1	5	Kurier	2011	0	0	0	214.15	9985722	10250	0	5.288676	12.2	54	1	1	0	0	1	0	0	0	0	0	0	0	0	0.0580645161290323	-0.194539085954215
271	2011m1	5	Oberösterreichische Nachrichten	2011	0	0	0	214.15	9985722	10250	0	5.288676	12.2	54	1	0	0	0	1	0	0	0	0	0	0	0	0	0.0292887029288703	-0.588306055603304
272	2011m1	5	Salzburger Nachrichten	2011	0	0	0	214.15	9985722	10250	0	5.288676	12.2	54	1	0	0	0	1	0	0	0	0	0	0	0	0	0.0483870967741935	-0.410735682322396
273	2011m1	5	Tiroler Tageszeitung	2011	0	0	0	214.15	9985722	10250	0	5.288676	12.2	54	1	0	0	0	1	0	0	0	0	0	0	0	0	0.0424710424710425	-0.451965242624617
274	2011m1	5	Vorarlberger Nachrichten	2011	0	0	0	214.15	9985722	10250	0	5.288676	12.2	54	1	0	0	0	1	0	0	0	0	0	0	0	0	0.0428571428571429	0.317209703233094
275	2011m1	5	Wiener Zeitung	2011	0	0	0	214.15	9985722	10250	0	5.288676	12.2	54	1	0	0	0	1	0	0	0	0	0	0	0	0	0.0602006688963211	0.185315602660607
276	2011m10	6	Der Standard	2011	0	0	0	558.42	38062718	9860	0	6.411388	0	47	1	1	0	0	1	0	0	0	0	0	0	0	0	0.0149700598802395	-0.00400488262173976
277	2011m10	6	Die Presse	2011	0	0	0	558.42	38062718	9860	0	6.411388	0	47	1	1	0	0	1	0	0	0	0	0	0	0	0	0.0147540983606557	0.419464110283283
278	2011m10	6	Heute	2011	0	0	0	558.42	38062718	9860	0	6.411388	0	47	0	1	0	0	1	0	0	0	0	0	0	0	0	0	NA
279	2011m10	6	Kleine Zeitung	2011	0	0	0	558.42	38062718	9860	0	6.411388	0	47	1	0	0	0	1	0	0	0	0	0	0	0	0	0.00573613766730402	-0.814404219450444
280	2011m10	6	Kronenzeitung	2011	0	0	0	558.42	38062718	9860	0	6.411388	0	47	0	1	0	0	1	0	0	0	0	0	0	0	0	0	NA
281	2011m10	6	Kurier	2011	0	0	0	558.42	38062718	9860	0	6.411388	0	47	1	1	0	0	1	0	0	0	0	0	0	0	0	0.00923482849604222	-0.700110418035713
282	2011m10	6	Oberösterreichische Nachrichten	2011	0	0	0	558.42	38062718	9860	0	6.411388	0	47	1	0	0	0	1	0	0	0	0	0	0	0	0	0.00571428571428571	0.44470310676463
283	2011m10	6	Salzburger Nachrichten	2011	0	0	0	558.42	38062718	9860	0	6.411388	0	47	1	0	0	0	1	0	0	0	0	0	0	0	0	0.0056657223796034	0.215292196946935
284	2011m10	6	Tiroler Tageszeitung	2011	0	0	0	558.42	38062718	9860	0	6.411388	0	47	1	0	0	0	1	0	0	0	0	0	0	0	0	0.00544959128065395	-0.0483711390078056
285	2011m10	6	Vorarlberger Nachrichten	2011	0	0	0	558.42	38062718	9860	0	6.411388	0	47	1	0	0	0	1	0	0	0	0	0	0	0	0	0.00510204081632653	-0.480758049500436
286	2011m10	6	Wiener Zeitung	2011	0	0	0	558.42	38062718	9860	0	6.411388	0	47	1	0	0	0	1	0	0	0	0	0	0	0	0	0.0334128878281623	-0.029142768574831
287	2011m11	6	Der Standard	2011	0	0	0	558.42	38062718	9860	0	6.411388	0	47	1	1	0	0	1	0	0	0	0	0	0	0	0	0.00846023688663283	-0.21654345443765
288	2011m11	6	Die Presse	2011	0	0	0	558.42	38062718	9860	0	6.411388	0	47	1	1	0	0	1	0	0	0	0	0	0	0	0	0.00327332242225859	0.970557679324236
289	2011m11	6	Heute	2011	0	0	0	558.42	38062718	9860	0	6.411388	0	47	0	1	0	0	1	0	0	0	0	0	0	0	0	0	NA
290	2011m11	6	Kleine Zeitung	2011	0	0	0	558.42	38062718	9860	0	6.411388	0	47	1	0	0	0	1	0	0	0	0	0	0	0	0	0	NA
291	2011m11	6	Kronenzeitung	2011	0	0	0	558.42	38062718	9860	0	6.411388	0	47	0	1	0	0	1	0	0	0	0	0	0	0	0	0.00371057513914657	1.057083582654
292	2011m11	6	Kurier	2011	0	0	0	558.42	38062718	9860	0	6.411388	0	47	1	1	0	0	1	0	0	0	0	0	0	0	0	0.00393700787401575	-0.818556635913727
293	2011m11	6	Oberösterreichische Nachrichten	2011	0	0	0	558.42	38062718	9860	0	6.411388	0	47	1	0	0	0	1	0	0	0	0	0	0	0	0	0	NA
294	2011m11	6	Salzburger Nachrichten	2011	0	0	0	558.42	38062718	9860	0	6.411388	0	47	1	0	0	0	1	0	0	0	0	0	0	0	0	0	NA
295	2011m11	6	Tiroler Tageszeitung	2011	0	0	0	558.42	38062718	9860	0	6.411388	0	47	1	0	0	0	1	0	0	0	0	0	0	0	0	0	NA
296	2011m11	6	Vorarlberger Nachrichten	2011	0	0	0	558.42	38062718	9860	0	6.411388	0	47	1	0	0	0	1	0	0	0	0	0	0	0	0	0	NA
297	2011m11	6	Wiener Zeitung	2011	0	0	0	558.42	38062718	9860	0	6.411388	0	47	1	0	0	0	1	0	0	0	0	0	0	0	0	0.00767263427109974	0.0103485666168167
298	2011m12	6	Der Standard	2011	0	0	0	558.42	38062718	9860	0	6.411388	0	47	1	1	0	0	1	0	0	0	0	0	0	0	0	0.0031496062992126	0.01469368254818
299	2011m12	6	Die Presse	2011	0	0	0	558.42	38062718	9860	0	6.411388	0	47	1	1	0	0	1	0	0	0	0	0	0	0	0	0.00523560209424084	0.518926780293266
300	2011m12	6	Heute	2011	0	0	0	558.42	38062718	9860	0	6.411388	0	47	0	1	0	0	1	0	0	0	0	0	0	0	0	0.0204081632653061	-0.860183702330623
301	2011m12	6	Kleine Zeitung	2011	0	0	0	558.42	38062718	9860	0	6.411388	0	47	1	0	0	0	1	0	0	0	0	0	0	0	0	0.00209643605870021	0.000787222701309601
302	2011m12	6	Kronenzeitung	2011	0	0	0	558.42	38062718	9860	0	6.411388	0	47	0	1	0	0	1	0	0	0	0	0	0	0	0	0.00470588235294118	-0.3950208814068
303	2011m12	6	Kurier	2011	0	0	0	558.42	38062718	9860	0	6.411388	0	47	1	1	0	0	1	0	0	0	0	0	0	0	0	0.00551724137931034	0.228186923428348
304	2011m12	6	Oberösterreichische Nachrichten	2011	0	0	0	558.42	38062718	9860	0	6.411388	0	47	1	0	0	0	1	0	0	0	0	0	0	0	0	0.00655737704918033	-0.281353937807813
305	2011m12	6	Salzburger Nachrichten	2011	0	0	0	558.42	38062718	9860	0	6.411388	0	47	1	0	0	0	1	0	0	0	0	0	0	0	0	0.00911854103343465	0.482354020855484
306	2011m12	6	Tiroler Tageszeitung	2011	0	0	0	558.42	38062718	9860	0	6.411388	0	47	1	0	0	0	1	0	0	0	0	0	0	0	0	0.00586510263929619	-0.282698788395461
307	2011m12	6	Vorarlberger Nachrichten	2011	0	0	0	558.42	38062718	9860	0	6.411388	0	47	1	0	0	0	1	0	0	0	0	0	0	0	0	0.0129310344827586	0.473800695898216
308	2011m12	6	Wiener Zeitung	2011	0	0	0	558.42	38062718	9860	0	6.411388	0	47	1	0	0	0	1	0	0	0	0	0	0	0	0	0.0255754475703325	0.0149115200288424
309	2011m2	5	Der Standard	2011	0	0	0	214.15	9985722	10250	0	5.288676	12.2	54	1	1	0	0	1	0	0	0	0	0	0	0	0	0.0190839694656489	0.100541732026031
310	2011m2	5	Die Presse	2011	0	0	0	214.15	9985722	10250	0	5.288676	12.2	54	1	1	0	0	1	0	0	0	0	0	0	0	0	0.00569259962049336	-0.259917417096894
311	2011m2	5	Heute	2011	0	0	0	214.15	9985722	10250	0	5.288676	12.2	54	0	1	0	0	1	0	0	0	0	0	0	0	0	0	NA
312	2011m2	5	Kleine Zeitung	2011	0	0	0	214.15	9985722	10250	0	5.288676	12.2	54	1	0	0	0	1	0	0	0	0	0	0	0	0	0.0099009900990099	0.666502282204836
313	2011m2	5	Kronenzeitung	2011	0	0	0	214.15	9985722	10250	0	5.288676	12.2	54	0	1	0	0	1	0	0	0	0	0	0	0	0	0.0077319587628866	2.38686943312436
314	2011m2	5	Kurier	2011	0	0	0	214.15	9985722	10250	0	5.288676	12.2	54	1	1	0	0	1	0	0	0	0	0	0	0	0	0.00188679245283019	-0.257412253784239
315	2011m2	5	Oberösterreichische Nachrichten	2011	0	0	0	214.15	9985722	10250	0	5.288676	12.2	54	1	0	0	0	1	0	0	0	0	0	0	0	0	0	NA
316	2011m2	5	Salzburger Nachrichten	2011	0	0	0	214.15	9985722	10250	0	5.288676	12.2	54	1	0	0	0	1	0	0	0	0	0	0	0	0	0.00706713780918728	0.265487868253471
317	2011m2	5	Tiroler Tageszeitung	2011	0	0	0	214.15	9985722	10250	0	5.288676	12.2	54	1	0	0	0	1	0	0	0	0	0	0	0	0	0	NA
318	2011m2	5	Vorarlberger Nachrichten	2011	0	0	0	214.15	9985722	10250	0	5.288676	12.2	54	1	0	0	0	1	0	0	0	0	0	0	0	0	0	NA
319	2011m2	5	Wiener Zeitung	2011	0	0	0	214.15	9985722	10250	0	5.288676	12.2	54	1	0	0	0	1	0	0	0	0	0	0	0	0	0.0244565217391304	-0.3091389954648
320	2011m3	5	Der Standard	2011	0	0	0	214.15	9985722	10250	0	5.288676	12.2	54	1	1	0	0	1	0	0	0	0	0	0	0	0	0.0158273381294964	0.575246413598349
321	2011m3	5	Die Presse	2011	0	0	0	214.15	9985722	10250	0	5.288676	12.2	54	1	1	0	0	1	0	0	0	0	0	0	0	0	0.00477707006369427	-0.411501917601464
322	2011m3	5	Heute	2011	0	0	0	214.15	9985722	10250	0	5.288676	12.2	54	0	1	0	0	1	0	0	0	0	0	0	0	0	0.010989010989011	-0.614227984352299
323	2011m3	5	Kleine Zeitung	2011	0	0	0	214.15	9985722	10250	0	5.288676	12.2	54	1	0	0	0	1	0	0	0	0	0	0	0	0	0.00186219739292365	-1.4265189644226
324	2011m3	5	Kronenzeitung	2011	0	0	0	214.15	9985722	10250	0	5.288676	12.2	54	0	1	0	0	1	0	0	0	0	0	0	0	0	0.00352112676056338	0.618108779302767
325	2011m3	5	Kurier	2011	0	0	0	214.15	9985722	10250	0	5.288676	12.2	54	1	1	0	0	1	0	0	0	0	0	0	0	0	0.00275482093663912	-0.75299778219929
326	2011m3	5	Oberösterreichische Nachrichten	2011	0	0	0	214.15	9985722	10250	0	5.288676	12.2	54	1	0	0	0	1	0	0	0	0	0	0	0	0	0.00479616306954436	-0.43447820506884
327	2011m3	5	Salzburger Nachrichten	2011	0	0	0	214.15	9985722	10250	0	5.288676	12.2	54	1	0	0	0	1	0	0	0	0	0	0	0	0	0.00516795865633075	0.679281044661136
328	2011m3	5	Tiroler Tageszeitung	2011	0	0	0	214.15	9985722	10250	0	5.288676	12.2	54	1	0	0	0	1	0	0	0	0	0	0	0	0	0.00895522388059702	0.0992017754347624
329	2011m3	5	Vorarlberger Nachrichten	2011	0	0	0	214.15	9985722	10250	0	5.288676	12.2	54	1	0	0	0	1	0	0	0	0	0	0	0	0	0.00793650793650794	-1.12645226439619
330	2011m3	5	Wiener Zeitung	2011	0	0	0	214.15	9985722	10250	0	5.288676	12.2	54	1	0	0	0	1	0	0	0	0	0	0	0	0	0.0215982721382289	-0.0536060250102315
331	2011m4	5	Der Standard	2011	0	0	0	214.15	9985722	10250	0	5.288676	12.2	54	1	1	0	0	1	0	0	0	0	0	0	0	0	0.0096	-0.593457790618192
332	2011m4	5	Die Presse	2011	0	0	0	214.15	9985722	10250	0	5.288676	12.2	54	1	1	0	0	1	0	0	0	0	0	0	0	0	0.00927643784786642	0.0409459680424456
333	2011m4	5	Heute	2011	0	0	0	214.15	9985722	10250	0	5.288676	12.2	54	0	1	0	0	1	0	0	0	0	0	0	0	0	0	NA
334	2011m4	5	Kleine Zeitung	2011	0	0	0	214.15	9985722	10250	0	5.288676	12.2	54	1	0	0	0	1	0	0	0	0	0	0	0	0	0.00717703349282297	-0.00463910788634135
335	2011m4	5	Kronenzeitung	2011	0	0	0	214.15	9985722	10250	0	5.288676	12.2	54	0	1	0	0	1	0	0	0	0	0	0	0	0	0.00405679513184584	-0.633324699864547
336	2011m4	5	Kurier	2011	0	0	0	214.15	9985722	10250	0	5.288676	12.2	54	1	1	0	0	1	0	0	0	0	0	0	0	0	0.00315955766192733	-0.165154469079614
337	2011m4	5	Oberösterreichische Nachrichten	2011	0	0	0	214.15	9985722	10250	0	5.288676	12.2	54	1	0	0	0	1	0	0	0	0	0	0	0	0	0	NA
338	2011m4	5	Salzburger Nachrichten	2011	0	0	0	214.15	9985722	10250	0	5.288676	12.2	54	1	0	0	0	1	0	0	0	0	0	0	0	0	0.0093167701863354	-0.120748054858942
339	2011m4	5	Tiroler Tageszeitung	2011	0	0	0	214.15	9985722	10250	0	5.288676	12.2	54	1	0	0	0	1	0	0	0	0	0	0	0	0	0.0101694915254237	-0.328483643821977
340	2011m4	5	Vorarlberger Nachrichten	2011	0	0	0	214.15	9985722	10250	0	5.288676	12.2	54	1	0	0	0	1	0	0	0	0	0	0	0	0	0.00469483568075117	0.133752288040746
341	2011m4	5	Wiener Zeitung	2011	0	0	0	214.15	9985722	10250	0	5.288676	12.2	54	1	0	0	0	1	0	0	0	0	0	0	0	0	0.0142857142857143	0.034267237762004
342	2011m5	5	Der Standard	2011	0	0	0	214.15	9985722	10250	0	5.288676	12.2	54	1	1	0	0	1	0	0	0	0	0	0	0	0	0.0146341463414634	0.643020120576222
343	2011m5	5	Die Presse	2011	0	0	0	214.15	9985722	10250	0	5.288676	12.2	54	1	1	0	0	1	0	0	0	0	0	0	0	0	0.00543478260869565	-0.661526044864018
344	2011m5	5	Heute	2011	0	0	0	214.15	9985722	10250	0	5.288676	12.2	54	0	1	0	0	1	0	0	0	0	0	0	0	0	0	NA
345	2011m5	5	Kleine Zeitung	2011	0	0	0	214.15	9985722	10250	0	5.288676	12.2	54	1	0	0	0	1	0	0	0	0	0	0	0	0	0.00194174757281553	0.325319535869043
346	2011m5	5	Kronenzeitung	2011	0	0	0	214.15	9985722	10250	0	5.288676	12.2	54	0	1	0	0	1	0	0	0	0	0	0	0	0	0	NA
347	2011m5	5	Kurier	2011	0	0	0	214.15	9985722	10250	0	5.288676	12.2	54	1	1	0	0	1	0	0	0	0	0	0	0	0	0.00455927051671732	-0.750225344543517
348	2011m5	5	Oberösterreichische Nachrichten	2011	0	0	0	214.15	9985722	10250	0	5.288676	12.2	54	1	0	0	0	1	0	0	0	0	0	0	0	0	0.00318471337579618	-0.23265616124396
349	2011m5	5	Salzburger Nachrichten	2011	0	0	0	214.15	9985722	10250	0	5.288676	12.2	54	1	0	0	0	1	0	0	0	0	0	0	0	0	0.00305810397553517	0.307232909724229
350	2011m5	5	Tiroler Tageszeitung	2011	0	0	0	214.15	9985722	10250	0	5.288676	12.2	54	1	0	0	0	1	0	0	0	0	0	0	0	0	0	NA
351	2011m5	5	Vorarlberger Nachrichten	2011	0	0	0	214.15	9985722	10250	0	5.288676	12.2	54	1	0	0	0	1	0	0	0	0	0	0	0	0	0	NA
352	2011m5	5	Wiener Zeitung	2011	0	0	0	214.15	9985722	10250	0	5.288676	12.2	54	1	0	0	0	1	0	0	0	0	0	0	0	0	0.0084985835694051	0.398604429601697
353	2011m6	5	Der Standard	2011	0	0	0	214.15	9985722	10250	0	5.288676	12.2	54	1	1	0	0	1	0	0	0	0	0	0	0	0	0.0212765957446809	0.188880524696051
354	2011m6	5	Die Presse	2011	0	0	0	214.15	9985722	10250	0	5.288676	12.2	54	1	1	0	0	1	0	0	0	0	0	0	0	0	0.0136286201022147	0.0995937135375534
355	2011m6	5	Heute	2011	0	0	0	214.15	9985722	10250	0	5.288676	12.2	54	0	1	0	0	1	0	0	0	0	0	0	0	0	0	NA
356	2011m6	5	Kleine Zeitung	2011	0	0	0	214.15	9985722	10250	0	5.288676	12.2	54	1	0	0	0	1	0	0	0	0	0	0	0	0	0.00896860986547085	-0.479664956941828
357	2011m6	5	Kronenzeitung	2011	0	0	0	214.15	9985722	10250	0	5.288676	12.2	54	0	1	0	0	1	0	0	0	0	0	0	0	0	0.00672645739910314	-0.260612429462974
358	2011m6	5	Kurier	2011	0	0	0	214.15	9985722	10250	0	5.288676	12.2	54	1	1	0	0	1	0	0	0	0	0	0	0	0	0.0161054172767204	0.575272740046241
359	2011m6	5	Oberösterreichische Nachrichten	2011	0	0	0	214.15	9985722	10250	0	5.288676	12.2	54	1	0	0	0	1	0	0	0	0	0	0	0	0	0.00571428571428571	0.104666622411322
360	2011m6	5	Salzburger Nachrichten	2011	0	0	0	214.15	9985722	10250	0	5.288676	12.2	54	1	0	0	0	1	0	0	0	0	0	0	0	0	0.0243161094224924	0.356096239053214
361	2011m6	5	Tiroler Tageszeitung	2011	0	0	0	214.15	9985722	10250	0	5.288676	12.2	54	1	0	0	0	1	0	0	0	0	0	0	0	0	0.0126984126984127	-0.051937521828488
362	2011m6	5	Vorarlberger Nachrichten	2011	0	0	0	214.15	9985722	10250	0	5.288676	12.2	54	1	0	0	0	1	0	0	0	0	0	0	0	0	0.0187793427230047	1.33015424009271
363	2011m6	5	Wiener Zeitung	2011	0	0	0	214.15	9985722	10250	0	5.288676	12.2	54	1	0	0	0	1	0	0	0	0	0	0	0	0	0.051948051948052	0.260911969869198
364	2011m7	6	Der Standard	2011	0	0	0	558.42	38062718	9860	0	6.411388	0	47	1	1	0	0	1	0	0	0	0	0	0	0	0	0.0311958405545927	0.0952685878997705
365	2011m7	6	Die Presse	2011	0	0	0	558.42	38062718	9860	0	6.411388	0	47	1	1	0	0	1	0	0	0	0	0	0	0	0	0.0365217391304348	0.0676245335528438
366	2011m7	6	Heute	2011	0	0	0	558.42	38062718	9860	0	6.411388	0	47	0	1	0	0	1	0	0	0	0	0	0	0	0	0.027027027027027	0.499488827320077
367	2011m7	6	Kleine Zeitung	2011	0	0	0	558.42	38062718	9860	0	6.411388	0	47	1	0	0	0	1	0	0	0	0	0	0	0	0	0.00842105263157895	0.402503646700293
368	2011m7	6	Kronenzeitung	2011	0	0	0	558.42	38062718	9860	0	6.411388	0	47	0	1	0	0	1	0	0	0	0	0	0	0	0	0.00636942675159236	-0.874330511038581
369	2011m7	6	Kurier	2011	0	0	0	558.42	38062718	9860	0	6.411388	0	47	1	1	0	0	1	0	0	0	0	0	0	0	0	0.0111888111888112	-0.22155079037716
370	2011m7	6	Oberösterreichische Nachrichten	2011	0	0	0	558.42	38062718	9860	0	6.411388	0	47	1	0	0	0	1	0	0	0	0	0	0	0	0	0.0183246073298429	-0.227759394926298
371	2011m7	6	Salzburger Nachrichten	2011	0	0	0	558.42	38062718	9860	0	6.411388	0	47	1	0	0	0	1	0	0	0	0	0	0	0	0	0.00840336134453781	-0.55772296377136
372	2011m7	6	Tiroler Tageszeitung	2011	0	0	0	558.42	38062718	9860	0	6.411388	0	47	1	0	0	0	1	0	0	0	0	0	0	0	0	0.0277777777777778	-0.0278812583666401
373	2011m7	6	Vorarlberger Nachrichten	2011	0	0	0	558.42	38062718	9860	0	6.411388	0	47	1	0	0	0	1	0	0	0	0	0	0	0	0	0.0131578947368421	-0.644645817619455
374	2011m7	6	Wiener Zeitung	2011	0	0	0	558.42	38062718	9860	0	6.411388	0	47	1	0	0	0	1	0	0	0	0	0	0	0	0	0.0404040404040404	-0.169755091785269
375	2011m8	6	Der Standard	2011	0	0	0	558.42	38062718	9860	0	6.411388	0	47	1	1	0	0	1	0	0	0	0	0	0	0	0	0.0116822429906542	-0.306468327121796
376	2011m8	6	Die Presse	2011	0	0	0	558.42	38062718	9860	0	6.411388	0	47	1	1	0	0	1	0	0	0	0	0	0	0	0	0.00465116279069767	-0.617150379195208
377	2011m8	6	Heute	2011	0	0	0	558.42	38062718	9860	0	6.411388	0	47	0	1	0	0	1	0	0	0	0	0	0	0	0	0	NA
378	2011m8	6	Kleine Zeitung	2011	0	0	0	558.42	38062718	9860	0	6.411388	0	47	1	0	0	0	1	0	0	0	0	0	0	0	0	0.00359712230215827	-0.157202985299664
379	2011m8	6	Kronenzeitung	2011	0	0	0	558.42	38062718	9860	0	6.411388	0	47	0	1	0	0	1	0	0	0	0	0	0	0	0	0.00696864111498258	-0.647292493058687
380	2011m8	6	Kurier	2011	0	0	0	558.42	38062718	9860	0	6.411388	0	47	1	1	0	0	1	0	0	0	0	0	0	0	0	0.00598802395209581	0.0932970221014635
381	2011m8	6	Oberösterreichische Nachrichten	2011	0	0	0	558.42	38062718	9860	0	6.411388	0	47	1	0	0	0	1	0	0	0	0	0	0	0	0	0	NA
382	2011m8	6	Salzburger Nachrichten	2011	0	0	0	558.42	38062718	9860	0	6.411388	0	47	1	0	0	0	1	0	0	0	0	0	0	0	0	0	NA
383	2011m8	6	Tiroler Tageszeitung	2011	0	0	0	558.42	38062718	9860	0	6.411388	0	47	1	0	0	0	1	0	0	0	0	0	0	0	0	0	NA
384	2011m8	6	Vorarlberger Nachrichten	2011	0	0	0	558.42	38062718	9860	0	6.411388	0	47	1	0	0	0	1	0	0	0	0	0	0	0	0	0	NA
385	2011m8	6	Wiener Zeitung	2011	0	0	0	558.42	38062718	9860	0	6.411388	0	47	1	0	0	0	1	0	0	0	0	0	0	0	0	0.00341296928327645	0.111672677536067
386	2011m9	6	Der Standard	2011	0	0	0	558.42	38062718	9860	0	6.411388	0	47	1	1	0	0	1	0	0	0	0	0	0	0	0	0.0136752136752137	0.407515528722566
387	2011m9	6	Die Presse	2011	0	0	0	558.42	38062718	9860	0	6.411388	0	47	1	1	0	0	1	0	0	0	0	0	0	0	0	0.0202952029520295	-0.163337674664752
388	2011m9	6	Heute	2011	0	0	0	558.42	38062718	9860	0	6.411388	0	47	0	1	0	0	1	0	0	0	0	0	0	0	0	0	NA
389	2011m9	6	Kleine Zeitung	2011	0	0	0	558.42	38062718	9860	0	6.411388	0	47	1	0	0	0	1	0	0	0	0	0	0	0	0	0.0163170163170163	-0.40122507022051
390	2011m9	6	Kronenzeitung	2011	0	0	0	558.42	38062718	9860	0	6.411388	0	47	0	1	0	0	1	0	0	0	0	0	0	0	0	0.00447427293064877	-0.666247761799311
391	2011m9	6	Kurier	2011	0	0	0	558.42	38062718	9860	0	6.411388	0	47	1	1	0	0	1	0	0	0	0	0	0	0	0	0.0282392026578073	0.0417637905772761
392	2011m9	6	Oberösterreichische Nachrichten	2011	0	0	0	558.42	38062718	9860	0	6.411388	0	47	1	0	0	0	1	0	0	0	0	0	0	0	0	0.00651465798045603	-0.239955450537638
393	2011m9	6	Salzburger Nachrichten	2011	0	0	0	558.42	38062718	9860	0	6.411388	0	47	1	0	0	0	1	0	0	0	0	0	0	0	0	0.0124610591900312	-0.526362605196031
394	2011m9	6	Tiroler Tageszeitung	2011	0	0	0	558.42	38062718	9860	0	6.411388	0	47	1	0	0	0	1	0	0	0	0	0	0	0	0	0.0140350877192982	-0.423537039352072
395	2011m9	6	Vorarlberger Nachrichten	2011	0	0	0	558.42	38062718	9860	0	6.411388	0	47	1	0	0	0	1	0	0	0	0	0	0	0	0	0.0268817204301075	-0.185065226844193
396	2011m9	6	Wiener Zeitung	2011	0	0	0	558.42	38062718	9860	0	6.411388	0	47	1	0	0	0	1	0	0	0	0	0	0	0	0	0.0395061728395062	0.266477558303827
397	2012m1	7	Der Standard	2012	0	0	0	870.04	5580516	45530	6	6.039614	16.2	49	1	1	0	0	0	1	0	0	0	0	0	0	0	0.0113421550094518	0.873856553809071
398	2012m1	7	Die Presse	2012	0	0	0	870.04	5580516	45530	6	6.039614	16.2	49	1	1	0	0	0	1	0	0	0	0	0	0	0	0.0146520146520147	-0.159203551017498
399	2012m1	7	Heute	2012	0	0	0	870.04	5580516	45530	6	6.039614	16.2	49	0	1	0	0	0	1	0	0	0	0	0	0	0	0.0196078431372549	-1.48071469781133
400	2012m1	7	Kleine Zeitung	2012	0	0	0	870.04	5580516	45530	6	6.039614	16.2	49	1	0	0	0	0	1	0	0	0	0	0	0	0	0.0215311004784689	-0.148025899943108
401	2012m1	7	Kronenzeitung	2012	0	0	0	870.04	5580516	45530	6	6.039614	16.2	49	0	1	0	0	0	1	0	0	0	0	0	0	0	0.00719424460431655	0.668263195362874
402	2012m1	7	Kurier	2012	0	0	0	870.04	5580516	45530	6	6.039614	16.2	49	1	1	0	0	0	1	0	0	0	0	0	0	0	0.00377358490566038	-0.563130654419361
403	2012m1	7	Oberösterreichische Nachrichten	2012	0	0	0	870.04	5580516	45530	6	6.039614	16.2	49	1	0	0	0	0	1	0	0	0	0	0	0	0	0.012	-0.279945732081255
404	2012m1	7	Salzburger Nachrichten	2012	0	0	0	870.04	5580516	45530	6	6.039614	16.2	49	1	0	0	0	0	1	0	0	0	0	0	0	0	0.0222222222222222	0.489418562486145
405	2012m1	7	Tiroler Tageszeitung	2012	0	0	0	870.04	5580516	45530	6	6.039614	16.2	49	1	0	0	0	0	1	0	0	0	0	0	0	0	0.0222222222222222	0.990054514829078
406	2012m1	7	Vorarlberger Nachrichten	2012	0	0	0	870.04	5580516	45530	6	6.039614	16.2	49	1	0	0	0	0	1	0	0	0	0	0	0	0	0.0210526315789474	-0.552349987180796
407	2012m1	7	Wiener Zeitung	2012	0	0	0	870.04	5580516	45530	6	6.039614	16.2	49	1	0	0	0	0	1	0	0	0	0	0	0	0	0.019047619047619	0.376540003502216
408	2012m10	8	Der Standard	2012	0	0	0	2013.78	862011	22500	0	6.337996	0	31	1	1	0	0	0	1	0	0	0	0	0	0	0	0.00742115027829314	-0.412134881602998
409	2012m10	8	Die Presse	2012	0	0	0	2013.78	862011	22500	0	6.337996	0	31	1	1	0	0	0	1	0	0	0	0	0	0	0	0.0100401606425703	-0.177070229958277
410	2012m10	8	Heute	2012	0	0	0	2013.78	862011	22500	0	6.337996	0	31	0	1	0	0	0	1	0	0	0	0	0	0	0	0	NA
411	2012m10	8	Kleine Zeitung	2012	0	0	0	2013.78	862011	22500	0	6.337996	0	31	1	0	0	0	0	1	0	0	0	0	0	0	0	0.00498753117206983	-0.443210303641833
412	2012m10	8	Kronenzeitung	2012	0	0	0	2013.78	862011	22500	0	6.337996	0	31	0	1	0	0	0	1	0	0	0	0	0	0	0	0.00490196078431373	0.146892401250827
413	2012m10	8	Kurier	2012	0	0	0	2013.78	862011	22500	0	6.337996	0	31	1	1	0	0	0	1	0	0	0	0	0	0	0	0.00672268907563025	-0.294650301137643
414	2012m10	8	Oberösterreichische Nachrichten	2012	0	0	0	2013.78	862011	22500	0	6.337996	0	31	1	0	0	0	0	1	0	0	0	0	0	0	0	0	NA
415	2012m10	8	Salzburger Nachrichten	2012	0	0	0	2013.78	862011	22500	0	6.337996	0	31	1	0	0	0	0	1	0	0	0	0	0	0	0	0.0072463768115942	-0.165489187989767
416	2012m10	8	Tiroler Tageszeitung	2012	0	0	0	2013.78	862011	22500	0	6.337996	0	31	1	0	0	0	0	1	0	0	0	0	0	0	0	0.00579710144927536	0.288309327201597
417	2012m10	8	Vorarlberger Nachrichten	2012	0	0	0	2013.78	862011	22500	0	6.337996	0	31	1	0	0	0	0	1	0	0	0	0	0	0	0	0	NA
418	2012m10	8	Wiener Zeitung	2012	0	0	0	2013.78	862011	22500	0	6.337996	0	31	1	0	0	0	0	1	0	0	0	0	0	0	0	0.0129533678756477	-0.237483647369972
419	2012m11	8	Der Standard	2012	0	0	0	2013.78	862011	22500	0	6.337996	0	31	1	1	0	0	0	1	0	0	0	0	0	0	0	0.00590551181102362	0.076639441724507
420	2012m11	8	Die Presse	2012	0	0	0	2013.78	862011	22500	0	6.337996	0	31	1	1	0	0	0	1	0	0	0	0	0	0	0	0.0128755364806867	-0.604730680770736
421	2012m11	8	Heute	2012	0	0	0	2013.78	862011	22500	0	6.337996	0	31	0	1	0	0	0	1	0	0	0	0	0	0	0	0.0227272727272727	-0.592059537717048
422	2012m11	8	Kleine Zeitung	2012	0	0	0	2013.78	862011	22500	0	6.337996	0	31	1	0	0	0	0	1	0	0	0	0	0	0	0	0.00261780104712042	0.113379808267113
423	2012m11	8	Kronenzeitung	2012	0	0	0	2013.78	862011	22500	0	6.337996	0	31	0	1	0	0	0	1	0	0	0	0	0	0	0	0.0135746606334842	-0.105367892680505
424	2012m11	8	Kurier	2012	0	0	0	2013.78	862011	22500	0	6.337996	0	31	1	1	0	0	0	1	0	0	0	0	0	0	0	0.0226415094339623	-0.624866931217202
425	2012m11	8	Oberösterreichische Nachrichten	2012	0	0	0	2013.78	862011	22500	0	6.337996	0	31	1	0	0	0	0	1	0	0	0	0	0	0	0	0.00744416873449132	-0.950812131256596
426	2012m11	8	Salzburger Nachrichten	2012	0	0	0	2013.78	862011	22500	0	6.337996	0	31	1	0	0	0	0	1	0	0	0	0	0	0	0	0.00823045267489712	0.19648327581739
427	2012m11	8	Tiroler Tageszeitung	2012	0	0	0	2013.78	862011	22500	0	6.337996	0	31	1	0	0	0	0	1	0	0	0	0	0	0	0	0.00828729281767956	0.227286972196792
428	2012m11	8	Vorarlberger Nachrichten	2012	0	0	0	2013.78	862011	22500	0	6.337996	0	31	1	0	0	0	0	1	0	0	0	0	0	0	0	0.0172413793103448	-1.01800395006682
429	2012m11	8	Wiener Zeitung	2012	0	0	0	2013.78	862011	22500	0	6.337996	0	31	1	0	0	0	0	1	0	0	0	0	0	0	0	0.022508038585209	-0.305195841011947
430	2012m11	8	Österreich	2012	0	0	0	2013.78	862011	22500	0	6.337996	0	31	0	1	0	0	0	1	0	0	0	0	0	0	0	0	NA
431	2012m12	8	Der Standard	2012	0	0	0	2013.78	862011	22500	0	6.337996	0	31	1	1	0	0	0	1	0	0	0	0	0	0	0	0.0107758620689655	0.143728482144302
432	2012m12	8	Die Presse	2012	0	0	0	2013.78	862011	22500	0	6.337996	0	31	1	1	0	0	0	1	0	0	0	0	0	0	0	0.0113636363636364	-0.142694821873313
433	2012m12	8	Heute	2012	0	0	0	2013.78	862011	22500	0	6.337996	0	31	0	1	0	0	0	1	0	0	0	0	0	0	0	0.0338983050847458	-0.16983686325697
434	2012m12	8	Kleine Zeitung	2012	0	0	0	2013.78	862011	22500	0	6.337996	0	31	1	0	0	0	0	1	0	0	0	0	0	0	0	0.00342465753424658	0.273068946327884
435	2012m12	8	Kronenzeitung	2012	0	0	0	2013.78	862011	22500	0	6.337996	0	31	0	1	0	0	0	1	0	0	0	0	0	0	0	0	NA
436	2012m12	8	Kurier	2012	0	0	0	2013.78	862011	22500	0	6.337996	0	31	1	1	0	0	0	1	0	0	0	0	0	0	0	0.0108225108225108	-0.266738779776422
437	2012m12	8	Oberösterreichische Nachrichten	2012	0	0	0	2013.78	862011	22500	0	6.337996	0	31	1	0	0	0	0	1	0	0	0	0	0	0	0	0.00882352941176471	0.182987962269619
438	2012m12	8	Salzburger Nachrichten	2012	0	0	0	2013.78	862011	22500	0	6.337996	0	31	1	0	0	0	0	1	0	0	0	0	0	0	0	0	NA
439	2012m12	8	Tiroler Tageszeitung	2012	0	0	0	2013.78	862011	22500	0	6.337996	0	31	1	0	0	0	0	1	0	0	0	0	0	0	0	0.0106382978723404	-0.337979039565352
440	2012m12	8	Vorarlberger Nachrichten	2012	0	0	0	2013.78	862011	22500	0	6.337996	0	31	1	0	0	0	0	1	0	0	0	0	0	0	0	0.00694444444444444	1.99425532240671
441	2012m12	8	Wiener Zeitung	2012	0	0	0	2013.78	862011	22500	0	6.337996	0	31	1	0	0	0	0	1	0	0	0	0	0	0	0	0.041522491349481	0.40350591232707
442	2012m2	7	Der Standard	2012	0	0	0	870.04	5580516	45530	6	6.039614	16.2	49	1	1	0	0	0	1	0	0	0	0	0	0	0	0.0165137614678899	-0.28191931472982
443	2012m2	7	Die Presse	2012	0	0	0	870.04	5580516	45530	6	6.039614	16.2	49	1	1	0	0	0	1	0	0	0	0	0	0	0	0.00551470588235294	0.630058060302011
444	2012m2	7	Heute	2012	0	0	0	870.04	5580516	45530	6	6.039614	16.2	49	0	1	0	0	0	1	0	0	0	0	0	0	0	0.0140845070422535	0.168115032554237
445	2012m2	7	Kleine Zeitung	2012	0	0	0	870.04	5580516	45530	6	6.039614	16.2	49	1	0	0	0	0	1	0	0	0	0	0	0	0	0.00268096514745308	-0.400991544862661
446	2012m2	7	Kronenzeitung	2012	0	0	0	870.04	5580516	45530	6	6.039614	16.2	49	0	1	0	0	0	1	0	0	0	0	0	0	0	0.00496277915632754	0.028320380382369
447	2012m2	7	Kurier	2012	0	0	0	870.04	5580516	45530	6	6.039614	16.2	49	1	1	0	0	0	1	0	0	0	0	0	0	0	0.00175746924428822	-0.810765134984967
448	2012m2	7	Oberösterreichische Nachrichten	2012	0	0	0	870.04	5580516	45530	6	6.039614	16.2	49	1	0	0	0	0	1	0	0	0	0	0	0	0	0	NA
449	2012m2	7	Salzburger Nachrichten	2012	0	0	0	870.04	5580516	45530	6	6.039614	16.2	49	1	0	0	0	0	1	0	0	0	0	0	0	0	0.0108303249097473	0.0628674850203537
450	2012m2	7	Tiroler Tageszeitung	2012	0	0	0	870.04	5580516	45530	6	6.039614	16.2	49	1	0	0	0	0	1	0	0	0	0	0	0	0	0.00423728813559322	0.754756934534201
451	2012m2	7	Vorarlberger Nachrichten	2012	0	0	0	870.04	5580516	45530	6	6.039614	16.2	49	1	0	0	0	0	1	0	0	0	0	0	0	0	0	NA
452	2012m2	7	Wiener Zeitung	2012	0	0	0	870.04	5580516	45530	6	6.039614	16.2	49	1	0	0	0	0	1	0	0	0	0	0	0	0	0.00797872340425532	-0.265027605161218
453	2012m3	7	Der Standard	2012	0	0	0	870.04	5580516	45530	6	6.039614	16.2	49	1	1	0	0	0	1	0	0	0	0	0	0	0	0.00945179584120983	-0.321084031472541
454	2012m3	7	Die Presse	2012	0	0	0	870.04	5580516	45530	6	6.039614	16.2	49	1	1	0	0	0	1	0	0	0	0	0	0	0	0.00844594594594595	-0.129841521391829
455	2012m3	7	Heute	2012	0	0	0	870.04	5580516	45530	6	6.039614	16.2	49	0	1	0	0	0	1	0	0	0	0	0	0	0	0.0153846153846154	0.142205839886774
456	2012m3	7	Kleine Zeitung	2012	0	0	0	870.04	5580516	45530	6	6.039614	16.2	49	1	0	0	0	0	1	0	0	0	0	0	0	0	0.00273972602739726	-0.868901701840356
457	2012m3	7	Kronenzeitung	2012	0	0	0	870.04	5580516	45530	6	6.039614	16.2	49	0	1	0	0	0	1	0	0	0	0	0	0	0	0.00598802395209581	-0.581580043018177
458	2012m3	7	Kurier	2012	0	0	0	870.04	5580516	45530	6	6.039614	16.2	49	1	1	0	0	0	1	0	0	0	0	0	0	0	0.0056390977443609	-0.240078522762274
459	2012m3	7	Oberösterreichische Nachrichten	2012	0	0	0	870.04	5580516	45530	6	6.039614	16.2	49	1	0	0	0	0	1	0	0	0	0	0	0	0	0.00256410256410256	NA
460	2012m3	7	Salzburger Nachrichten	2012	0	0	0	870.04	5580516	45530	6	6.039614	16.2	49	1	0	0	0	0	1	0	0	0	0	0	0	0	0.00917431192660551	1.20146897132245
461	2012m3	7	Tiroler Tageszeitung	2012	0	0	0	870.04	5580516	45530	6	6.039614	16.2	49	1	0	0	0	0	1	0	0	0	0	0	0	0	0.00701754385964912	0.491183328266581
462	2012m3	7	Vorarlberger Nachrichten	2012	0	0	0	870.04	5580516	45530	6	6.039614	16.2	49	1	0	0	0	0	1	0	0	0	0	0	0	0	0.0108108108108108	NA
463	2012m3	7	Wiener Zeitung	2012	0	0	0	870.04	5580516	45530	6	6.039614	16.2	49	1	0	0	0	0	1	0	0	0	0	0	0	0	0.0127226463104326	-0.539139854198693
464	2012m4	7	Der Standard	2012	0	0	0	870.04	5580516	45530	6	6.039614	16.2	49	1	1	0	0	0	1	0	0	0	0	0	0	0	0.00440528634361234	0.072812566161323
465	2012m4	7	Die Presse	2012	0	0	0	870.04	5580516	45530	6	6.039614	16.2	49	1	1	0	0	0	1	0	0	0	0	0	0	0	0.020703933747412	-0.196467775986182
466	2012m4	7	Heute	2012	0	0	0	870.04	5580516	45530	6	6.039614	16.2	49	0	1	0	0	0	1	0	0	0	0	0	0	0	0	NA
467	2012m4	7	Kleine Zeitung	2012	0	0	0	870.04	5580516	45530	6	6.039614	16.2	49	1	0	0	0	0	1	0	0	0	0	0	0	0	0.00320512820512821	0.211491265153904
468	2012m4	7	Kronenzeitung	2012	0	0	0	870.04	5580516	45530	6	6.039614	16.2	49	0	1	0	0	0	1	0	0	0	0	0	0	0	0	NA
469	2012m4	7	Kurier	2012	0	0	0	870.04	5580516	45530	6	6.039614	16.2	49	1	1	0	0	0	1	0	0	0	0	0	0	0	0.00816326530612245	-0.23738778996176
470	2012m4	7	Oberösterreichische Nachrichten	2012	0	0	0	870.04	5580516	45530	6	6.039614	16.2	49	1	0	0	0	0	1	0	0	0	0	0	0	0	0.00269541778975741	0.203831554507844
471	2012m4	7	Salzburger Nachrichten	2012	0	0	0	870.04	5580516	45530	6	6.039614	16.2	49	1	0	0	0	0	1	0	0	0	0	0	0	0	0.00398406374501992	-0.375334545050107
472	2012m4	7	Tiroler Tageszeitung	2012	0	0	0	870.04	5580516	45530	6	6.039614	16.2	49	1	0	0	0	0	1	0	0	0	0	0	0	0	0.0264150943396226	-1.09660544351071
473	2012m4	7	Vorarlberger Nachrichten	2012	0	0	0	870.04	5580516	45530	6	6.039614	16.2	49	1	0	0	0	0	1	0	0	0	0	0	0	0	0.0138888888888889	-0.660429702500998
474	2012m4	7	Wiener Zeitung	2012	0	0	0	870.04	5580516	45530	6	6.039614	16.2	49	1	0	0	0	0	1	0	0	0	0	0	0	0	0.0109289617486339	-0.147697981759394
475	2012m5	7	Der Standard	2012	0	0	0	870.04	5580516	45530	6	6.039614	16.2	49	1	1	0	0	0	1	0	0	0	0	0	0	0	0.0136286201022147	-0.0687270867172078
476	2012m5	7	Die Presse	2012	0	0	0	870.04	5580516	45530	6	6.039614	16.2	49	1	1	0	0	0	1	0	0	0	0	0	0	0	0.003003003003003	0.404469189526224
477	2012m5	7	Heute	2012	0	0	0	870.04	5580516	45530	6	6.039614	16.2	49	0	1	0	0	0	1	0	0	0	0	0	0	0	0	NA
478	2012m5	7	Kleine Zeitung	2012	0	0	0	870.04	5580516	45530	6	6.039614	16.2	49	1	0	0	0	0	1	0	0	0	0	0	0	0	0	NA
479	2012m5	7	Kronenzeitung	2012	0	0	0	870.04	5580516	45530	6	6.039614	16.2	49	0	1	0	0	0	1	0	0	0	0	0	0	0	0	NA
480	2012m5	7	Kurier	2012	0	0	0	870.04	5580516	45530	6	6.039614	16.2	49	1	1	0	0	0	1	0	0	0	0	0	0	0	0.0182648401826484	1.37352812402781
481	2012m5	7	Oberösterreichische Nachrichten	2012	0	0	0	870.04	5580516	45530	6	6.039614	16.2	49	1	0	0	0	0	1	0	0	0	0	0	0	0	0.00228310502283105	-0.814944317754004
482	2012m5	7	Salzburger Nachrichten	2012	0	0	0	870.04	5580516	45530	6	6.039614	16.2	49	1	0	0	0	0	1	0	0	0	0	0	0	0	0	NA
483	2012m5	7	Tiroler Tageszeitung	2012	0	0	0	870.04	5580516	45530	6	6.039614	16.2	49	1	0	0	0	0	1	0	0	0	0	0	0	0	0.0135593220338983	-0.235740270172248
484	2012m5	7	Vorarlberger Nachrichten	2012	0	0	0	870.04	5580516	45530	6	6.039614	16.2	49	1	0	0	0	0	1	0	0	0	0	0	0	0	0.0112994350282486	0.28000774617615
485	2012m5	7	Wiener Zeitung	2012	0	0	0	870.04	5580516	45530	6	6.039614	16.2	49	1	0	0	0	0	1	0	0	0	0	0	0	0	0.0218978102189781	0.380223361657528
486	2012m6	7	Der Standard	2012	0	0	0	870.04	5580516	45530	6	6.039614	16.2	49	1	1	0	0	0	1	0	0	0	0	0	0	0	0.0179445350734095	0.0633723994801108
487	2012m6	7	Die Presse	2012	0	0	0	870.04	5580516	45530	6	6.039614	16.2	49	1	1	0	0	0	1	0	0	0	0	0	0	0	0.00788643533123028	-0.0767381904613022
488	2012m6	7	Heute	2012	0	0	0	870.04	5580516	45530	6	6.039614	16.2	49	0	1	0	0	0	1	0	0	0	0	0	0	0	0	NA
489	2012m6	7	Kleine Zeitung	2012	0	0	0	870.04	5580516	45530	6	6.039614	16.2	49	1	0	0	0	0	1	0	0	0	0	0	0	0	0.0163934426229508	-0.572637618440503
490	2012m6	7	Kronenzeitung	2012	0	0	0	870.04	5580516	45530	6	6.039614	16.2	49	0	1	0	0	0	1	0	0	0	0	0	0	0	0.00779727095516569	-0.502228538124689
491	2012m6	7	Kurier	2012	0	0	0	870.04	5580516	45530	6	6.039614	16.2	49	1	1	0	0	0	1	0	0	0	0	0	0	0	0.0101010101010101	-0.154573598685849
492	2012m6	7	Oberösterreichische Nachrichten	2012	0	0	0	870.04	5580516	45530	6	6.039614	16.2	49	1	0	0	0	0	1	0	0	0	0	0	0	0	0.0121703853955375	0.0783884315489337
493	2012m6	7	Salzburger Nachrichten	2012	0	0	0	870.04	5580516	45530	6	6.039614	16.2	49	1	0	0	0	0	1	0	0	0	0	0	0	0	0.0100755667506297	0.809198809354494
494	2012m6	7	Tiroler Tageszeitung	2012	0	0	0	870.04	5580516	45530	6	6.039614	16.2	49	1	0	0	0	0	1	0	0	0	0	0	0	0	0.0142045454545455	0.140038395776907
495	2012m6	7	Vorarlberger Nachrichten	2012	0	0	0	870.04	5580516	45530	6	6.039614	16.2	49	1	0	0	0	0	1	0	0	0	0	0	0	0	0.00434782608695652	2.75935271587204
496	2012m6	7	Wiener Zeitung	2012	0	0	0	870.04	5580516	45530	6	6.039614	16.2	49	1	0	0	0	0	1	0	0	0	0	0	0	0	0.0325581395348837	-0.00637849630774995
497	2012m7	8	Der Standard	2012	0	0	0	2013.78	862011	22500	0	6.337996	0	31	1	1	0	0	0	1	0	0	0	0	0	0	0	0.0193050193050193	0.0860838112799486
498	2012m7	8	Die Presse	2012	0	0	0	2013.78	862011	22500	0	6.337996	0	31	1	1	0	0	0	1	0	0	0	0	0	0	0	0.00742115027829314	-0.277200438554203
499	2012m7	8	Heute	2012	0	0	0	2013.78	862011	22500	0	6.337996	0	31	0	1	0	0	0	1	0	0	0	0	0	0	0	0.0136986301369863	-0.492269052782292
500	2012m7	8	Kleine Zeitung	2012	0	0	0	2013.78	862011	22500	0	6.337996	0	31	1	0	0	0	0	1	0	0	0	0	0	0	0	0.00260416666666667	-0.201597599419021
501	2012m7	8	Kronenzeitung	2012	0	0	0	2013.78	862011	22500	0	6.337996	0	31	0	1	0	0	0	1	0	0	0	0	0	0	0	0.0135746606334842	-0.201243112608861
502	2012m7	8	Kurier	2012	0	0	0	2013.78	862011	22500	0	6.337996	0	31	1	1	0	0	0	1	0	0	0	0	0	0	0	0.00757575757575758	0.356708544329008
503	2012m7	8	Oberösterreichische Nachrichten	2012	0	0	0	2013.78	862011	22500	0	6.337996	0	31	1	0	0	0	0	1	0	0	0	0	0	0	0	0.00763358778625954	-0.577994231609729
504	2012m7	8	Salzburger Nachrichten	2012	0	0	0	2013.78	862011	22500	0	6.337996	0	31	1	0	0	0	0	1	0	0	0	0	0	0	0	0.00651465798045603	0.336867936038337
505	2012m7	8	Tiroler Tageszeitung	2012	0	0	0	2013.78	862011	22500	0	6.337996	0	31	1	0	0	0	0	1	0	0	0	0	0	0	0	0.0120845921450151	0.383923151242045
506	2012m7	8	Vorarlberger Nachrichten	2012	0	0	0	2013.78	862011	22500	0	6.337996	0	31	1	0	0	0	0	1	0	0	0	0	0	0	0	0.0123456790123457	0.431659071310377
507	2012m7	8	Wiener Zeitung	2012	0	0	0	2013.78	862011	22500	0	6.337996	0	31	1	0	0	0	0	1	0	0	0	0	0	0	0	0.0129449838187702	-0.205243078106075
508	2012m8	8	Der Standard	2012	0	0	0	2013.78	862011	22500	0	6.337996	0	31	1	1	0	0	0	1	0	0	0	0	0	0	0	0.00466200466200466	0.521976473423218
509	2012m8	8	Die Presse	2012	0	0	0	2013.78	862011	22500	0	6.337996	0	31	1	1	0	0	0	1	0	0	0	0	0	0	0	0.0043859649122807	-1.30063138750829
510	2012m8	8	Heute	2012	0	0	0	2013.78	862011	22500	0	6.337996	0	31	0	1	0	0	0	1	0	0	0	0	0	0	0	0	NA
511	2012m8	8	Kleine Zeitung	2012	0	0	0	2013.78	862011	22500	0	6.337996	0	31	1	0	0	0	0	1	0	0	0	0	0	0	0	0.0037037037037037	-0.0359890543428718
512	2012m8	8	Kronenzeitung	2012	0	0	0	2013.78	862011	22500	0	6.337996	0	31	0	1	0	0	0	1	0	0	0	0	0	0	0	0	NA
513	2012m8	8	Kurier	2012	0	0	0	2013.78	862011	22500	0	6.337996	0	31	1	1	0	0	0	1	0	0	0	0	0	0	0	0	NA
514	2012m8	8	Oberösterreichische Nachrichten	2012	0	0	0	2013.78	862011	22500	0	6.337996	0	31	1	0	0	0	0	1	0	0	0	0	0	0	0	0	NA
515	2012m8	8	Salzburger Nachrichten	2012	0	0	0	2013.78	862011	22500	0	6.337996	0	31	1	0	0	0	0	1	0	0	0	0	0	0	0	0	NA
516	2012m8	8	Tiroler Tageszeitung	2012	0	0	0	2013.78	862011	22500	0	6.337996	0	31	1	0	0	0	0	1	0	0	0	0	0	0	0	0	NA
517	2012m8	8	Vorarlberger Nachrichten	2012	0	0	0	2013.78	862011	22500	0	6.337996	0	31	1	0	0	0	0	1	0	0	0	0	0	0	0	0.00714285714285714	-0.668624352109748
518	2012m8	8	Wiener Zeitung	2012	0	0	0	2013.78	862011	22500	0	6.337996	0	31	1	0	0	0	0	1	0	0	0	0	0	0	0	0	NA
519	2012m9	8	Der Standard	2012	0	0	0	2013.78	862011	22500	0	6.337996	0	31	1	1	0	0	0	1	0	0	0	0	0	0	0	0.00186915887850467	0.0393362680782134
520	2012m9	8	Die Presse	2012	0	0	0	2013.78	862011	22500	0	6.337996	0	31	1	1	0	0	0	1	0	0	0	0	0	0	0	0.0144927536231884	-0.460034499252855
521	2012m9	8	Heute	2012	0	0	0	2013.78	862011	22500	0	6.337996	0	31	0	1	0	0	0	1	0	0	0	0	0	0	0	0	NA
522	2012m9	8	Kleine Zeitung	2012	0	0	0	2013.78	862011	22500	0	6.337996	0	31	1	0	0	0	0	1	0	0	0	0	0	0	0	0	NA
523	2012m9	8	Kronenzeitung	2012	0	0	0	2013.78	862011	22500	0	6.337996	0	31	0	1	0	0	0	1	0	0	0	0	0	0	0	0.00478468899521531	-0.214023955219306
524	2012m9	8	Kurier	2012	0	0	0	2013.78	862011	22500	0	6.337996	0	31	1	1	0	0	0	1	0	0	0	0	0	0	0	0.0088339222614841	-0.357647518500292
525	2012m9	8	Oberösterreichische Nachrichten	2012	0	0	0	2013.78	862011	22500	0	6.337996	0	31	1	0	0	0	0	1	0	0	0	0	0	0	0	0.00273224043715847	-0.191638725308809
526	2012m9	8	Salzburger Nachrichten	2012	0	0	0	2013.78	862011	22500	0	6.337996	0	31	1	0	0	0	0	1	0	0	0	0	0	0	0	0.00315457413249211	-0.192622448417429
527	2012m9	8	Tiroler Tageszeitung	2012	0	0	0	2013.78	862011	22500	0	6.337996	0	31	1	0	0	0	0	1	0	0	0	0	0	0	0	0.0125391849529781	-0.891126163220979
528	2012m9	8	Vorarlberger Nachrichten	2012	0	0	0	2013.78	862011	22500	0	6.337996	0	31	1	0	0	0	0	1	0	0	0	0	0	0	0	0.0125786163522013	0.0132162409424565
529	2012m9	8	Wiener Zeitung	2012	0	0	0	2013.78	862011	22500	0	6.337996	0	31	1	0	0	0	0	1	0	0	0	0	0	0	0	0.010958904109589	-0.196791797448714
530	2013m1	9	Der Standard	2013	0	0	0	1681.13	4609779	38830	6	6.262774	2.4	29	1	1	0	0	0	0	1	0	0	0	0	0	0	0.0191489361702128	-0.148517711382873
531	2013m1	9	Die Presse	2013	0	0	0	1681.13	4609779	38830	6	6.262774	2.4	29	1	1	0	0	0	0	1	0	0	0	0	0	0	0.0205655526992288	0.39363400138622
532	2013m1	9	Heute	2013	0	0	0	1681.13	4609779	38830	6	6.262774	2.4	29	0	1	0	0	0	0	1	0	0	0	0	0	0	0.0131578947368421	0.829832031329569
533	2013m1	9	Kleine Zeitung	2013	0	0	0	1681.13	4609779	38830	6	6.262774	2.4	29	1	0	0	0	0	0	1	0	0	0	0	0	0	0.0125628140703518	-0.218080287306399
534	2013m1	9	Kronenzeitung	2013	0	0	0	1681.13	4609779	38830	6	6.262774	2.4	29	0	1	0	0	0	0	1	0	0	0	0	0	0	0.00806451612903226	0.454863181576437
535	2013m1	9	Kurier	2013	0	0	0	1681.13	4609779	38830	6	6.262774	2.4	29	1	1	0	0	0	0	1	0	0	0	0	0	0	0.00683371298405467	-0.336850365985866
536	2013m1	9	Oberösterreichische Nachrichten	2013	0	0	0	1681.13	4609779	38830	6	6.262774	2.4	29	1	0	0	0	0	0	1	0	0	0	0	0	0	0.00520833333333333	0.0989503211681535
537	2013m1	9	Salzburger Nachrichten	2013	0	0	0	1681.13	4609779	38830	6	6.262774	2.4	29	1	0	0	0	0	0	1	0	0	0	0	0	0	0.0166666666666667	0.427200558110309
538	2013m1	9	Tiroler Tageszeitung	2013	0	0	0	1681.13	4609779	38830	6	6.262774	2.4	29	1	0	0	0	0	0	1	0	0	0	0	0	0	0.00766283524904215	0.518759858693588
539	2013m1	9	Vorarlberger Nachrichten	2013	0	0	0	1681.13	4609779	38830	6	6.262774	2.4	29	1	0	0	0	0	0	1	0	0	0	0	0	0	0.00578034682080925	0.761511850386685
540	2013m1	9	Wiener Zeitung	2013	0	0	0	1681.13	4609779	38830	6	6.262774	2.4	29	1	0	0	0	0	0	1	0	0	0	0	0	0	0.0204081632653061	0.145571208780802
541	2013m10	10	Der Standard	2013	0	0	0	947.36	2971905	11850	0	5.433633	0	52	1	1	0	0	0	0	1	0	0	0	0	0	0	0.0075187969924812	-0.401688203072247
542	2013m10	10	Die Presse	2013	0	0	0	947.36	2971905	11850	0	5.433633	0	52	1	1	0	0	0	0	1	0	0	0	0	0	0	0.0131004366812227	-0.406736648672214
543	2013m10	10	Heute	2013	0	0	0	947.36	2971905	11850	0	5.433633	0	52	0	1	0	0	0	0	1	0	0	0	0	0	0	0	NA
544	2013m10	10	Kleine Zeitung	2013	0	0	0	947.36	2971905	11850	0	5.433633	0	52	1	0	0	0	0	0	1	0	0	0	0	0	0	0.00529100529100529	-0.298978976530795
545	2013m10	10	Kronenzeitung	2013	0	0	0	947.36	2971905	11850	0	5.433633	0	52	0	1	0	0	0	0	1	0	0	0	0	0	0	0.00238663484486874	-1.19637330847041
546	2013m10	10	Kurier	2013	0	0	0	947.36	2971905	11850	0	5.433633	0	52	1	1	0	0	0	0	1	0	0	0	0	0	0	0.0125523012552301	-0.294826836717236
547	2013m10	10	Oberösterreichische Nachrichten	2013	0	0	0	947.36	2971905	11850	0	5.433633	0	52	1	0	0	0	0	0	1	0	0	0	0	0	0	0.00267379679144385	-0.440807355302145
548	2013m10	10	Salzburger Nachrichten	2013	0	0	0	947.36	2971905	11850	0	5.433633	0	52	1	0	0	0	0	0	1	0	0	0	0	0	0	0	NA
549	2013m10	10	Tiroler Tageszeitung	2013	0	0	0	947.36	2971905	11850	0	5.433633	0	52	1	0	0	0	0	0	1	0	0	0	0	0	0	0.00289017341040462	-0.281749259736264
550	2013m10	10	Vorarlberger Nachrichten	2013	0	0	0	947.36	2971905	11850	0	5.433633	0	52	1	0	0	0	0	0	1	0	0	0	0	0	0	0.0065359477124183	-0.119253497476989
551	2013m10	10	Wiener Zeitung	2013	0	0	0	947.36	2971905	11850	0	5.433633	0	52	1	0	0	0	0	0	1	0	0	0	0	0	0	0.00789473684210526	0.311660691903208
552	2013m11	10	Der Standard	2013	0	0	0	947.36	2971905	11850	0	5.433633	0	52	1	1	0	0	0	0	1	0	0	0	0	0	0	0.00638297872340425	1.34838919639987
553	2013m11	10	Die Presse	2013	0	0	0	947.36	2971905	11850	0	5.433633	0	52	1	1	0	0	0	0	1	0	0	0	0	0	0	0.0186721991701245	0.186134839954058
554	2013m11	10	Heute	2013	0	0	0	947.36	2971905	11850	0	5.433633	0	52	0	1	0	0	0	0	1	0	0	0	0	0	0	0.0105263157894737	NA
555	2013m11	10	Kleine Zeitung	2013	0	0	0	947.36	2971905	11850	0	5.433633	0	52	1	0	0	0	0	0	1	0	0	0	0	0	0	0	NA
556	2013m11	10	Kronenzeitung	2013	0	0	0	947.36	2971905	11850	0	5.433633	0	52	0	1	0	0	0	0	1	0	0	0	0	0	0	0	NA
557	2013m11	10	Kurier	2013	0	0	0	947.36	2971905	11850	0	5.433633	0	52	1	1	0	0	0	0	1	0	0	0	0	0	0	0.00170648464163823	-0.108024441356233
558	2013m11	10	Oberösterreichische Nachrichten	2013	0	0	0	947.36	2971905	11850	0	5.433633	0	52	1	0	0	0	0	0	1	0	0	0	0	0	0	0	NA
559	2013m11	10	Salzburger Nachrichten	2013	0	0	0	947.36	2971905	11850	0	5.433633	0	52	1	0	0	0	0	0	1	0	0	0	0	0	0	0.0231023102310231	-0.271034914582166
560	2013m11	10	Tiroler Tageszeitung	2013	0	0	0	947.36	2971905	11850	0	5.433633	0	52	1	0	0	0	0	0	1	0	0	0	0	0	0	0.0051150895140665	0.728327531219531
561	2013m11	10	Vorarlberger Nachrichten	2013	0	0	0	947.36	2971905	11850	0	5.433633	0	52	1	0	0	0	0	0	1	0	0	0	0	0	0	0	NA
562	2013m11	10	Wiener Zeitung	2013	0	0	0	947.36	2971905	11850	0	5.433633	0	52	1	0	0	0	0	0	1	0	0	0	0	0	0	0.0207100591715976	0.252013340061768
563	2013m12	10	Der Standard	2013	0	0	0	947.36	2971905	11850	0	5.433633	0	52	1	1	0	0	0	0	1	0	0	0	0	0	0	0.0166975881261596	0.37807575034776
564	2013m12	10	Die Presse	2013	0	0	0	947.36	2971905	11850	0	5.433633	0	52	1	1	0	0	0	0	1	0	0	0	0	0	0	0.00792079207920792	0.50530322627215
565	2013m12	10	Heute	2013	0	0	0	947.36	2971905	11850	0	5.433633	0	52	0	1	0	0	0	0	1	0	0	0	0	0	0	0.0111111111111111	-1.42264973575493
566	2013m12	10	Kleine Zeitung	2013	0	0	0	947.36	2971905	11850	0	5.433633	0	52	1	0	0	0	0	0	1	0	0	0	0	0	0	0.00967741935483871	-0.0750953833620703
567	2013m12	10	Kronenzeitung	2013	0	0	0	947.36	2971905	11850	0	5.433633	0	52	0	1	0	0	0	0	1	0	0	0	0	0	0	0.0046189376443418	-0.867191492462217
568	2013m12	10	Kurier	2013	0	0	0	947.36	2971905	11850	0	5.433633	0	52	1	1	0	0	0	0	1	0	0	0	0	0	0	0.00387596899224806	0.0631942090545533
569	2013m12	10	Oberösterreichische Nachrichten	2013	0	0	0	947.36	2971905	11850	0	5.433633	0	52	1	0	0	0	0	0	1	0	0	0	0	0	0	0.0171428571428571	-0.252457810752936
570	2013m12	10	Salzburger Nachrichten	2013	0	0	0	947.36	2971905	11850	0	5.433633	0	52	1	0	0	0	0	0	1	0	0	0	0	0	0	0.0307167235494881	-0.293297152985519
571	2013m12	10	Tiroler Tageszeitung	2013	0	0	0	947.36	2971905	11850	0	5.433633	0	52	1	0	0	0	0	0	1	0	0	0	0	0	0	0.0105263157894737	-0.0785177406033139
572	2013m12	10	Vorarlberger Nachrichten	2013	0	0	0	947.36	2971905	11850	0	5.433633	0	52	1	0	0	0	0	0	1	0	0	0	0	0	0	0	NA
573	2013m12	10	Wiener Zeitung	2013	0	0	0	947.36	2971905	11850	0	5.433633	0	52	1	0	0	0	0	0	1	0	0	0	0	0	0	0.0261437908496732	0.476607742633721
574	2013m2	9	Der Standard	2013	0	0	0	1681.13	4609779	38830	6	6.262774	2.4	29	1	1	0	0	0	0	1	0	0	0	0	0	0	0.011605415860735	0.251825703018827
575	2013m2	9	Die Presse	2013	0	0	0	1681.13	4609779	38830	6	6.262774	2.4	29	1	1	0	0	0	0	1	0	0	0	0	0	0	0.01171875	-0.113210711730655
576	2013m2	9	Heute	2013	0	0	0	1681.13	4609779	38830	6	6.262774	2.4	29	0	1	0	0	0	0	1	0	0	0	0	0	0	0	NA
577	2013m2	9	Kleine Zeitung	2013	0	0	0	1681.13	4609779	38830	6	6.262774	2.4	29	1	0	0	0	0	0	1	0	0	0	0	0	0	0.00917431192660551	-0.44258184786996
578	2013m2	9	Kronenzeitung	2013	0	0	0	1681.13	4609779	38830	6	6.262774	2.4	29	0	1	0	0	0	0	1	0	0	0	0	0	0	0	NA
579	2013m2	9	Kurier	2013	0	0	0	1681.13	4609779	38830	6	6.262774	2.4	29	1	1	0	0	0	0	1	0	0	0	0	0	0	0	NA
580	2013m2	9	Oberösterreichische Nachrichten	2013	0	0	0	1681.13	4609779	38830	6	6.262774	2.4	29	1	0	0	0	0	0	1	0	0	0	0	0	0	0.0025706940874036	0.572436650014625
581	2013m2	9	Salzburger Nachrichten	2013	0	0	0	1681.13	4609779	38830	6	6.262774	2.4	29	1	0	0	0	0	0	1	0	0	0	0	0	0	0.0183150183150183	0.250795041026885
582	2013m2	9	Tiroler Tageszeitung	2013	0	0	0	1681.13	4609779	38830	6	6.262774	2.4	29	1	0	0	0	0	0	1	0	0	0	0	0	0	0.00325732899022801	NA
583	2013m2	9	Vorarlberger Nachrichten	2013	0	0	0	1681.13	4609779	38830	6	6.262774	2.4	29	1	0	0	0	0	0	1	0	0	0	0	0	0	0	NA
584	2013m2	9	Wiener Zeitung	2013	0	0	0	1681.13	4609779	38830	6	6.262774	2.4	29	1	0	0	0	0	0	1	0	0	0	0	0	0	0.0056657223796034	0.31447756859803
585	2013m2	9	Österreich	2013	0	0	0	1681.13	4609779	38830	6	6.262774	2.4	29	0	1	0	0	0	0	1	0	0	0	0	0	0	0	NA
586	2013m3	9	Der Standard	2013	0	0	0	1681.13	4609779	38830	6	6.262774	2.4	29	1	1	0	0	0	0	1	0	0	0	0	0	0	0.0157068062827225	-0.134622252382018
587	2013m3	9	Die Presse	2013	0	0	0	1681.13	4609779	38830	6	6.262774	2.4	29	1	1	0	0	0	0	1	0	0	0	0	0	0	0.00795228628230616	-1.00412754588246
588	2013m3	9	Heute	2013	0	0	0	1681.13	4609779	38830	6	6.262774	2.4	29	0	1	0	0	0	0	1	0	0	0	0	0	0	0.0240963855421687	2.54549057251007
589	2013m3	9	Kleine Zeitung	2013	0	0	0	1681.13	4609779	38830	6	6.262774	2.4	29	1	0	0	0	0	0	1	0	0	0	0	0	0	0	NA
590	2013m3	9	Kronenzeitung	2013	0	0	0	1681.13	4609779	38830	6	6.262774	2.4	29	0	1	0	0	0	0	1	0	0	0	0	0	0	0	NA
591	2013m3	9	Kurier	2013	0	0	0	1681.13	4609779	38830	6	6.262774	2.4	29	1	1	0	0	0	0	1	0	0	0	0	0	0	0.00856164383561644	0.543096715672634
592	2013m3	9	Oberösterreichische Nachrichten	2013	0	0	0	1681.13	4609779	38830	6	6.262774	2.4	29	1	0	0	0	0	0	1	0	0	0	0	0	0	0.00239808153477218	-0.711627629016938
593	2013m3	9	Salzburger Nachrichten	2013	0	0	0	1681.13	4609779	38830	6	6.262774	2.4	29	1	0	0	0	0	0	1	0	0	0	0	0	0	0.0032258064516129	-0.0788056620888849
594	2013m3	9	Tiroler Tageszeitung	2013	0	0	0	1681.13	4609779	38830	6	6.262774	2.4	29	1	0	0	0	0	0	1	0	0	0	0	0	0	0.0125786163522013	0.118049672204104
595	2013m3	9	Vorarlberger Nachrichten	2013	0	0	0	1681.13	4609779	38830	6	6.262774	2.4	29	1	0	0	0	0	0	1	0	0	0	0	0	0	0.0146341463414634	0.454449647499585
596	2013m3	9	Wiener Zeitung	2013	0	0	0	1681.13	4609779	38830	6	6.262774	2.4	29	1	0	0	0	0	0	1	0	0	0	0	0	0	0.0174129353233831	0.284920951299558
597	2013m4	9	Der Standard	2013	0	0	0	1681.13	4609779	38830	6	6.262774	2.4	29	1	1	0	0	0	0	1	0	0	0	0	0	0	0.00561797752808989	0.481560840723968
598	2013m4	9	Die Presse	2013	0	0	0	1681.13	4609779	38830	6	6.262774	2.4	29	1	1	0	0	0	0	1	0	0	0	0	0	0	0.00540540540540541	-0.172707817032178
599	2013m4	9	Heute	2013	0	0	0	1681.13	4609779	38830	6	6.262774	2.4	29	0	1	0	0	0	0	1	0	0	0	0	0	0	0	NA
600	2013m4	9	Kleine Zeitung	2013	0	0	0	1681.13	4609779	38830	6	6.262774	2.4	29	1	0	0	0	0	0	1	0	0	0	0	0	0	0.00492610837438424	0.366727366237063
601	2013m4	9	Kronenzeitung	2013	0	0	0	1681.13	4609779	38830	6	6.262774	2.4	29	0	1	0	0	0	0	1	0	0	0	0	0	0	0	NA
602	2013m4	9	Kurier	2013	0	0	0	1681.13	4609779	38830	6	6.262774	2.4	29	1	1	0	0	0	0	1	0	0	0	0	0	0	0.00178571428571429	0.960914735818686
603	2013m4	9	Oberösterreichische Nachrichten	2013	0	0	0	1681.13	4609779	38830	6	6.262774	2.4	29	1	0	0	0	0	0	1	0	0	0	0	0	0	0	NA
604	2013m4	9	Salzburger Nachrichten	2013	0	0	0	1681.13	4609779	38830	6	6.262774	2.4	29	1	0	0	0	0	0	1	0	0	0	0	0	0	0.00746268656716418	0.513880496956051
605	2013m4	9	Tiroler Tageszeitung	2013	0	0	0	1681.13	4609779	38830	6	6.262774	2.4	29	1	0	0	0	0	0	1	0	0	0	0	0	0	0.0156739811912226	-0.0800645312560131
606	2013m4	9	Vorarlberger Nachrichten	2013	0	0	0	1681.13	4609779	38830	6	6.262774	2.4	29	1	0	0	0	0	0	1	0	0	0	0	0	0	0.0115606936416185	-0.338286704044387
607	2013m4	9	Wiener Zeitung	2013	0	0	0	1681.13	4609779	38830	6	6.262774	2.4	29	1	0	0	0	0	0	1	0	0	0	0	0	0	0.0197183098591549	-0.281260304846583
608	2013m4	9	Österreich	2013	0	0	0	1681.13	4609779	38830	6	6.262774	2.4	29	0	1	0	0	0	0	1	0	0	0	0	0	0	0	NA
609	2013m5	9	Der Standard	2013	0	0	0	1681.13	4609779	38830	6	6.262774	2.4	29	1	1	0	0	0	0	1	0	0	0	0	0	0	0.0132450331125828	-0.0329986936227505
610	2013m5	9	Die Presse	2013	0	0	0	1681.13	4609779	38830	6	6.262774	2.4	29	1	1	0	0	0	0	1	0	0	0	0	0	0	0.00442477876106195	0.040614080104746
611	2013m5	9	Heute	2013	0	0	0	1681.13	4609779	38830	6	6.262774	2.4	29	0	1	0	0	0	0	1	0	0	0	0	0	0	0	NA
612	2013m5	9	Kleine Zeitung	2013	0	0	0	1681.13	4609779	38830	6	6.262774	2.4	29	1	0	0	0	0	0	1	0	0	0	0	0	0	0.00478468899521531	0.635293922008669
613	2013m5	9	Kronenzeitung	2013	0	0	0	1681.13	4609779	38830	6	6.262774	2.4	29	0	1	0	0	0	0	1	0	0	0	0	0	0	0	NA
614	2013m5	9	Kurier	2013	0	0	0	1681.13	4609779	38830	6	6.262774	2.4	29	1	1	0	0	0	0	1	0	0	0	0	0	0	0	NA
615	2013m5	9	Oberösterreichische Nachrichten	2013	0	0	0	1681.13	4609779	38830	6	6.262774	2.4	29	1	0	0	0	0	0	1	0	0	0	0	0	0	0	NA
616	2013m5	9	Salzburger Nachrichten	2013	0	0	0	1681.13	4609779	38830	6	6.262774	2.4	29	1	0	0	0	0	0	1	0	0	0	0	0	0	0.0113207547169811	-1.03574958539897
617	2013m5	9	Tiroler Tageszeitung	2013	0	0	0	1681.13	4609779	38830	6	6.262774	2.4	29	1	0	0	0	0	0	1	0	0	0	0	0	0	0.00920245398773006	2.50798242813348
618	2013m5	9	Vorarlberger Nachrichten	2013	0	0	0	1681.13	4609779	38830	6	6.262774	2.4	29	1	0	0	0	0	0	1	0	0	0	0	0	0	0.00515463917525773	-0.454763311584404
619	2013m5	9	Wiener Zeitung	2013	0	0	0	1681.13	4609779	38830	6	6.262774	2.4	29	1	0	0	0	0	0	1	0	0	0	0	0	0	0.0148367952522255	0.430099122787611
620	2013m6	9	Der Standard	2013	0	0	0	1681.13	4609779	38830	6	6.262774	2.4	29	1	1	0	0	0	0	1	0	0	0	0	0	0	0.0240137221269297	0.21580938786835
621	2013m6	9	Die Presse	2013	0	0	0	1681.13	4609779	38830	6	6.262774	2.4	29	1	1	0	0	0	0	1	0	0	0	0	0	0	0.024390243902439	-0.0510444557663733
622	2013m6	9	Heute	2013	0	0	0	1681.13	4609779	38830	6	6.262774	2.4	29	0	1	0	0	0	0	1	0	0	0	0	0	0	0	NA
623	2013m6	9	Kleine Zeitung	2013	0	0	0	1681.13	4609779	38830	6	6.262774	2.4	29	1	0	0	0	0	0	1	0	0	0	0	0	0	0.00892857142857143	-0.625449976766341
624	2013m6	9	Kronenzeitung	2013	0	0	0	1681.13	4609779	38830	6	6.262774	2.4	29	0	1	0	0	0	0	1	0	0	0	0	0	0	0.00210084033613445	-0.067405132913837
625	2013m6	9	Kurier	2013	0	0	0	1681.13	4609779	38830	6	6.262774	2.4	29	1	1	0	0	0	0	1	0	0	0	0	0	0	0.0152284263959391	-0.244977536646668
626	2013m6	9	Oberösterreichische Nachrichten	2013	0	0	0	1681.13	4609779	38830	6	6.262774	2.4	29	1	0	0	0	0	0	1	0	0	0	0	0	0	0.0046189376443418	0.813930565870969
627	2013m6	9	Salzburger Nachrichten	2013	0	0	0	1681.13	4609779	38830	6	6.262774	2.4	29	1	0	0	0	0	0	1	0	0	0	0	0	0	0.00806451612903226	-0.110432727725526
628	2013m6	9	Tiroler Tageszeitung	2013	0	0	0	1681.13	4609779	38830	6	6.262774	2.4	29	1	0	0	0	0	0	1	0	0	0	0	0	0	0.0169491525423729	0.330675918913392
629	2013m6	9	Vorarlberger Nachrichten	2013	0	0	0	1681.13	4609779	38830	6	6.262774	2.4	29	1	0	0	0	0	0	1	0	0	0	0	0	0	0.0153061224489796	1.41137640328795
630	2013m6	9	Wiener Zeitung	2013	0	0	0	1681.13	4609779	38830	6	6.262774	2.4	29	1	0	0	0	0	0	1	0	0	0	0	0	0	0.031413612565445	0.0457177925594181
631	2013m6	9	Österreich	2013	0	0	0	1681.13	4609779	38830	6	6.262774	2.4	29	0	1	0	0	0	0	1	0	0	0	0	0	0	0	NA
632	2013m7	10	Der Standard	2013	0	0	0	947.36	2971905	11850	0	5.433633	0	52	1	1	0	0	0	0	1	0	0	0	0	0	0	0.00630252100840336	-0.115464907366078
633	2013m7	10	Die Presse	2013	0	0	0	947.36	2971905	11850	0	5.433633	0	52	1	1	0	0	0	0	1	0	0	0	0	0	0	0.0166320166320166	0.352537340947766
634	2013m7	10	Heute	2013	0	0	0	947.36	2971905	11850	0	5.433633	0	52	0	1	0	0	0	0	1	0	0	0	0	0	0	0	NA
635	2013m7	10	Kleine Zeitung	2013	0	0	0	947.36	2971905	11850	0	5.433633	0	52	1	0	0	0	0	0	1	0	0	0	0	0	0	0.00975609756097561	-0.120371707037264
636	2013m7	10	Kronenzeitung	2013	0	0	0	947.36	2971905	11850	0	5.433633	0	52	0	1	0	0	0	0	1	0	0	0	0	0	0	0	NA
637	2013m7	10	Kurier	2013	0	0	0	947.36	2971905	11850	0	5.433633	0	52	1	1	0	0	0	0	1	0	0	0	0	0	0	0.00378787878787879	0.229336286365143
638	2013m7	10	Oberösterreichische Nachrichten	2013	0	0	0	947.36	2971905	11850	0	5.433633	0	52	1	0	0	0	0	0	1	0	0	0	0	0	0	0.00549450549450549	0.036918369276176
639	2013m7	10	Salzburger Nachrichten	2013	0	0	0	947.36	2971905	11850	0	5.433633	0	52	1	0	0	0	0	0	1	0	0	0	0	0	0	0.01171875	-0.164104475236492
640	2013m7	10	Tiroler Tageszeitung	2013	0	0	0	947.36	2971905	11850	0	5.433633	0	52	1	0	0	0	0	0	1	0	0	0	0	0	0	0.005	0.0929060760028259
641	2013m7	10	Vorarlberger Nachrichten	2013	0	0	0	947.36	2971905	11850	0	5.433633	0	52	1	0	0	0	0	0	1	0	0	0	0	0	0	0.0106382978723404	-0.310489814692788
642	2013m7	10	Wiener Zeitung	2013	0	0	0	947.36	2971905	11850	0	5.433633	0	52	1	0	0	0	0	0	1	0	0	0	0	0	0	0.00377358490566038	-0.548450954581475
643	2013m8	10	Der Standard	2013	0	0	0	947.36	2971905	11850	0	5.433633	0	52	1	1	0	0	0	0	1	0	0	0	0	0	0	0	NA
644	2013m8	10	Die Presse	2013	0	0	0	947.36	2971905	11850	0	5.433633	0	52	1	1	0	0	0	0	1	0	0	0	0	0	0	0.00280898876404494	-0.786627163843934
645	2013m8	10	Heute	2013	0	0	0	947.36	2971905	11850	0	5.433633	0	52	0	1	0	0	0	0	1	0	0	0	0	0	0	0	NA
646	2013m8	10	Kleine Zeitung	2013	0	0	0	947.36	2971905	11850	0	5.433633	0	52	1	0	0	0	0	0	1	0	0	0	0	0	0	0	NA
647	2013m8	10	Kronenzeitung	2013	0	0	0	947.36	2971905	11850	0	5.433633	0	52	0	1	0	0	0	0	1	0	0	0	0	0	0	0	NA
648	2013m8	10	Kurier	2013	0	0	0	947.36	2971905	11850	0	5.433633	0	52	1	1	0	0	0	0	1	0	0	0	0	0	0	0.00491400491400491	0.573617105036416
649	2013m8	10	Oberösterreichische Nachrichten	2013	0	0	0	947.36	2971905	11850	0	5.433633	0	52	1	0	0	0	0	0	1	0	0	0	0	0	0	0	NA
650	2013m8	10	Salzburger Nachrichten	2013	0	0	0	947.36	2971905	11850	0	5.433633	0	52	1	0	0	0	0	0	1	0	0	0	0	0	0	0	NA
651	2013m8	10	Tiroler Tageszeitung	2013	0	0	0	947.36	2971905	11850	0	5.433633	0	52	1	0	0	0	0	0	1	0	0	0	0	0	0	0	NA
652	2013m8	10	Vorarlberger Nachrichten	2013	0	0	0	947.36	2971905	11850	0	5.433633	0	52	1	0	0	0	0	0	1	0	0	0	0	0	0	0	NA
653	2013m8	10	Wiener Zeitung	2013	0	0	0	947.36	2971905	11850	0	5.433633	0	52	1	0	0	0	0	0	1	0	0	0	0	0	0	0.00719424460431655	-0.106540800165953
654	2013m9	10	Der Standard	2013	0	0	0	947.36	2971905	11850	0	5.433633	0	52	1	1	0	0	0	0	1	0	0	0	0	0	0	0.00512820512820513	0.829087277539599
655	2013m9	10	Die Presse	2013	0	0	0	947.36	2971905	11850	0	5.433633	0	52	1	1	0	0	0	0	1	0	0	0	0	0	0	0.00442477876106195	-0.199291114971991
656	2013m9	10	Heute	2013	0	0	0	947.36	2971905	11850	0	5.433633	0	52	0	1	0	0	0	0	1	0	0	0	0	0	0	0	NA
657	2013m9	10	Kleine Zeitung	2013	0	0	0	947.36	2971905	11850	0	5.433633	0	52	1	0	0	0	0	0	1	0	0	0	0	0	0	0.00350877192982456	-0.646026500082796
658	2013m9	10	Kronenzeitung	2013	0	0	0	947.36	2971905	11850	0	5.433633	0	52	0	1	0	0	0	0	1	0	0	0	0	0	0	0	NA
659	2013m9	10	Kurier	2013	0	0	0	947.36	2971905	11850	0	5.433633	0	52	1	1	0	0	0	0	1	0	0	0	0	0	0	0.00235849056603774	0.502258976936299
660	2013m9	10	Oberösterreichische Nachrichten	2013	0	0	0	947.36	2971905	11850	0	5.433633	0	52	1	0	0	0	0	0	1	0	0	0	0	0	0	0	NA
661	2013m9	10	Salzburger Nachrichten	2013	0	0	0	947.36	2971905	11850	0	5.433633	0	52	1	0	0	0	0	0	1	0	0	0	0	0	0	0	NA
662	2013m9	10	Tiroler Tageszeitung	2013	0	0	0	947.36	2971905	11850	0	5.433633	0	52	1	0	0	0	0	0	1	0	0	0	0	0	0	0.00677966101694915	-0.0266389078046924
663	2013m9	10	Vorarlberger Nachrichten	2013	0	0	0	947.36	2971905	11850	0	5.433633	0	52	1	0	0	0	0	0	1	0	0	0	0	0	0	0.00735294117647059	0.654273861382072
664	2013m9	10	Wiener Zeitung	2013	0	0	0	947.36	2971905	11850	0	5.433633	0	52	1	0	0	0	0	0	1	0	0	0	0	0	0	0.00757575757575758	0.666436869296807
665	2013m9	10	Österreich	2013	0	0	0	947.36	2971905	11850	0	5.433633	0	52	0	1	0	0	0	0	1	0	0	0	0	0	0	0	NA
666	2014m1	11	Der Standard	2014	0	0	0	1282.84	10926807	16270	4	6.555555	16.7	24	1	1	0	0	0	0	0	1	0	0	0	0	0	0.018	-0.371392188253846
667	2014m1	11	Die Presse	2014	0	0	0	1282.84	10926807	16270	4	6.555555	16.7	24	1	1	0	0	0	0	0	1	0	0	0	0	0	0.00623700623700624	1.01182462287794
668	2014m1	11	Heute	2014	0	0	0	1282.84	10926807	16270	4	6.555555	16.7	24	0	1	0	0	0	0	0	1	0	0	0	0	0	0.00826446280991736	0.580328694715094
669	2014m1	11	Kleine Zeitung	2014	0	0	0	1282.84	10926807	16270	4	6.555555	16.7	24	1	0	0	0	0	0	0	1	0	0	0	0	0	0.00928074245939675	0.956978887108733
670	2014m1	11	Kronenzeitung	2014	0	0	0	1282.84	10926807	16270	4	6.555555	16.7	24	0	1	0	0	0	0	0	1	0	0	0	0	0	0.0166270783847981	-0.333987545612005
671	2014m1	11	Kurier	2014	0	0	0	1282.84	10926807	16270	4	6.555555	16.7	24	1	1	0	0	0	0	0	1	0	0	0	0	0	0.0130718954248366	-0.118139557330289
672	2014m1	11	Oberösterreichische Nachrichten	2014	0	0	0	1282.84	10926807	16270	4	6.555555	16.7	24	1	0	0	0	0	0	0	1	0	0	0	0	0	0.0101522842639594	-0.117794074348426
673	2014m1	11	Salzburger Nachrichten	2014	0	0	0	1282.84	10926807	16270	4	6.555555	16.7	24	1	0	0	0	0	0	0	1	0	0	0	0	0	0.0111524163568773	0.250645403189701
674	2014m1	11	Tiroler Tageszeitung	2014	0	0	0	1282.84	10926807	16270	4	6.555555	16.7	24	1	0	0	0	0	0	0	1	0	0	0	0	0	0.00970873786407767	0.567263374611804
675	2014m1	11	Vorarlberger Nachrichten	2014	0	0	0	1282.84	10926807	16270	4	6.555555	16.7	24	1	0	0	0	0	0	0	1	0	0	0	0	0	0.0203045685279188	0.277526499427334
676	2014m1	11	Wiener Zeitung	2014	0	0	0	1282.84	10926807	16270	4	6.555555	16.7	24	1	0	0	0	0	0	0	1	0	0	0	0	0	0.00842696629213483	0.0666011681752827
677	2014m10	12	Der Standard	2014	0	0	0	764.8	60782668	26980	11	6.592622	11.9	29	1	1	0	0	0	0	0	1	0	0	0	0	0	0.00985221674876847	0.596129976453842
678	2014m10	12	Die Presse	2014	0	0	0	764.8	60782668	26980	11	6.592622	11.9	29	1	1	0	0	0	0	0	1	0	0	0	0	0	0.00173611111111111	-0.214524896963799
679	2014m10	12	Heute	2014	0	0	0	764.8	60782668	26980	11	6.592622	11.9	29	0	1	0	0	0	0	0	1	0	0	0	0	0	0	NA
680	2014m10	12	Kleine Zeitung	2014	0	0	0	764.8	60782668	26980	11	6.592622	11.9	29	1	0	0	0	0	0	0	1	0	0	0	0	0	0.00220264317180617	1.91293755211828
681	2014m10	12	Kronenzeitung	2014	0	0	0	764.8	60782668	26980	11	6.592622	11.9	29	0	1	0	0	0	0	0	1	0	0	0	0	0	0	NA
682	2014m10	12	Kurier	2014	0	0	0	764.8	60782668	26980	11	6.592622	11.9	29	1	1	0	0	0	0	0	1	0	0	0	0	0	0.00343642611683849	0.26674122164638
683	2014m10	12	Oberösterreichische Nachrichten	2014	0	0	0	764.8	60782668	26980	11	6.592622	11.9	29	1	0	0	0	0	0	0	1	0	0	0	0	0	0.00194931773879142	-0.404434036161225
684	2014m10	12	Salzburger Nachrichten	2014	0	0	0	764.8	60782668	26980	11	6.592622	11.9	29	1	0	0	0	0	0	0	1	0	0	0	0	0	0.00576368876080692	-0.451367894006758
685	2014m10	12	Tiroler Tageszeitung	2014	0	0	0	764.8	60782668	26980	11	6.592622	11.9	29	1	0	0	0	0	0	0	1	0	0	0	0	0	0.00755667506297229	0.018641072737303
686	2014m10	12	Vorarlberger Nachrichten	2014	0	0	0	764.8	60782668	26980	11	6.592622	11.9	29	1	0	0	0	0	0	0	1	0	0	0	0	0	0.0144230769230769	-0.289104901656486
687	2014m10	12	Wiener Zeitung	2014	0	0	0	764.8	60782668	26980	11	6.592622	11.9	29	1	0	0	0	0	0	0	1	0	0	0	0	0	0.0119331742243437	-0.137177707526609
688	2014m11	12	Der Standard	2014	0	0	0	764.8	60782668	26980	11	6.592622	11.9	29	1	1	0	0	0	0	0	1	0	0	0	0	0	0.00481927710843374	0.12356379815077
689	2014m11	12	Die Presse	2014	0	0	0	764.8	60782668	26980	11	6.592622	11.9	29	1	1	0	0	0	0	0	1	0	0	0	0	0	0	NA
690	2014m11	12	Heute	2014	0	0	0	764.8	60782668	26980	11	6.592622	11.9	29	0	1	0	0	0	0	0	1	0	0	0	0	0	0	NA
691	2014m11	12	Kleine Zeitung	2014	0	0	0	764.8	60782668	26980	11	6.592622	11.9	29	1	0	0	0	0	0	0	1	0	0	0	0	0	0	NA
692	2014m11	12	Kronenzeitung	2014	0	0	0	764.8	60782668	26980	11	6.592622	11.9	29	0	1	0	0	0	0	0	1	0	0	0	0	0	0	NA
693	2014m11	12	Kurier	2014	0	0	0	764.8	60782668	26980	11	6.592622	11.9	29	1	1	0	0	0	0	0	1	0	0	0	0	0	0.010752688172043	0.257408200469208
694	2014m11	12	Oberösterreichische Nachrichten	2014	0	0	0	764.8	60782668	26980	11	6.592622	11.9	29	1	0	0	0	0	0	0	1	0	0	0	0	0	0	NA
695	2014m11	12	Salzburger Nachrichten	2014	0	0	0	764.8	60782668	26980	11	6.592622	11.9	29	1	0	0	0	0	0	0	1	0	0	0	0	0	0.004149377593361	-0.341574717215015
696	2014m11	12	Tiroler Tageszeitung	2014	0	0	0	764.8	60782668	26980	11	6.592622	11.9	29	1	0	0	0	0	0	0	1	0	0	0	0	0	0	NA
697	2014m11	12	Vorarlberger Nachrichten	2014	0	0	0	764.8	60782668	26980	11	6.592622	11.9	29	1	0	0	0	0	0	0	1	0	0	0	0	0	0	NA
698	2014m11	12	Wiener Zeitung	2014	0	0	0	764.8	60782668	26980	11	6.592622	11.9	29	1	0	0	0	0	0	0	1	0	0	0	0	0	0.00619195046439629	0.308269000182128
699	2014m11	12	Österreich	2014	0	0	0	764.8	60782668	26980	11	6.592622	11.9	29	0	1	0	0	0	0	0	1	0	0	0	0	0	0	NA
700	2014m12	12	Der Standard	2014	0	0	0	764.8	60782668	26980	11	6.592622	11.9	29	1	1	0	0	0	0	0	1	0	0	0	0	0	0.00455580865603645	0.781881370282464
701	2014m12	12	Die Presse	2014	0	0	0	764.8	60782668	26980	11	6.592622	11.9	29	1	1	0	0	0	0	0	1	0	0	0	0	0	0.00458715596330275	0.0328123218389195
702	2014m12	12	Heute	2014	0	0	0	764.8	60782668	26980	11	6.592622	11.9	29	0	1	0	0	0	0	0	1	0	0	0	0	0	0.0306122448979592	-0.298567949560866
703	2014m12	12	Kleine Zeitung	2014	0	0	0	764.8	60782668	26980	11	6.592622	11.9	29	1	0	0	0	0	0	0	1	0	0	0	0	0	0.0153846153846154	-0.777454453515791
704	2014m12	12	Kronenzeitung	2014	0	0	0	764.8	60782668	26980	11	6.592622	11.9	29	0	1	0	0	0	0	0	1	0	0	0	0	0	0	NA
705	2014m12	12	Kurier	2014	0	0	0	764.8	60782668	26980	11	6.592622	11.9	29	1	1	0	0	0	0	0	1	0	0	0	0	0	0.00483091787439614	0.624185479537156
706	2014m12	12	Oberösterreichische Nachrichten	2014	0	0	0	764.8	60782668	26980	11	6.592622	11.9	29	1	0	0	0	0	0	0	1	0	0	0	0	0	0.00845070422535211	-0.330785964762088
707	2014m12	12	Salzburger Nachrichten	2014	0	0	0	764.8	60782668	26980	11	6.592622	11.9	29	1	0	0	0	0	0	0	1	0	0	0	0	0	0.0230769230769231	-0.00762634843448449
708	2014m12	12	Tiroler Tageszeitung	2014	0	0	0	764.8	60782668	26980	11	6.592622	11.9	29	1	0	0	0	0	0	0	1	0	0	0	0	0	0.0032258064516129	-0.361185073258282
709	2014m12	12	Vorarlberger Nachrichten	2014	0	0	0	764.8	60782668	26980	11	6.592622	11.9	29	1	0	0	0	0	0	0	1	0	0	0	0	0	0.032258064516129	-0.0698545034033909
710	2014m12	12	Wiener Zeitung	2014	0	0	0	764.8	60782668	26980	11	6.592622	11.9	29	1	0	0	0	0	0	0	1	0	0	0	0	0	0.0198019801980198	-0.175111668887669
711	2014m2	11	Der Standard	2014	0	0	0	1282.84	10926807	16270	4	6.555555	16.7	24	1	1	0	0	0	0	0	1	0	0	0	0	0	0.005859375	0.00213244571515999
712	2014m2	11	Die Presse	2014	0	0	0	1282.84	10926807	16270	4	6.555555	16.7	24	1	1	0	0	0	0	0	1	0	0	0	0	0	0.00364298724954463	-0.129447496338074
713	2014m2	11	Heute	2014	0	0	0	1282.84	10926807	16270	4	6.555555	16.7	24	0	1	0	0	0	0	0	1	0	0	0	0	0	0	NA
714	2014m2	11	Kleine Zeitung	2014	0	0	0	1282.84	10926807	16270	4	6.555555	16.7	24	1	0	0	0	0	0	0	1	0	0	0	0	0	0	NA
715	2014m2	11	Kronenzeitung	2014	0	0	0	1282.84	10926807	16270	4	6.555555	16.7	24	0	1	0	0	0	0	0	1	0	0	0	0	0	0.00619834710743802	-0.206102669011589
716	2014m2	11	Kurier	2014	0	0	0	1282.84	10926807	16270	4	6.555555	16.7	24	1	1	0	0	0	0	0	1	0	0	0	0	0	0.00349040139616056	0.0692983981373692
717	2014m2	11	Oberösterreichische Nachrichten	2014	0	0	0	1282.84	10926807	16270	4	6.555555	16.7	24	1	0	0	0	0	0	0	1	0	0	0	0	0	0	NA
718	2014m2	11	Salzburger Nachrichten	2014	0	0	0	1282.84	10926807	16270	4	6.555555	16.7	24	1	0	0	0	0	0	0	1	0	0	0	0	0	0.00285714285714286	0.017955840174185
719	2014m2	11	Tiroler Tageszeitung	2014	0	0	0	1282.84	10926807	16270	4	6.555555	16.7	24	1	0	0	0	0	0	0	1	0	0	0	0	0	0	NA
720	2014m2	11	Vorarlberger Nachrichten	2014	0	0	0	1282.84	10926807	16270	4	6.555555	16.7	24	1	0	0	0	0	0	0	1	0	0	0	0	0	0	NA
721	2014m2	11	Wiener Zeitung	2014	0	0	0	1282.84	10926807	16270	4	6.555555	16.7	24	1	0	0	0	0	0	0	1	0	0	0	0	0	0.00795755968169761	-0.129491722093923
722	2014m3	11	Der Standard	2014	0	0	0	1282.84	10926807	16270	4	6.555555	16.7	24	1	1	0	0	0	0	0	1	0	0	0	0	0	0.0015600624024961	-0.945172580883788
723	2014m3	11	Die Presse	2014	0	0	0	1282.84	10926807	16270	4	6.555555	16.7	24	1	1	0	0	0	0	0	1	0	0	0	0	0	0.009375	0.563354874900733
724	2014m3	11	Heute	2014	0	0	0	1282.84	10926807	16270	4	6.555555	16.7	24	0	1	0	0	0	0	0	1	0	0	0	0	0	0	NA
725	2014m3	11	Kleine Zeitung	2014	0	0	0	1282.84	10926807	16270	4	6.555555	16.7	24	1	0	0	0	0	0	0	1	0	0	0	0	0	0.00229357798165138	-0.0731326191196311
726	2014m3	11	Kronenzeitung	2014	0	0	0	1282.84	10926807	16270	4	6.555555	16.7	24	0	1	0	0	0	0	0	1	0	0	0	0	0	0.0016366612111293	0.440052744868665
727	2014m3	11	Kurier	2014	0	0	0	1282.84	10926807	16270	4	6.555555	16.7	24	1	1	0	0	0	0	0	1	0	0	0	0	0	0.00140646976090014	-0.259060426608527
728	2014m3	11	Oberösterreichische Nachrichten	2014	0	0	0	1282.84	10926807	16270	4	6.555555	16.7	24	1	0	0	0	0	0	0	1	0	0	0	0	0	0	NA
729	2014m3	11	Salzburger Nachrichten	2014	0	0	0	1282.84	10926807	16270	4	6.555555	16.7	24	1	0	0	0	0	0	0	1	0	0	0	0	0	0.0110803324099723	0.227204288773892
730	2014m3	11	Tiroler Tageszeitung	2014	0	0	0	1282.84	10926807	16270	4	6.555555	16.7	24	1	0	0	0	0	0	0	1	0	0	0	0	0	0	NA
731	2014m3	11	Vorarlberger Nachrichten	2014	0	0	0	1282.84	10926807	16270	4	6.555555	16.7	24	1	0	0	0	0	0	0	1	0	0	0	0	0	0	NA
732	2014m3	11	Wiener Zeitung	2014	0	0	0	1282.84	10926807	16270	4	6.555555	16.7	24	1	0	0	0	0	0	0	1	0	0	0	0	0	0.00492610837438424	0.761409635871883
733	2014m3	11	Österreich	2014	0	0	0	1282.84	10926807	16270	4	6.555555	16.7	24	0	1	0	0	0	0	0	1	0	0	0	0	0	0	NA
734	2014m4	11	Der Standard	2014	0	0	0	1282.84	10926807	16270	4	6.555555	16.7	24	1	1	0	0	0	0	0	1	0	0	0	0	0	0.00648298217179903	-0.305944476626496
735	2014m4	11	Die Presse	2014	0	0	0	1282.84	10926807	16270	4	6.555555	16.7	24	1	1	0	0	0	0	0	1	0	0	0	0	0	0.00486223662884927	0.111983000213637
736	2014m4	11	Heute	2014	0	0	0	1282.84	10926807	16270	4	6.555555	16.7	24	0	1	0	0	0	0	0	1	0	0	0	0	0	0	NA
737	2014m4	11	Kleine Zeitung	2014	0	0	0	1282.84	10926807	16270	4	6.555555	16.7	24	1	0	0	0	0	0	0	1	0	0	0	0	0	0.00220264317180617	-0.51140358363356
738	2014m4	11	Kronenzeitung	2014	0	0	0	1282.84	10926807	16270	4	6.555555	16.7	24	0	1	0	0	0	0	0	1	0	0	0	0	0	0.00166112956810631	-0.674175672129859
739	2014m4	11	Kurier	2014	0	0	0	1282.84	10926807	16270	4	6.555555	16.7	24	1	1	0	0	0	0	0	1	0	0	0	0	0	0.0060790273556231	-1.14748829928096
740	2014m4	11	Oberösterreichische Nachrichten	2014	0	0	0	1282.84	10926807	16270	4	6.555555	16.7	24	1	0	0	0	0	0	0	1	0	0	0	0	0	0	NA
741	2014m4	11	Salzburger Nachrichten	2014	0	0	0	1282.84	10926807	16270	4	6.555555	16.7	24	1	0	0	0	0	0	0	1	0	0	0	0	0	0	NA
742	2014m4	11	Tiroler Tageszeitung	2014	0	0	0	1282.84	10926807	16270	4	6.555555	16.7	24	1	0	0	0	0	0	0	1	0	0	0	0	0	0.00232018561484919	0.0297266032171901
743	2014m4	11	Vorarlberger Nachrichten	2014	0	0	0	1282.84	10926807	16270	4	6.555555	16.7	24	1	0	0	0	0	0	0	1	0	0	0	0	0	0	NA
744	2014m4	11	Wiener Zeitung	2014	0	0	0	1282.84	10926807	16270	4	6.555555	16.7	24	1	0	0	0	0	0	0	1	0	0	0	0	0	0.0187793427230047	0.520684299024966
745	2014m4	11	Österreich	2014	0	0	0	1282.84	10926807	16270	4	6.555555	16.7	24	0	1	0	0	0	0	0	1	0	0	0	0	0	0	NA
746	2014m5	11	Der Standard	2014	0	0	0	1282.84	10926807	16270	4	6.555555	16.7	24	1	1	0	0	0	0	0	1	0	0	0	0	0	0.00127551020408163	0.579000519956739
747	2014m5	11	Die Presse	2014	0	0	0	1282.84	10926807	16270	4	6.555555	16.7	24	1	1	0	0	0	0	0	1	0	0	0	0	0	0.00529100529100529	0.353474320671279
748	2014m5	11	Heute	2014	0	0	0	1282.84	10926807	16270	4	6.555555	16.7	24	0	1	0	0	0	0	0	1	0	0	0	0	0	0	NA
749	2014m5	11	Kleine Zeitung	2014	0	0	0	1282.84	10926807	16270	4	6.555555	16.7	24	1	0	0	0	0	0	0	1	0	0	0	0	0	0.00769230769230769	-0.468334751840294
750	2014m5	11	Kronenzeitung	2014	0	0	0	1282.84	10926807	16270	4	6.555555	16.7	24	0	1	0	0	0	0	0	1	0	0	0	0	0	0.00510855683269476	-0.156770133853843
751	2014m5	11	Kurier	2014	0	0	0	1282.84	10926807	16270	4	6.555555	16.7	24	1	1	0	0	0	0	0	1	0	0	0	0	0	0.00341296928327645	0.0997840492350939
752	2014m5	11	Oberösterreichische Nachrichten	2014	0	0	0	1282.84	10926807	16270	4	6.555555	16.7	24	1	0	0	0	0	0	0	1	0	0	0	0	0	0.00529100529100529	0.297673784656426
753	2014m5	11	Salzburger Nachrichten	2014	0	0	0	1282.84	10926807	16270	4	6.555555	16.7	24	1	0	0	0	0	0	0	1	0	0	0	0	0	0.00189393939393939	0.412941512687768
754	2014m5	11	Tiroler Tageszeitung	2014	0	0	0	1282.84	10926807	16270	4	6.555555	16.7	24	1	0	0	0	0	0	0	1	0	0	0	0	0	0.00804828973843058	0.203394215227117
755	2014m5	11	Vorarlberger Nachrichten	2014	0	0	0	1282.84	10926807	16270	4	6.555555	16.7	24	1	0	0	0	0	0	0	1	0	0	0	0	0	0.00265957446808511	-0.505626890929878
756	2014m5	11	Wiener Zeitung	2014	0	0	0	1282.84	10926807	16270	4	6.555555	16.7	24	1	0	0	0	0	0	0	1	0	0	0	0	0	0.00392156862745098	0.899033835933178
757	2014m6	11	Der Standard	2014	0	0	0	1282.84	10926807	16270	4	6.555555	16.7	24	1	1	0	0	0	0	0	1	0	0	0	0	0	0.0177514792899408	-0.0707453597041867
758	2014m6	11	Die Presse	2014	0	0	0	1282.84	10926807	16270	4	6.555555	16.7	24	1	1	0	0	0	0	0	1	0	0	0	0	0	0.00896057347670251	0.156029082486458
759	2014m6	11	Heute	2014	0	0	0	1282.84	10926807	16270	4	6.555555	16.7	24	0	1	0	0	0	0	0	1	0	0	0	0	0	0	NA
760	2014m6	11	Kleine Zeitung	2014	0	0	0	1282.84	10926807	16270	4	6.555555	16.7	24	1	0	0	0	0	0	0	1	0	0	0	0	0	0.0108695652173913	-0.299718601448723
761	2014m6	11	Kronenzeitung	2014	0	0	0	1282.84	10926807	16270	4	6.555555	16.7	24	0	1	0	0	0	0	0	1	0	0	0	0	0	0.00212765957446809	0.870600183722051
762	2014m6	11	Kurier	2014	0	0	0	1282.84	10926807	16270	4	6.555555	16.7	24	1	1	0	0	0	0	0	1	0	0	0	0	0	0.00538599640933573	1.01080117131195
763	2014m6	11	Oberösterreichische Nachrichten	2014	0	0	0	1282.84	10926807	16270	4	6.555555	16.7	24	1	0	0	0	0	0	0	1	0	0	0	0	0	0.00510204081632653	0.304642443901133
764	2014m6	11	Salzburger Nachrichten	2014	0	0	0	1282.84	10926807	16270	4	6.555555	16.7	24	1	0	0	0	0	0	0	1	0	0	0	0	0	0.00735294117647059	0.0882341105692629
765	2014m6	11	Tiroler Tageszeitung	2014	0	0	0	1282.84	10926807	16270	4	6.555555	16.7	24	1	0	0	0	0	0	0	1	0	0	0	0	0	0.0133689839572193	-0.511852550926252
766	2014m6	11	Vorarlberger Nachrichten	2014	0	0	0	1282.84	10926807	16270	4	6.555555	16.7	24	1	0	0	0	0	0	0	1	0	0	0	0	0	0.00602409638554217	-0.795685856768559
767	2014m6	11	Wiener Zeitung	2014	0	0	0	1282.84	10926807	16270	4	6.555555	16.7	24	1	0	0	0	0	0	0	1	0	0	0	0	0	0.0112994350282486	-0.22483195241005
768	2014m6	11	Österreich	2014	0	0	0	1282.84	10926807	16270	4	6.555555	16.7	24	0	1	0	0	0	0	0	1	0	0	0	0	0	0	NA
769	2014m7	12	Der Standard	2014	0	0	0	764.8	60782668	26980	11	6.592622	11.9	29	1	1	0	0	0	0	0	1	0	0	0	0	0	0.0178571428571429	2.14529997301922
770	2014m7	12	Die Presse	2014	0	0	0	764.8	60782668	26980	11	6.592622	11.9	29	1	1	0	0	0	0	0	1	0	0	0	0	0	0.00961538461538462	-0.0199430234774055
771	2014m7	12	Heute	2014	0	0	0	764.8	60782668	26980	11	6.592622	11.9	29	0	1	0	0	0	0	0	1	0	0	0	0	0	0.0210526315789474	3.23421486392269
772	2014m7	12	Kleine Zeitung	2014	0	0	0	764.8	60782668	26980	11	6.592622	11.9	29	1	0	0	0	0	0	0	1	0	0	0	0	0	0.0177215189873418	-0.701720023406151
773	2014m7	12	Kronenzeitung	2014	0	0	0	764.8	60782668	26980	11	6.592622	11.9	29	0	1	0	0	0	0	0	1	0	0	0	0	0	0.02	0.601001143593424
774	2014m7	12	Kurier	2014	0	0	0	764.8	60782668	26980	11	6.592622	11.9	29	1	1	0	0	0	0	0	1	0	0	0	0	0	0.0111731843575419	0.0657835685837324
775	2014m7	12	Oberösterreichische Nachrichten	2014	0	0	0	764.8	60782668	26980	11	6.592622	11.9	29	1	0	0	0	0	0	0	1	0	0	0	0	0	0.0141509433962264	-0.168932722218583
776	2014m7	12	Salzburger Nachrichten	2014	0	0	0	764.8	60782668	26980	11	6.592622	11.9	29	1	0	0	0	0	0	0	1	0	0	0	0	0	0.00325732899022801	0.539391388519145
777	2014m7	12	Tiroler Tageszeitung	2014	0	0	0	764.8	60782668	26980	11	6.592622	11.9	29	1	0	0	0	0	0	0	1	0	0	0	0	0	0.015748031496063	0.193883813351919
778	2014m7	12	Vorarlberger Nachrichten	2014	0	0	0	764.8	60782668	26980	11	6.592622	11.9	29	1	0	0	0	0	0	0	1	0	0	0	0	0	0.0391061452513966	-0.442593045998614
779	2014m7	12	Wiener Zeitung	2014	0	0	0	764.8	60782668	26980	11	6.592622	11.9	29	1	0	0	0	0	0	0	1	0	0	0	0	0	0.0241691842900302	-0.401899424896332
780	2014m7	12	Österreich	2014	0	0	0	764.8	60782668	26980	11	6.592622	11.9	29	0	1	0	0	0	0	0	1	0	0	0	0	0	0	NA
781	2014m8	12	Der Standard	2014	0	0	0	764.8	60782668	26980	11	6.592622	11.9	29	1	1	0	0	0	0	0	1	0	0	0	0	0	0.0025	-0.331940187819522
782	2014m8	12	Die Presse	2014	0	0	0	764.8	60782668	26980	11	6.592622	11.9	29	1	1	0	0	0	0	0	1	0	0	0	0	0	0.00643776824034335	-0.236989385129601
783	2014m8	12	Heute	2014	0	0	0	764.8	60782668	26980	11	6.592622	11.9	29	0	1	0	0	0	0	0	1	0	0	0	0	0	0	NA
784	2014m8	12	Kleine Zeitung	2014	0	0	0	764.8	60782668	26980	11	6.592622	11.9	29	1	0	0	0	0	0	0	1	0	0	0	0	0	0.00307692307692308	NA
785	2014m8	12	Kronenzeitung	2014	0	0	0	764.8	60782668	26980	11	6.592622	11.9	29	0	1	0	0	0	0	0	1	0	0	0	0	0	0.0150375939849624	0.172053785377101
786	2014m8	12	Kurier	2014	0	0	0	764.8	60782668	26980	11	6.592622	11.9	29	1	1	0	0	0	0	0	1	0	0	0	0	0	0.00477326968973747	-0.35962903858591
787	2014m8	12	Oberösterreichische Nachrichten	2014	0	0	0	764.8	60782668	26980	11	6.592622	11.9	29	1	0	0	0	0	0	0	1	0	0	0	0	0	0.00813008130081301	-0.261761484041106
788	2014m8	12	Salzburger Nachrichten	2014	0	0	0	764.8	60782668	26980	11	6.592622	11.9	29	1	0	0	0	0	0	0	1	0	0	0	0	0	0	NA
789	2014m8	12	Tiroler Tageszeitung	2014	0	0	0	764.8	60782668	26980	11	6.592622	11.9	29	1	0	0	0	0	0	0	1	0	0	0	0	0	0	NA
790	2014m8	12	Vorarlberger Nachrichten	2014	0	0	0	764.8	60782668	26980	11	6.592622	11.9	29	1	0	0	0	0	0	0	1	0	0	0	0	0	0	NA
791	2014m8	12	Wiener Zeitung	2014	0	0	0	764.8	60782668	26980	11	6.592622	11.9	29	1	0	0	0	0	0	0	1	0	0	0	0	0	0.010989010989011	0.30573826313488
792	2014m9	12	Der Standard	2014	0	0	0	764.8	60782668	26980	11	6.592622	11.9	29	1	1	0	0	0	0	0	1	0	0	0	0	0	0.00562851782363977	0.466979514194772
793	2014m9	12	Die Presse	2014	0	0	0	764.8	60782668	26980	11	6.592622	11.9	29	1	1	0	0	0	0	0	1	0	0	0	0	0	0.0128205128205128	-0.0475277593616939
794	2014m9	12	Heute	2014	0	0	0	764.8	60782668	26980	11	6.592622	11.9	29	0	1	0	0	0	0	0	1	0	0	0	0	0	0	NA
795	2014m9	12	Kleine Zeitung	2014	0	0	0	764.8	60782668	26980	11	6.592622	11.9	29	1	0	0	0	0	0	0	1	0	0	0	0	0	0.00255754475703325	0.482477343830177
796	2014m9	12	Kronenzeitung	2014	0	0	0	764.8	60782668	26980	11	6.592622	11.9	29	0	1	0	0	0	0	0	1	0	0	0	0	0	0	NA
797	2014m9	12	Kurier	2014	0	0	0	764.8	60782668	26980	11	6.592622	11.9	29	1	1	0	0	0	0	0	1	0	0	0	0	0	0.00711743772241993	-0.124668157707518
798	2014m9	12	Oberösterreichische Nachrichten	2014	0	0	0	764.8	60782668	26980	11	6.592622	11.9	29	1	0	0	0	0	0	0	1	0	0	0	0	0	0.00433839479392625	-0.28213961654672
799	2014m9	12	Salzburger Nachrichten	2014	0	0	0	764.8	60782668	26980	11	6.592622	11.9	29	1	0	0	0	0	0	0	1	0	0	0	0	0	0.0132890365448505	-0.0503227263354685
800	2014m9	12	Tiroler Tageszeitung	2014	0	0	0	764.8	60782668	26980	11	6.592622	11.9	29	1	0	0	0	0	0	0	1	0	0	0	0	0	0.0099009900990099	-0.698351185174987
801	2014m9	12	Vorarlberger Nachrichten	2014	0	0	0	764.8	60782668	26980	11	6.592622	11.9	29	1	0	0	0	0	0	0	1	0	0	0	0	0	0.0050251256281407	-0.54810913711453
802	2014m9	12	Wiener Zeitung	2014	0	0	0	764.8	60782668	26980	11	6.592622	11.9	29	1	0	0	0	0	0	0	1	0	0	0	0	0	0	NA
803	2015m1	13	Der Standard	2015	0	0	0	1101.61	2001468	12430	0	6.3325	0	51	1	1	0	0	0	0	0	0	1	0	0	0	0	0.00836820083682008	1.13372256408847
804	2015m1	13	Die Presse	2015	0	0	0	1101.61	2001468	12430	0	6.3325	0	51	1	1	0	0	0	0	0	0	1	0	0	0	0	0.00574712643678161	0.240761366895025
805	2015m1	13	Heute	2015	0	0	0	1101.61	2001468	12430	0	6.3325	0	51	0	1	0	0	0	0	0	0	1	0	0	0	0	0.0104166666666667	1.1788252161776
806	2015m1	13	Kleine Zeitung	2015	0	0	0	1101.61	2001468	12430	0	6.3325	0	51	1	0	0	0	0	0	0	0	1	0	0	0	0	0.015695067264574	-0.240662629274969
807	2015m1	13	Kronenzeitung	2015	0	0	0	1101.61	2001468	12430	0	6.3325	0	51	0	1	0	0	0	0	0	0	1	0	0	0	0	0	NA
808	2015m1	13	Kurier	2015	0	0	0	1101.61	2001468	12430	0	6.3325	0	51	1	1	0	0	0	0	0	0	1	0	0	0	0	0.0110497237569061	-0.830948998518563
809	2015m1	13	Oberösterreichische Nachrichten	2015	0	0	0	1101.61	2001468	12430	0	6.3325	0	51	1	0	0	0	0	0	0	0	1	0	0	0	0	0.00783289817232376	-0.100090413190573
810	2015m1	13	Salzburger Nachrichten	2015	0	0	0	1101.61	2001468	12430	0	6.3325	0	51	1	0	0	0	0	0	0	0	1	0	0	0	0	0.0135135135135135	-0.206898909754421
811	2015m1	13	Tiroler Tageszeitung	2015	0	0	0	1101.61	2001468	12430	0	6.3325	0	51	1	0	0	0	0	0	0	0	1	0	0	0	0	0.026525198938992	0.0287068667857663
812	2015m1	13	Vorarlberger Nachrichten	2015	0	0	0	1101.61	2001468	12430	0	6.3325	0	51	1	0	0	0	0	0	0	0	1	0	0	0	0	0.00956937799043062	0.324715985674914
813	2015m1	13	Wiener Zeitung	2015	0	0	0	1101.61	2001468	12430	0	6.3325	0	51	1	0	0	0	0	0	0	0	1	0	0	0	0	0.0208333333333333	0.0512528667534662
814	2015m10	14	Der Standard	2015	0	0	0	763.96	562958	95090	11	6.333333	0	45	1	1	0	0	0	0	0	0	1	0	0	0	0	0.00320512820512821	-0.676417819880563
815	2015m10	14	Die Presse	2015	0	0	0	763.96	562958	95090	11	6.333333	0	45	1	1	0	0	0	0	0	0	1	0	0	0	0	0.0140845070422535	-0.0292719484702253
816	2015m10	14	Heute	2015	0	0	0	763.96	562958	95090	11	6.333333	0	45	0	1	0	0	0	0	0	0	1	0	0	0	0	0.0112359550561798	-0.614227984352299
817	2015m10	14	Kleine Zeitung	2015	0	0	0	763.96	562958	95090	11	6.333333	0	45	1	0	0	0	0	0	0	0	1	0	0	0	0	0.00555555555555556	1.30923231761797
818	2015m10	14	Kronenzeitung	2015	0	0	0	763.96	562958	95090	11	6.333333	0	45	0	1	0	0	0	0	0	0	1	0	0	0	0	0	NA
819	2015m10	14	Kurier	2015	0	0	0	763.96	562958	95090	11	6.333333	0	45	1	1	0	0	0	0	0	0	1	0	0	0	0	0.00332225913621262	0.686106865676605
820	2015m10	14	Oberösterreichische Nachrichten	2015	0	0	0	763.96	562958	95090	11	6.333333	0	45	1	0	0	0	0	0	0	0	1	0	0	0	0	0	NA
821	2015m10	14	Salzburger Nachrichten	2015	0	0	0	763.96	562958	95090	11	6.333333	0	45	1	0	0	0	0	0	0	0	1	0	0	0	0	0.00675675675675676	0.631161468957679
822	2015m10	14	Tiroler Tageszeitung	2015	0	0	0	763.96	562958	95090	11	6.333333	0	45	1	0	0	0	0	0	0	0	1	0	0	0	0	0.00292397660818713	-0.282373947775402
823	2015m10	14	Vorarlberger Nachrichten	2015	0	0	0	763.96	562958	95090	11	6.333333	0	45	1	0	0	0	0	0	0	0	1	0	0	0	0	0.00483091787439614	-0.13229116001117
824	2015m10	14	Wiener Zeitung	2015	0	0	0	763.96	562958	95090	11	6.333333	0	45	1	0	0	0	0	0	0	0	1	0	0	0	0	0.0128865979381443	-0.0983063579783662
825	2015m11	14	Der Standard	2015	0	0	0	763.96	562958	95090	11	6.333333	0	45	1	1	0	0	0	0	0	0	1	0	0	0	0	0.00793650793650794	0.058944769819723
826	2015m11	14	Die Presse	2015	0	0	0	763.96	562958	95090	11	6.333333	0	45	1	1	0	0	0	0	0	0	1	0	0	0	0	0.00378787878787879	-0.19361841457001
827	2015m11	14	Heute	2015	0	0	0	763.96	562958	95090	11	6.333333	0	45	0	1	0	0	0	0	0	0	1	0	0	0	0	0	NA
828	2015m11	14	Kleine Zeitung	2015	0	0	0	763.96	562958	95090	11	6.333333	0	45	1	0	0	0	0	0	0	0	1	0	0	0	0	0.00512820512820513	0.103787427407625
829	2015m11	14	Kronenzeitung	2015	0	0	0	763.96	562958	95090	11	6.333333	0	45	0	1	0	0	0	0	0	0	1	0	0	0	0	0	NA
830	2015m11	14	Kurier	2015	0	0	0	763.96	562958	95090	11	6.333333	0	45	1	1	0	0	0	0	0	0	1	0	0	0	0	0.00374531835205993	-0.576701019750821
831	2015m11	14	Oberösterreichische Nachrichten	2015	0	0	0	763.96	562958	95090	11	6.333333	0	45	1	0	0	0	0	0	0	0	1	0	0	0	0	0.00522193211488251	0.221176403555991
832	2015m11	14	Salzburger Nachrichten	2015	0	0	0	763.96	562958	95090	11	6.333333	0	45	1	0	0	0	0	0	0	0	1	0	0	0	0	0.00408163265306122	1.1674315803975
833	2015m11	14	Tiroler Tageszeitung	2015	0	0	0	763.96	562958	95090	11	6.333333	0	45	1	0	0	0	0	0	0	0	1	0	0	0	0	0.00298507462686567	0.0707360195483933
834	2015m11	14	Vorarlberger Nachrichten	2015	0	0	0	763.96	562958	95090	11	6.333333	0	45	1	0	0	0	0	0	0	0	1	0	0	0	0	0	NA
835	2015m11	14	Wiener Zeitung	2015	0	0	0	763.96	562958	95090	11	6.333333	0	45	1	0	0	0	0	0	0	0	1	0	0	0	0	0	NA
836	2015m12	14	Der Standard	2015	0	0	0	763.96	562958	95090	11	6.333333	0	45	1	1	0	0	0	0	0	0	1	0	0	0	0	0.0266666666666667	0.335105708108901
837	2015m12	14	Die Presse	2015	0	0	0	763.96	562958	95090	11	6.333333	0	45	1	1	0	0	0	0	0	0	1	0	0	0	0	0.0217917675544794	-0.15579200518341
838	2015m12	14	Heute	2015	0	0	0	763.96	562958	95090	11	6.333333	0	45	0	1	0	0	0	0	0	0	1	0	0	0	0	0.0149253731343284	NA
839	2015m12	14	Kleine Zeitung	2015	0	0	0	763.96	562958	95090	11	6.333333	0	45	1	0	0	0	0	0	0	0	1	0	0	0	0	0.00308641975308642	0.0761699084841848
840	2015m12	14	Kronenzeitung	2015	0	0	0	763.96	562958	95090	11	6.333333	0	45	0	1	0	0	0	0	0	0	1	0	0	0	0	0.00257731958762887	-0.88034405260266
841	2015m12	14	Kurier	2015	0	0	0	763.96	562958	95090	11	6.333333	0	45	1	1	0	0	0	0	0	0	1	0	0	0	0	0.00728155339805825	0.173742132239321
842	2015m12	14	Oberösterreichische Nachrichten	2015	0	0	0	763.96	562958	95090	11	6.333333	0	45	1	0	0	0	0	0	0	0	1	0	0	0	0	0.00586510263929619	0.821031569505946
843	2015m12	14	Salzburger Nachrichten	2015	0	0	0	763.96	562958	95090	11	6.333333	0	45	1	0	0	0	0	0	0	0	1	0	0	0	0	0.015625	-0.183533510884744
844	2015m12	14	Tiroler Tageszeitung	2015	0	0	0	763.96	562958	95090	11	6.333333	0	45	1	0	0	0	0	0	0	0	1	0	0	0	0	0.00689655172413793	-0.302540443577997
845	2015m12	14	Vorarlberger Nachrichten	2015	0	0	0	763.96	562958	95090	11	6.333333	0	45	1	0	0	0	0	0	0	0	1	0	0	0	0	0.0324675324675325	0.24123638355163
846	2015m12	14	Wiener Zeitung	2015	0	0	0	763.96	562958	95090	11	6.333333	0	45	1	0	0	0	0	0	0	0	1	0	0	0	0	0.0265151515151515	-0.368854899427637
847	2015m12	14	Österreich	2015	0	0	0	763.96	562958	95090	11	6.333333	0	45	0	1	0	0	0	0	0	0	1	0	0	0	0	0	NA
848	2015m2	13	Der Standard	2015	0	0	0	1101.61	2001468	12430	0	6.3325	0	51	1	1	0	0	0	0	0	0	1	0	0	0	0	0.00795228628230616	0.297865416040472
849	2015m2	13	Die Presse	2015	0	0	0	1101.61	2001468	12430	0	6.3325	0	51	1	1	0	0	0	0	0	0	1	0	0	0	0	0.00401606425702811	-0.805125325978789
850	2015m2	13	Heute	2015	0	0	0	1101.61	2001468	12430	0	6.3325	0	51	0	1	0	0	0	0	0	0	1	0	0	0	0	0	NA
851	2015m2	13	Kleine Zeitung	2015	0	0	0	1101.61	2001468	12430	0	6.3325	0	51	1	0	0	0	0	0	0	0	1	0	0	0	0	0	NA
852	2015m2	13	Kronenzeitung	2015	0	0	0	1101.61	2001468	12430	0	6.3325	0	51	0	1	0	0	0	0	0	0	1	0	0	0	0	0	NA
853	2015m2	13	Kurier	2015	0	0	0	1101.61	2001468	12430	0	6.3325	0	51	1	1	0	0	0	0	0	0	1	0	0	0	0	0.0058252427184466	0.875074829685766
854	2015m2	13	Oberösterreichische Nachrichten	2015	0	0	0	1101.61	2001468	12430	0	6.3325	0	51	1	0	0	0	0	0	0	0	1	0	0	0	0	0.0026525198938992	-0.186281022670991
855	2015m2	13	Salzburger Nachrichten	2015	0	0	0	1101.61	2001468	12430	0	6.3325	0	51	1	0	0	0	0	0	0	0	1	0	0	0	0	0.00392156862745098	1.61563395555491
856	2015m2	13	Tiroler Tageszeitung	2015	0	0	0	1101.61	2001468	12430	0	6.3325	0	51	1	0	0	0	0	0	0	0	1	0	0	0	0	0.00625	-0.990899181692822
857	2015m2	13	Vorarlberger Nachrichten	2015	0	0	0	1101.61	2001468	12430	0	6.3325	0	51	1	0	0	0	0	0	0	0	1	0	0	0	0	0.00925925925925926	0.00425493916451247
858	2015m2	13	Wiener Zeitung	2015	0	0	0	1101.61	2001468	12430	0	6.3325	0	51	1	0	0	0	0	0	0	0	1	0	0	0	0	0.00604229607250755	-0.780853759290451
859	2015m2	13	Österreich	2015	0	0	0	1101.61	2001468	12430	0	6.3325	0	51	0	1	0	0	0	0	0	0	1	0	0	0	0	0	NA
860	2015m3	13	Der Standard	2015	0	0	0	1101.61	2001468	12430	0	6.3325	0	51	1	1	0	0	0	0	0	0	1	0	0	0	0	0	NA
861	2015m3	13	Die Presse	2015	0	0	0	1101.61	2001468	12430	0	6.3325	0	51	1	1	0	0	0	0	0	0	1	0	0	0	0	0	NA
862	2015m3	13	Heute	2015	0	0	0	1101.61	2001468	12430	0	6.3325	0	51	0	1	0	0	0	0	0	0	1	0	0	0	0	0.0133333333333333	-1.18168671049677
863	2015m3	13	Kleine Zeitung	2015	0	0	0	1101.61	2001468	12430	0	6.3325	0	51	1	0	0	0	0	0	0	0	1	0	0	0	0	0	NA
864	2015m3	13	Kronenzeitung	2015	0	0	0	1101.61	2001468	12430	0	6.3325	0	51	0	1	0	0	0	0	0	0	1	0	0	0	0	0	NA
865	2015m3	13	Kurier	2015	0	0	0	1101.61	2001468	12430	0	6.3325	0	51	1	1	0	0	0	0	0	0	1	0	0	0	0	0	NA
866	2015m3	13	Oberösterreichische Nachrichten	2015	0	0	0	1101.61	2001468	12430	0	6.3325	0	51	1	0	0	0	0	0	0	0	1	0	0	0	0	0	NA
867	2015m3	13	Salzburger Nachrichten	2015	0	0	0	1101.61	2001468	12430	0	6.3325	0	51	1	0	0	0	0	0	0	0	1	0	0	0	0	0	NA
868	2015m3	13	Tiroler Tageszeitung	2015	0	0	0	1101.61	2001468	12430	0	6.3325	0	51	1	0	0	0	0	0	0	0	1	0	0	0	0	0	NA
869	2015m3	13	Vorarlberger Nachrichten	2015	0	0	0	1101.61	2001468	12430	0	6.3325	0	51	1	0	0	0	0	0	0	0	1	0	0	0	0	0.00602409638554217	1.90512674347699
870	2015m3	13	Wiener Zeitung	2015	0	0	0	1101.61	2001468	12430	0	6.3325	0	51	1	0	0	0	0	0	0	0	1	0	0	0	0	0.00609756097560976	0.448133118280103
871	2015m3	13	Österreich	2015	0	0	0	1101.61	2001468	12430	0	6.3325	0	51	0	1	0	0	0	0	0	0	1	0	0	0	0	0	NA
872	2015m4	13	Der Standard	2015	0	0	0	1101.61	2001468	12430	0	6.3325	0	51	1	1	0	0	0	0	0	0	1	0	0	0	0	0.00202839756592292	-0.065502882517996
873	2015m4	13	Die Presse	2015	0	0	0	1101.61	2001468	12430	0	6.3325	0	51	1	1	0	0	0	0	0	0	1	0	0	0	0	0.00198807157057654	0.08318723710517
874	2015m4	13	Heute	2015	0	0	0	1101.61	2001468	12430	0	6.3325	0	51	0	1	0	0	0	0	0	0	1	0	0	0	0	0	NA
875	2015m4	13	Kleine Zeitung	2015	0	0	0	1101.61	2001468	12430	0	6.3325	0	51	1	0	0	0	0	0	0	0	1	0	0	0	0	0.00249376558603491	-0.0632657810903927
876	2015m4	13	Kronenzeitung	2015	0	0	0	1101.61	2001468	12430	0	6.3325	0	51	0	1	0	0	0	0	0	0	1	0	0	0	0	0.00151515151515152	2.27669611275822
877	2015m4	13	Kurier	2015	0	0	0	1101.61	2001468	12430	0	6.3325	0	51	1	1	0	0	0	0	0	0	1	0	0	0	0	0.00207900207900208	0.24050870445382
878	2015m4	13	Oberösterreichische Nachrichten	2015	0	0	0	1101.61	2001468	12430	0	6.3325	0	51	1	0	0	0	0	0	0	0	1	0	0	0	0	0	NA
879	2015m4	13	Salzburger Nachrichten	2015	0	0	0	1101.61	2001468	12430	0	6.3325	0	51	1	0	0	0	0	0	0	0	1	0	0	0	0	0	NA
880	2015m4	13	Tiroler Tageszeitung	2015	0	0	0	1101.61	2001468	12430	0	6.3325	0	51	1	0	0	0	0	0	0	0	1	0	0	0	0	0.00564971751412429	0.347226758402523
881	2015m4	13	Vorarlberger Nachrichten	2015	0	0	0	1101.61	2001468	12430	0	6.3325	0	51	1	0	0	0	0	0	0	0	1	0	0	0	0	0	NA
882	2015m4	13	Wiener Zeitung	2015	0	0	0	1101.61	2001468	12430	0	6.3325	0	51	1	0	0	0	0	0	0	0	1	0	0	0	0	0.0164473684210526	-0.23548321987958
883	2015m4	13	Österreich	2015	0	0	0	1101.61	2001468	12430	0	6.3325	0	51	0	1	0	0	0	0	0	0	1	0	0	0	0	0	NA
884	2015m5	13	Der Standard	2015	0	0	0	1101.61	2001468	12430	0	6.3325	0	51	1	1	0	0	0	0	0	0	1	0	0	0	0	0.00401606425702811	-1.09661177574365
885	2015m5	13	Die Presse	2015	0	0	0	1101.61	2001468	12430	0	6.3325	0	51	1	1	0	0	0	0	0	0	1	0	0	0	0	0.00412371134020619	0.62256625241585
886	2015m5	13	Heute	2015	0	0	0	1101.61	2001468	12430	0	6.3325	0	51	0	1	0	0	0	0	0	0	1	0	0	0	0	0	NA
887	2015m5	13	Kleine Zeitung	2015	0	0	0	1101.61	2001468	12430	0	6.3325	0	51	1	0	0	0	0	0	0	0	1	0	0	0	0	0.0141509433962264	-0.609297057354666
888	2015m5	13	Kronenzeitung	2015	0	0	0	1101.61	2001468	12430	0	6.3325	0	51	0	1	0	0	0	0	0	0	1	0	0	0	0	0	NA
889	2015m5	13	Kurier	2015	0	0	0	1101.61	2001468	12430	0	6.3325	0	51	1	1	0	0	0	0	0	0	1	0	0	0	0	0.00378071833648393	-0.101804506715663
890	2015m5	13	Oberösterreichische Nachrichten	2015	0	0	0	1101.61	2001468	12430	0	6.3325	0	51	1	0	0	0	0	0	0	0	1	0	0	0	0	0.00583090379008746	-0.343665773703112
891	2015m5	13	Salzburger Nachrichten	2015	0	0	0	1101.61	2001468	12430	0	6.3325	0	51	1	0	0	0	0	0	0	0	1	0	0	0	0	0.00757575757575758	-0.0935386945315035
892	2015m5	13	Tiroler Tageszeitung	2015	0	0	0	1101.61	2001468	12430	0	6.3325	0	51	1	0	0	0	0	0	0	0	1	0	0	0	0	0	NA
893	2015m5	13	Vorarlberger Nachrichten	2015	0	0	0	1101.61	2001468	12430	0	6.3325	0	51	1	0	0	0	0	0	0	0	1	0	0	0	0	0.00512820512820513	0.821688332641947
894	2015m5	13	Wiener Zeitung	2015	0	0	0	1101.61	2001468	12430	0	6.3325	0	51	1	0	0	0	0	0	0	0	1	0	0	0	0	0.0122324159021407	-0.301712323838252
895	2015m6	13	Der Standard	2015	0	0	0	1101.61	2001468	12430	0	6.3325	0	51	1	1	0	0	0	0	0	0	1	0	0	0	0	0.00859106529209622	0.719054587203356
896	2015m6	13	Die Presse	2015	0	0	0	1101.61	2001468	12430	0	6.3325	0	51	1	1	0	0	0	0	0	0	1	0	0	0	0	0	NA
897	2015m6	13	Heute	2015	0	0	0	1101.61	2001468	12430	0	6.3325	0	51	0	1	0	0	0	0	0	0	1	0	0	0	0	0	NA
898	2015m6	13	Kleine Zeitung	2015	0	0	0	1101.61	2001468	12430	0	6.3325	0	51	1	0	0	0	0	0	0	0	1	0	0	0	0	0	NA
899	2015m6	13	Kronenzeitung	2015	0	0	0	1101.61	2001468	12430	0	6.3325	0	51	0	1	0	0	0	0	0	0	1	0	0	0	0	0	NA
900	2015m6	13	Kurier	2015	0	0	0	1101.61	2001468	12430	0	6.3325	0	51	1	1	0	0	0	0	0	0	1	0	0	0	0	0.00154320987654321	0.248810022551149
901	2015m6	13	Oberösterreichische Nachrichten	2015	0	0	0	1101.61	2001468	12430	0	6.3325	0	51	1	0	0	0	0	0	0	0	1	0	0	0	0	0.00229885057471264	-0.634060823769899
902	2015m6	13	Salzburger Nachrichten	2015	0	0	0	1101.61	2001468	12430	0	6.3325	0	51	1	0	0	0	0	0	0	0	1	0	0	0	0	0.0167224080267559	0.270149049063189
903	2015m6	13	Tiroler Tageszeitung	2015	0	0	0	1101.61	2001468	12430	0	6.3325	0	51	1	0	0	0	0	0	0	0	1	0	0	0	0	0.00247524752475248	-1.20098660552292
904	2015m6	13	Vorarlberger Nachrichten	2015	0	0	0	1101.61	2001468	12430	0	6.3325	0	51	1	0	0	0	0	0	0	0	1	0	0	0	0	0	NA
905	2015m6	13	Wiener Zeitung	2015	0	0	0	1101.61	2001468	12430	0	6.3325	0	51	1	0	0	0	0	0	0	0	1	0	0	0	0	0.0126903553299492	-0.230993168124964
906	2015m6	13	Österreich	2015	0	0	0	1101.61	2001468	12430	0	6.3325	0	51	0	1	0	0	0	0	0	0	1	0	0	0	0	0	NA
907	2015m7	14	Der Standard	2015	0	0	0	763.96	562958	95090	11	6.333333	0	45	1	1	0	0	0	0	0	0	1	0	0	0	0	0.0194690265486726	-0.623115596300615
908	2015m7	14	Die Presse	2015	0	0	0	763.96	562958	95090	11	6.333333	0	45	1	1	0	0	0	0	0	0	1	0	0	0	0	0.00673400673400673	0.264713248174086
909	2015m7	14	Heute	2015	0	0	0	763.96	562958	95090	11	6.333333	0	45	0	1	0	0	0	0	0	0	1	0	0	0	0	0	NA
910	2015m7	14	Kleine Zeitung	2015	0	0	0	763.96	562958	95090	11	6.333333	0	45	1	0	0	0	0	0	0	0	1	0	0	0	0	0	NA
911	2015m7	14	Kronenzeitung	2015	0	0	0	763.96	562958	95090	11	6.333333	0	45	0	1	0	0	0	0	0	0	1	0	0	0	0	0	NA
912	2015m7	14	Kurier	2015	0	0	0	763.96	562958	95090	11	6.333333	0	45	1	1	0	0	0	0	0	0	1	0	0	0	0	0.00289855072463768	-0.784834601385205
913	2015m7	14	Oberösterreichische Nachrichten	2015	0	0	0	763.96	562958	95090	11	6.333333	0	45	1	0	0	0	0	0	0	0	1	0	0	0	0	0.00403225806451613	0.367425296185808
914	2015m7	14	Salzburger Nachrichten	2015	0	0	0	763.96	562958	95090	11	6.333333	0	45	1	0	0	0	0	0	0	0	1	0	0	0	0	0.0105820105820106	0.45011842009426
915	2015m7	14	Tiroler Tageszeitung	2015	0	0	0	763.96	562958	95090	11	6.333333	0	45	1	0	0	0	0	0	0	0	1	0	0	0	0	0.0146341463414634	1.01157711872406
916	2015m7	14	Vorarlberger Nachrichten	2015	0	0	0	763.96	562958	95090	11	6.333333	0	45	1	0	0	0	0	0	0	0	1	0	0	0	0	0.00471698113207547	0.90094862013948
917	2015m7	14	Wiener Zeitung	2015	0	0	0	763.96	562958	95090	11	6.333333	0	45	1	0	0	0	0	0	0	0	1	0	0	0	0	0.0153846153846154	0.0826178762487836
918	2015m8	14	Der Standard	2015	0	0	0	763.96	562958	95090	11	6.333333	0	45	1	1	0	0	0	0	0	0	1	0	0	0	0	0.00313479623824451	-0.776320804353758
919	2015m8	14	Die Presse	2015	0	0	0	763.96	562958	95090	11	6.333333	0	45	1	1	0	0	0	0	0	0	1	0	0	0	0	0.0069284064665127	-0.0253731344994043
920	2015m8	14	Heute	2015	0	0	0	763.96	562958	95090	11	6.333333	0	45	0	1	0	0	0	0	0	0	1	0	0	0	0	0	NA
921	2015m8	14	Kleine Zeitung	2015	0	0	0	763.96	562958	95090	11	6.333333	0	45	1	0	0	0	0	0	0	0	1	0	0	0	0	0.00699300699300699	-0.326158135226523
922	2015m8	14	Kronenzeitung	2015	0	0	0	763.96	562958	95090	11	6.333333	0	45	0	1	0	0	0	0	0	0	1	0	0	0	0	0	NA
923	2015m8	14	Kurier	2015	0	0	0	763.96	562958	95090	11	6.333333	0	45	1	1	0	0	0	0	0	0	1	0	0	0	0	0	NA
924	2015m8	14	Oberösterreichische Nachrichten	2015	0	0	0	763.96	562958	95090	11	6.333333	0	45	1	0	0	0	0	0	0	0	1	0	0	0	0	0.00546448087431694	-1.06552189097924
925	2015m8	14	Salzburger Nachrichten	2015	0	0	0	763.96	562958	95090	11	6.333333	0	45	1	0	0	0	0	0	0	0	1	0	0	0	0	0.0174672489082969	-0.113522283746188
926	2015m8	14	Tiroler Tageszeitung	2015	0	0	0	763.96	562958	95090	11	6.333333	0	45	1	0	0	0	0	0	0	0	1	0	0	0	0	0.00778210116731518	2.04794661193708
927	2015m8	14	Vorarlberger Nachrichten	2015	0	0	0	763.96	562958	95090	11	6.333333	0	45	1	0	0	0	0	0	0	0	1	0	0	0	0	0.00709219858156028	-0.450915664831167
928	2015m8	14	Wiener Zeitung	2015	0	0	0	763.96	562958	95090	11	6.333333	0	45	1	0	0	0	0	0	0	0	1	0	0	0	0	0	NA
929	2015m9	14	Der Standard	2015	0	0	0	763.96	562958	95090	11	6.333333	0	45	1	1	0	0	0	0	0	0	1	0	0	0	0	0.010507880910683	-0.540385419742278
930	2015m9	14	Die Presse	2015	0	0	0	763.96	562958	95090	11	6.333333	0	45	1	1	0	0	0	0	0	0	1	0	0	0	0	0.00821018062397373	0.318274272798545
931	2015m9	14	Heute	2015	0	0	0	763.96	562958	95090	11	6.333333	0	45	0	1	0	0	0	0	0	0	1	0	0	0	0	0.00917431192660551	1.13051684873935
932	2015m9	14	Kleine Zeitung	2015	0	0	0	763.96	562958	95090	11	6.333333	0	45	1	0	0	0	0	0	0	0	1	0	0	0	0	0.00485436893203883	0.361660159417385
933	2015m9	14	Kronenzeitung	2015	0	0	0	763.96	562958	95090	11	6.333333	0	45	0	1	0	0	0	0	0	0	1	0	0	0	0	0.00576923076923077	-0.426062398367908
934	2015m9	14	Kurier	2015	0	0	0	763.96	562958	95090	11	6.333333	0	45	1	1	0	0	0	0	0	0	1	0	0	0	0	0.00638977635782748	-0.711210470122493
935	2015m9	14	Oberösterreichische Nachrichten	2015	0	0	0	763.96	562958	95090	11	6.333333	0	45	1	0	0	0	0	0	0	0	1	0	0	0	0	0.00678733031674208	1.66847104473593
936	2015m9	14	Salzburger Nachrichten	2015	0	0	0	763.96	562958	95090	11	6.333333	0	45	1	0	0	0	0	0	0	0	1	0	0	0	0	0.00964630225080386	0.119297788210262
937	2015m9	14	Tiroler Tageszeitung	2015	0	0	0	763.96	562958	95090	11	6.333333	0	45	1	0	0	0	0	0	0	0	1	0	0	0	0	0.00294117647058824	0.988828878287364
938	2015m9	14	Vorarlberger Nachrichten	2015	0	0	0	763.96	562958	95090	11	6.333333	0	45	1	0	0	0	0	0	0	0	1	0	0	0	0	0.00462962962962963	0.809744903194534
939	2015m9	14	Wiener Zeitung	2015	0	0	0	763.96	562958	95090	11	6.333333	0	45	1	0	0	0	0	0	0	0	1	0	0	0	0	0.0179028132992327	-0.126482871336844
940	2016m1	15	Der Standard	2016	0	0	0	936.51	16979120	41590	11	5.312997	20	40	1	1	0	0	0	0	0	0	0	1	0	0	0	0.0349344978165939	-0.360733113079343
941	2016m1	15	Die Presse	2016	0	0	0	936.51	16979120	41590	11	5.312997	20	40	1	1	0	0	0	0	0	0	0	1	0	0	0	0.0284463894967177	-0.0267938365518428
942	2016m1	15	Heute	2016	0	0	0	936.51	16979120	41590	11	5.312997	20	40	0	1	0	0	0	0	0	0	0	1	0	0	0	0	NA
943	2016m1	15	Kleine Zeitung	2016	0	0	0	936.51	16979120	41590	11	5.312997	20	40	1	0	0	0	0	0	0	0	0	1	0	0	0	0.00309597523219814	-0.516301072450516
944	2016m1	15	Kronenzeitung	2016	0	0	0	936.51	16979120	41590	11	5.312997	20	40	0	1	0	0	0	0	0	0	0	1	0	0	0	0.010230179028133	0.0631879061330872
945	2016m1	15	Kurier	2016	0	0	0	936.51	16979120	41590	11	5.312997	20	40	1	1	0	0	0	0	0	0	0	1	0	0	0	0.00495049504950495	-0.398265996404354
946	2016m1	15	Oberösterreichische Nachrichten	2016	0	0	0	936.51	16979120	41590	11	5.312997	20	40	1	0	0	0	0	0	0	0	0	1	0	0	0	0.00884955752212389	0.245866427014105
947	2016m1	15	Salzburger Nachrichten	2016	0	0	0	936.51	16979120	41590	11	5.312997	20	40	1	0	0	0	0	0	0	0	0	1	0	0	0	0.00873362445414847	0.250734884689108
948	2016m1	15	Tiroler Tageszeitung	2016	0	0	0	936.51	16979120	41590	11	5.312997	20	40	1	0	0	0	0	0	0	0	0	1	0	0	0	0.0172413793103448	-0.0367684520787617
949	2016m1	15	Vorarlberger Nachrichten	2016	0	0	0	936.51	16979120	41590	11	5.312997	20	40	1	0	0	0	0	0	0	0	0	1	0	0	0	0.02	0.11971600877008
950	2016m1	15	Wiener Zeitung	2016	0	0	0	936.51	16979120	41590	11	5.312997	20	40	1	0	0	0	0	0	0	0	0	1	0	0	0	0.0289855072463768	-0.156681378944286
951	2016m1	15	Österreich	2016	0	0	0	936.51	16979120	41590	11	5.312997	20	40	0	1	0	0	0	0	0	0	0	1	0	0	0	0	NA
952	2016m10	16	Der Standard	2016	0	0	0	54.88	5426252	14920	0	6.142857	0	42	1	1	0	0	0	0	0	0	0	1	0	0	0	0.012987012987013	-0.0842476108514009
953	2016m10	16	Die Presse	2016	0	0	0	54.88	5426252	14920	0	6.142857	0	42	1	1	0	0	0	0	0	0	0	1	0	0	0	0.0217391304347826	0.356654783549503
954	2016m10	16	Heute	2016	0	0	0	54.88	5426252	14920	0	6.142857	0	42	0	1	0	0	0	0	0	0	0	1	0	0	0	0	NA
955	2016m10	16	Kleine Zeitung	2016	0	0	0	54.88	5426252	14920	0	6.142857	0	42	1	0	0	0	0	0	0	0	0	1	0	0	0	0.00498753117206983	0.478275066832551
956	2016m10	16	Kronenzeitung	2016	0	0	0	54.88	5426252	14920	0	6.142857	0	42	0	1	0	0	0	0	0	0	0	1	0	0	0	0	NA
957	2016m10	16	Kurier	2016	0	0	0	54.88	5426252	14920	0	6.142857	0	42	1	1	0	0	0	0	0	0	0	1	0	0	0	0.00868055555555556	-0.474294434368135
958	2016m10	16	Oberösterreichische Nachrichten	2016	0	0	0	54.88	5426252	14920	0	6.142857	0	42	1	0	0	0	0	0	0	0	0	1	0	0	0	0.00571428571428571	-0.133224044668433
959	2016m10	16	Salzburger Nachrichten	2016	0	0	0	54.88	5426252	14920	0	6.142857	0	42	1	0	0	0	0	0	0	0	0	1	0	0	0	0.012779552715655	-0.259892081020976
960	2016m10	16	Tiroler Tageszeitung	2016	0	0	0	54.88	5426252	14920	0	6.142857	0	42	1	0	0	0	0	0	0	0	0	1	0	0	0	0.0220994475138122	-0.16845174229322
961	2016m10	16	Vorarlberger Nachrichten	2016	0	0	0	54.88	5426252	14920	0	6.142857	0	42	1	0	0	0	0	0	0	0	0	1	0	0	0	0.0227272727272727	-0.130445619370091
962	2016m10	16	Wiener Zeitung	2016	0	0	0	54.88	5426252	14920	0	6.142857	0	42	1	0	0	0	0	0	0	0	0	1	0	0	0	0.00882352941176471	0.222799776358251
963	2016m10	16	Österreich	2016	0	0	0	54.88	5426252	14920	0	6.142857	0	42	0	1	0	0	0	0	0	0	0	1	0	0	0	0.0301507537688442	-0.0373886852561562
964	2016m11	16	Der Standard	2016	0	0	0	54.88	5426252	14920	0	6.142857	0	42	1	1	0	0	0	0	0	0	0	1	0	0	0	0.00578034682080925	-1.11946303124224
965	2016m11	16	Die Presse	2016	0	0	0	54.88	5426252	14920	0	6.142857	0	42	1	1	0	0	0	0	0	0	0	1	0	0	0	0.00965250965250965	0.267365046938316
966	2016m11	16	Heute	2016	0	0	0	54.88	5426252	14920	0	6.142857	0	42	0	1	0	0	0	0	0	0	0	1	0	0	0	0	NA
967	2016m11	16	Kleine Zeitung	2016	0	0	0	54.88	5426252	14920	0	6.142857	0	42	1	0	0	0	0	0	0	0	0	1	0	0	0	0.00289017341040462	7.08265771219768
968	2016m11	16	Kronenzeitung	2016	0	0	0	54.88	5426252	14920	0	6.142857	0	42	0	1	0	0	0	0	0	0	0	1	0	0	0	0.00497512437810945	-0.787741827438431
969	2016m11	16	Kurier	2016	0	0	0	54.88	5426252	14920	0	6.142857	0	42	1	1	0	0	0	0	0	0	0	1	0	0	0	0.00161812297734628	-1.58793715270836
970	2016m11	16	Oberösterreichische Nachrichten	2016	0	0	0	54.88	5426252	14920	0	6.142857	0	42	1	0	0	0	0	0	0	0	0	1	0	0	0	0.0140056022408964	0.848815460972182
971	2016m11	16	Salzburger Nachrichten	2016	0	0	0	54.88	5426252	14920	0	6.142857	0	42	1	0	0	0	0	0	0	0	0	1	0	0	0	0.0159362549800797	1.28377023290204
972	2016m11	16	Tiroler Tageszeitung	2016	0	0	0	54.88	5426252	14920	0	6.142857	0	42	1	0	0	0	0	0	0	0	0	1	0	0	0	0.0113314447592068	-0.89207198983166
973	2016m11	16	Vorarlberger Nachrichten	2016	0	0	0	54.88	5426252	14920	0	6.142857	0	42	1	0	0	0	0	0	0	0	0	1	0	0	0	0	NA
974	2016m11	16	Wiener Zeitung	2016	0	0	0	54.88	5426252	14920	0	6.142857	0	42	1	0	0	0	0	0	0	0	0	1	0	0	0	0.0146198830409357	0.667721703656931
975	2016m11	16	Österreich	2016	0	0	0	54.88	5426252	14920	0	6.142857	0	42	0	1	0	0	0	0	0	0	0	1	0	0	0	0.00649350649350649	-0.405342003856984
976	2016m12	16	Der Standard	2016	0	0	0	54.88	5426252	14920	0	6.142857	0	42	1	1	0	0	0	0	0	0	0	1	0	0	0	0.0193050193050193	-0.173189045028844
977	2016m12	16	Die Presse	2016	0	0	0	54.88	5426252	14920	0	6.142857	0	42	1	1	0	0	0	0	0	0	0	1	0	0	0	0.0105485232067511	0.471783673677349
978	2016m12	16	Heute	2016	0	0	0	54.88	5426252	14920	0	6.142857	0	42	0	1	0	0	0	0	0	0	0	1	0	0	0	0	NA
979	2016m12	16	Kleine Zeitung	2016	0	0	0	54.88	5426252	14920	0	6.142857	0	42	1	0	0	0	0	0	0	0	0	1	0	0	0	0.00568181818181818	2.51050416836202
980	2016m12	16	Kronenzeitung	2016	0	0	0	54.88	5426252	14920	0	6.142857	0	42	0	1	0	0	0	0	0	0	0	1	0	0	0	0.00309597523219814	-0.407130004292786
981	2016m12	16	Kurier	2016	0	0	0	54.88	5426252	14920	0	6.142857	0	42	1	1	0	0	0	0	0	0	0	1	0	0	0	0.0127504553734062	0.232192490554941
982	2016m12	16	Oberösterreichische Nachrichten	2016	0	0	0	54.88	5426252	14920	0	6.142857	0	42	1	0	0	0	0	0	0	0	0	1	0	0	0	0.0135135135135135	-0.0989826268205886
983	2016m12	16	Salzburger Nachrichten	2016	0	0	0	54.88	5426252	14920	0	6.142857	0	42	1	0	0	0	0	0	0	0	0	1	0	0	0	0.00371747211895911	0.0235618495197027
984	2016m12	16	Tiroler Tageszeitung	2016	0	0	0	54.88	5426252	14920	0	6.142857	0	42	1	0	0	0	0	0	0	0	0	1	0	0	0	0.0264900662251656	0.31608467281136
985	2016m12	16	Vorarlberger Nachrichten	2016	0	0	0	54.88	5426252	14920	0	6.142857	0	42	1	0	0	0	0	0	0	0	0	1	0	0	0	0.010989010989011	0.058278252247736
986	2016m12	16	Wiener Zeitung	2016	0	0	0	54.88	5426252	14920	0	6.142857	0	42	1	0	0	0	0	0	0	0	0	1	0	0	0	0.0309859154929577	0.239984152304359
987	2016m12	16	Österreich	2016	0	0	0	54.88	5426252	14920	0	6.142857	0	42	0	1	0	0	0	0	0	0	0	1	0	0	0	0	NA
988	2016m2	15	Der Standard	2016	0	0	0	936.51	16979120	41590	11	5.312997	20	40	1	1	0	0	0	0	0	0	0	1	0	0	0	0.00727272727272727	0.00197311107903543
989	2016m2	15	Die Presse	2016	0	0	0	936.51	16979120	41590	11	5.312997	20	40	1	1	0	0	0	0	0	0	0	1	0	0	0	0.00580270793036751	-0.520021413683958
990	2016m2	15	Heute	2016	0	0	0	936.51	16979120	41590	11	5.312997	20	40	0	1	0	0	0	0	0	0	0	1	0	0	0	0	NA
991	2016m2	15	Kleine Zeitung	2016	0	0	0	936.51	16979120	41590	11	5.312997	20	40	1	0	0	0	0	0	0	0	0	1	0	0	0	0.00691244239631336	-0.119144918631517
992	2016m2	15	Kronenzeitung	2016	0	0	0	936.51	16979120	41590	11	5.312997	20	40	0	1	0	0	0	0	0	0	0	1	0	0	0	0	NA
993	2016m2	15	Kurier	2016	0	0	0	936.51	16979120	41590	11	5.312997	20	40	1	1	0	0	0	0	0	0	0	1	0	0	0	0.0106571936056838	-0.564845803800525
994	2016m2	15	Oberösterreichische Nachrichten	2016	0	0	0	936.51	16979120	41590	11	5.312997	20	40	1	0	0	0	0	0	0	0	0	1	0	0	0	0	NA
995	2016m2	15	Salzburger Nachrichten	2016	0	0	0	936.51	16979120	41590	11	5.312997	20	40	1	0	0	0	0	0	0	0	0	1	0	0	0	0.00651465798045603	-0.551725558672654
996	2016m2	15	Tiroler Tageszeitung	2016	0	0	0	936.51	16979120	41590	11	5.312997	20	40	1	0	0	0	0	0	0	0	0	1	0	0	0	0.0121951219512195	0.0705767487443322
997	2016m2	15	Vorarlberger Nachrichten	2016	0	0	0	936.51	16979120	41590	11	5.312997	20	40	1	0	0	0	0	0	0	0	0	1	0	0	0	0.014218009478673	-0.401892672540365
998	2016m2	15	Wiener Zeitung	2016	0	0	0	936.51	16979120	41590	11	5.312997	20	40	1	0	0	0	0	0	0	0	0	1	0	0	0	0.0208333333333333	-0.283458055043726
999	2016m2	15	Österreich	2016	0	0	0	936.51	16979120	41590	11	5.312997	20	40	0	1	0	0	0	0	0	0	0	1	0	0	0	0	NA
1000	2016m3	15	Der Standard	2016	0	0	0	936.51	16979120	41590	11	5.312997	20	40	1	1	0	0	0	0	0	0	0	1	0	0	0	0.0179738562091503	-0.311126219797272
1001	2016m3	15	Die Presse	2016	0	0	0	936.51	16979120	41590	11	5.312997	20	40	1	1	0	0	0	0	0	0	0	1	0	0	0	0.00746268656716418	0.136778413552268
1002	2016m3	15	Heute	2016	0	0	0	936.51	16979120	41590	11	5.312997	20	40	0	1	0	0	0	0	0	0	0	1	0	0	0	0	NA
1003	2016m3	15	Kleine Zeitung	2016	0	0	0	936.51	16979120	41590	11	5.312997	20	40	1	0	0	0	0	0	0	0	0	1	0	0	0	0.00663716814159292	-0.125454179216845
1004	2016m3	15	Kronenzeitung	2016	0	0	0	936.51	16979120	41590	11	5.312997	20	40	0	1	0	0	0	0	0	0	0	1	0	0	0	0.00391389432485323	0.510457420505419
1005	2016m3	15	Kurier	2016	0	0	0	936.51	16979120	41590	11	5.312997	20	40	1	1	0	0	0	0	0	0	0	1	0	0	0	0.0153846153846154	0.119979082967206
1006	2016m3	15	Oberösterreichische Nachrichten	2016	0	0	0	936.51	16979120	41590	11	5.312997	20	40	1	0	0	0	0	0	0	0	0	1	0	0	0	0.0043956043956044	0.0775390312042545
1007	2016m3	15	Salzburger Nachrichten	2016	0	0	0	936.51	16979120	41590	11	5.312997	20	40	1	0	0	0	0	0	0	0	0	1	0	0	0	0.00327868852459016	0.0329747276957243
1008	2016m3	15	Tiroler Tageszeitung	2016	0	0	0	936.51	16979120	41590	11	5.312997	20	40	1	0	0	0	0	0	0	0	0	1	0	0	0	0.00837988826815642	-0.231699042129332
1009	2016m3	15	Vorarlberger Nachrichten	2016	0	0	0	936.51	16979120	41590	11	5.312997	20	40	1	0	0	0	0	0	0	0	0	1	0	0	0	0.00966183574879227	-0.121864526016148
1010	2016m3	15	Wiener Zeitung	2016	0	0	0	936.51	16979120	41590	11	5.312997	20	40	1	0	0	0	0	0	0	0	0	1	0	0	0	0.0142045454545455	-0.259588831788974
1011	2016m3	15	Österreich	2016	0	0	0	936.51	16979120	41590	11	5.312997	20	40	0	1	0	0	0	0	0	0	0	1	0	0	0	0.00366300366300366	-0.236290124168007
1012	2016m4	15	Der Standard	2016	0	0	0	936.51	16979120	41590	11	5.312997	20	40	1	1	0	0	0	0	0	0	0	1	0	0	0	0.0115321252059308	-0.308663997035164
1013	2016m4	15	Die Presse	2016	0	0	0	936.51	16979120	41590	11	5.312997	20	40	1	1	0	0	0	0	0	0	0	1	0	0	0	0.0122591943957968	-0.380453454443227
1014	2016m4	15	Heute	2016	0	0	0	936.51	16979120	41590	11	5.312997	20	40	0	1	0	0	0	0	0	0	0	1	0	0	0	0	NA
1015	2016m4	15	Kleine Zeitung	2016	0	0	0	936.51	16979120	41590	11	5.312997	20	40	1	0	0	0	0	0	0	0	0	1	0	0	0	0.005249343832021	-0.217938258623633
1016	2016m4	15	Kronenzeitung	2016	0	0	0	936.51	16979120	41590	11	5.312997	20	40	0	1	0	0	0	0	0	0	0	1	0	0	0	0	NA
1017	2016m4	15	Kurier	2016	0	0	0	936.51	16979120	41590	11	5.312997	20	40	1	1	0	0	0	0	0	0	0	1	0	0	0	0.00184842883548983	-0.762142909027038
1018	2016m4	15	Oberösterreichische Nachrichten	2016	0	0	0	936.51	16979120	41590	11	5.312997	20	40	1	0	0	0	0	0	0	0	0	1	0	0	0	0.00488997555012225	-0.376697586940485
1019	2016m4	15	Salzburger Nachrichten	2016	0	0	0	936.51	16979120	41590	11	5.312997	20	40	1	0	0	0	0	0	0	0	0	1	0	0	0	0.0168350168350168	-0.38446033208295
1020	2016m4	15	Tiroler Tageszeitung	2016	0	0	0	936.51	16979120	41590	11	5.312997	20	40	1	0	0	0	0	0	0	0	0	1	0	0	0	0.00828729281767956	-0.463135172396985
1021	2016m4	15	Vorarlberger Nachrichten	2016	0	0	0	936.51	16979120	41590	11	5.312997	20	40	1	0	0	0	0	0	0	0	0	1	0	0	0	0.0235294117647059	0.398017508479377
1022	2016m4	15	Wiener Zeitung	2016	0	0	0	936.51	16979120	41590	11	5.312997	20	40	1	0	0	0	0	0	0	0	0	1	0	0	0	0.024390243902439	-0.252403153775821
1023	2016m4	15	Österreich	2016	0	0	0	936.51	16979120	41590	11	5.312997	20	40	0	1	0	0	0	0	0	0	0	1	0	0	0	0	NA
1024	2016m5	15	Der Standard	2016	0	0	0	936.51	16979120	41590	11	5.312997	20	40	1	1	0	0	0	0	0	0	0	1	0	0	0	0.00234741784037559	-0.327715706308284
1025	2016m5	15	Die Presse	2016	0	0	0	936.51	16979120	41590	11	5.312997	20	40	1	1	0	0	0	0	0	0	0	1	0	0	0	0.00594059405940594	-0.264972570145953
1026	2016m5	15	Heute	2016	0	0	0	936.51	16979120	41590	11	5.312997	20	40	0	1	0	0	0	0	0	0	0	1	0	0	0	0	NA
1027	2016m5	15	Kleine Zeitung	2016	0	0	0	936.51	16979120	41590	11	5.312997	20	40	1	0	0	0	0	0	0	0	0	1	0	0	0	0.00273972602739726	-0.181116343102251
1028	2016m5	15	Kronenzeitung	2016	0	0	0	936.51	16979120	41590	11	5.312997	20	40	0	1	0	0	0	0	0	0	0	1	0	0	0	0	NA
1029	2016m5	15	Kurier	2016	0	0	0	936.51	16979120	41590	11	5.312997	20	40	1	1	0	0	0	0	0	0	0	1	0	0	0	0.00384615384615385	-0.0520594725322065
1030	2016m5	15	Oberösterreichische Nachrichten	2016	0	0	0	936.51	16979120	41590	11	5.312997	20	40	1	0	0	0	0	0	0	0	0	1	0	0	0	0	NA
1031	2016m5	15	Salzburger Nachrichten	2016	0	0	0	936.51	16979120	41590	11	5.312997	20	40	1	0	0	0	0	0	0	0	0	1	0	0	0	0.00384615384615385	-0.553678643251386
1032	2016m5	15	Tiroler Tageszeitung	2016	0	0	0	936.51	16979120	41590	11	5.312997	20	40	1	0	0	0	0	0	0	0	0	1	0	0	0	0.0271604938271605	-0.119169020174274
1033	2016m5	15	Vorarlberger Nachrichten	2016	0	0	0	936.51	16979120	41590	11	5.312997	20	40	1	0	0	0	0	0	0	0	0	1	0	0	0	0.00543478260869565	0.397157473463249
1034	2016m5	15	Wiener Zeitung	2016	0	0	0	936.51	16979120	41590	11	5.312997	20	40	1	0	0	0	0	0	0	0	0	1	0	0	0	0.003690036900369	0.00535472306586626
1035	2016m5	15	Österreich	2016	0	0	0	936.51	16979120	41590	11	5.312997	20	40	0	1	0	0	0	0	0	0	0	1	0	0	0	0.0106382978723404	0.070025639317928
1036	2016m6	15	Der Standard	2016	0	0	0	936.51	16979120	41590	11	5.312997	20	40	1	1	0	0	0	0	0	0	0	1	0	0	0	0.00993788819875776	-0.347534906660319
1037	2016m6	15	Die Presse	2016	0	0	0	936.51	16979120	41590	11	5.312997	20	40	1	1	0	0	0	0	0	0	0	1	0	0	0	0.00699300699300699	-0.142415484841046
1038	2016m6	15	Heute	2016	0	0	0	936.51	16979120	41590	11	5.312997	20	40	0	1	0	0	0	0	0	0	0	1	0	0	0	0	NA
1039	2016m6	15	Kleine Zeitung	2016	0	0	0	936.51	16979120	41590	11	5.312997	20	40	1	0	0	0	0	0	0	0	0	1	0	0	0	0.00757575757575758	-0.313475193739075
1040	2016m6	15	Kronenzeitung	2016	0	0	0	936.51	16979120	41590	11	5.312997	20	40	0	1	0	0	0	0	0	0	0	1	0	0	0	0.00173010380622837	-0.736296031029458
1041	2016m6	15	Kurier	2016	0	0	0	936.51	16979120	41590	11	5.312997	20	40	1	1	0	0	0	0	0	0	0	1	0	0	0	0.00719424460431655	-0.159186231057789
1042	2016m6	15	Oberösterreichische Nachrichten	2016	0	0	0	936.51	16979120	41590	11	5.312997	20	40	1	0	0	0	0	0	0	0	0	1	0	0	0	0.00604838709677419	0.334376695802771
1043	2016m6	15	Salzburger Nachrichten	2016	0	0	0	936.51	16979120	41590	11	5.312997	20	40	1	0	0	0	0	0	0	0	0	1	0	0	0	0.0116550116550117	0.137197386891416
1044	2016m6	15	Tiroler Tageszeitung	2016	0	0	0	936.51	16979120	41590	11	5.312997	20	40	1	0	0	0	0	0	0	0	0	1	0	0	0	0.00956937799043062	-0.441407248369366
1045	2016m6	15	Vorarlberger Nachrichten	2016	0	0	0	936.51	16979120	41590	11	5.312997	20	40	1	0	0	0	0	0	0	0	0	1	0	0	0	0.00378787878787879	0.235564866557672
1046	2016m6	15	Wiener Zeitung	2016	0	0	0	936.51	16979120	41590	11	5.312997	20	40	1	0	0	0	0	0	0	0	0	1	0	0	0	0.0224719101123595	-0.0215753277270654
1047	2016m6	15	Österreich	2016	0	0	0	936.51	16979120	41590	11	5.312997	20	40	0	1	0	0	0	0	0	0	0	1	0	0	0	0	NA
1048	2016m7	16	Der Standard	2016	0	0	0	54.88	5426252	14920	0	6.142857	0	42	1	1	0	0	0	0	0	0	0	1	0	0	0	0.0333863275039746	0.00515848715956419
1049	2016m7	16	Die Presse	2016	0	0	0	54.88	5426252	14920	0	6.142857	0	42	1	1	0	0	0	0	0	0	0	1	0	0	0	0.0196969696969697	0.339380542258252
1050	2016m7	16	Heute	2016	0	0	0	54.88	5426252	14920	0	6.142857	0	42	0	1	0	0	0	0	0	0	0	1	0	0	0	0.027027027027027	0.212675171797092
1051	2016m7	16	Kleine Zeitung	2016	0	0	0	54.88	5426252	14920	0	6.142857	0	42	1	0	0	0	0	0	0	0	0	1	0	0	0	0.00666666666666667	0.44479278967757
1052	2016m7	16	Kronenzeitung	2016	0	0	0	54.88	5426252	14920	0	6.142857	0	42	0	1	0	0	0	0	0	0	0	1	0	0	0	0.0018796992481203	0.784435353680727
1053	2016m7	16	Kurier	2016	0	0	0	54.88	5426252	14920	0	6.142857	0	42	1	1	0	0	0	0	0	0	0	1	0	0	0	0.0316265060240964	0.0464242104548863
1054	2016m7	16	Oberösterreichische Nachrichten	2016	0	0	0	54.88	5426252	14920	0	6.142857	0	42	1	0	0	0	0	0	0	0	0	1	0	0	0	0.0241758241758242	0.183368969704253
1055	2016m7	16	Salzburger Nachrichten	2016	0	0	0	54.88	5426252	14920	0	6.142857	0	42	1	0	0	0	0	0	0	0	0	1	0	0	0	0.0109289617486339	-0.308781003894759
1056	2016m7	16	Tiroler Tageszeitung	2016	0	0	0	54.88	5426252	14920	0	6.142857	0	42	1	0	0	0	0	0	0	0	0	1	0	0	0	0.019559902200489	0.0818153071502868
1057	2016m7	16	Vorarlberger Nachrichten	2016	0	0	0	54.88	5426252	14920	0	6.142857	0	42	1	0	0	0	0	0	0	0	0	1	0	0	0	0.0408921933085502	0.263830592271232
1058	2016m7	16	Wiener Zeitung	2016	0	0	0	54.88	5426252	14920	0	6.142857	0	42	1	0	0	0	0	0	0	0	0	1	0	0	0	0.0226130653266332	0.0773329709469214
1059	2016m7	16	Österreich	2016	0	0	0	54.88	5426252	14920	0	6.142857	0	42	0	1	0	0	0	0	0	0	0	1	0	0	0	0.0168067226890756	-0.857051782207956
1060	2016m8	16	Der Standard	2016	0	0	0	54.88	5426252	14920	0	6.142857	0	42	1	1	0	0	0	0	0	0	0	1	0	0	0	0.00451467268623025	0.061183367613148
1061	2016m8	16	Die Presse	2016	0	0	0	54.88	5426252	14920	0	6.142857	0	42	1	1	0	0	0	0	0	0	0	1	0	0	0	0.00225733634311512	-0.300345957484375
1062	2016m8	16	Heute	2016	0	0	0	54.88	5426252	14920	0	6.142857	0	42	0	1	0	0	0	0	0	0	0	1	0	0	0	0	NA
1063	2016m8	16	Kleine Zeitung	2016	0	0	0	54.88	5426252	14920	0	6.142857	0	42	1	0	0	0	0	0	0	0	0	1	0	0	0	0.00392156862745098	-0.93255937862151
1064	2016m8	16	Kronenzeitung	2016	0	0	0	54.88	5426252	14920	0	6.142857	0	42	0	1	0	0	0	0	0	0	0	1	0	0	0	0	NA
1065	2016m8	16	Kurier	2016	0	0	0	54.88	5426252	14920	0	6.142857	0	42	1	1	0	0	0	0	0	0	0	1	0	0	0	0	NA
1066	2016m8	16	Oberösterreichische Nachrichten	2016	0	0	0	54.88	5426252	14920	0	6.142857	0	42	1	0	0	0	0	0	0	0	0	1	0	0	0	0	NA
1067	2016m8	16	Salzburger Nachrichten	2016	0	0	0	54.88	5426252	14920	0	6.142857	0	42	1	0	0	0	0	0	0	0	0	1	0	0	0	0.00966183574879227	-0.392904854321543
1068	2016m8	16	Tiroler Tageszeitung	2016	0	0	0	54.88	5426252	14920	0	6.142857	0	42	1	0	0	0	0	0	0	0	0	1	0	0	0	0.00964630225080386	0.926074922738032
1069	2016m8	16	Vorarlberger Nachrichten	2016	0	0	0	54.88	5426252	14920	0	6.142857	0	42	1	0	0	0	0	0	0	0	0	1	0	0	0	0	NA
1070	2016m8	16	Wiener Zeitung	2016	0	0	0	54.88	5426252	14920	0	6.142857	0	42	1	0	0	0	0	0	0	0	0	1	0	0	0	0	NA
1071	2016m8	16	Österreich	2016	0	0	0	54.88	5426252	14920	0	6.142857	0	42	0	1	0	0	0	0	0	0	0	1	0	0	0	0.00609756097560976	-0.581221115868397
1072	2016m9	16	Der Standard	2016	0	0	0	54.88	5426252	14920	0	6.142857	0	42	1	1	0	0	0	0	0	0	0	1	0	0	0	0.00172117039586919	-0.291013567901932
1073	2016m9	16	Die Presse	2016	0	0	0	54.88	5426252	14920	0	6.142857	0	42	1	1	0	0	0	0	0	0	0	1	0	0	0	0.00783699059561128	-0.101612789485601
1074	2016m9	16	Heute	2016	0	0	0	54.88	5426252	14920	0	6.142857	0	42	0	1	0	0	0	0	0	0	0	1	0	0	0	0	NA
1075	2016m9	16	Kleine Zeitung	2016	0	0	0	54.88	5426252	14920	0	6.142857	0	42	1	0	0	0	0	0	0	0	0	1	0	0	0	0.00537634408602151	-0.979349936417794
1076	2016m9	16	Kronenzeitung	2016	0	0	0	54.88	5426252	14920	0	6.142857	0	42	0	1	0	0	0	0	0	0	0	1	0	0	0	0.00236406619385343	-0.600134640935265
1077	2016m9	16	Kurier	2016	0	0	0	54.88	5426252	14920	0	6.142857	0	42	1	1	0	0	0	0	0	0	0	1	0	0	0	0.00168918918918919	0.260210869072061
1078	2016m9	16	Oberösterreichische Nachrichten	2016	0	0	0	54.88	5426252	14920	0	6.142857	0	42	1	0	0	0	0	0	0	0	0	1	0	0	0	0.00527704485488127	-0.194082029054879
1079	2016m9	16	Salzburger Nachrichten	2016	0	0	0	54.88	5426252	14920	0	6.142857	0	42	1	0	0	0	0	0	0	0	0	1	0	0	0	0.0131578947368421	-0.0413528287979002
1080	2016m9	16	Tiroler Tageszeitung	2016	0	0	0	54.88	5426252	14920	0	6.142857	0	42	1	0	0	0	0	0	0	0	0	1	0	0	0	0.0140449438202247	0.286776334788285
1081	2016m9	16	Vorarlberger Nachrichten	2016	0	0	0	54.88	5426252	14920	0	6.142857	0	42	1	0	0	0	0	0	0	0	0	1	0	0	0	0	NA
1082	2016m9	16	Wiener Zeitung	2016	0	0	0	54.88	5426252	14920	0	6.142857	0	42	1	0	0	0	0	0	0	0	0	1	0	0	0	0.0137362637362637	-0.181990553117294
1083	2016m9	16	Österreich	2016	0	0	0	54.88	5426252	14920	0	6.142857	0	42	0	1	0	0	0	0	0	0	0	1	0	0	0	0.0050761421319797	0.0982565230815148
1084	2017m1	17	Der Standard	2017	0	0	0	1377.22	460297	25530	0	6.142857	0	56	1	1	0	0	0	0	0	0	0	0	1	0	0	0.00469483568075117	0.800385427330004
1085	2017m1	17	Die Presse	2017	0	0	0	1377.22	460297	25530	0	6.142857	0	56	1	1	0	0	0	0	0	0	0	0	1	0	0	0.00965250965250965	0.32464932482272
1086	2017m1	17	Heute	2017	0	0	0	1377.22	460297	25530	0	6.142857	0	56	0	1	0	0	0	0	0	0	0	0	1	0	0	0	NA
1087	2017m1	17	Kleine Zeitung	2017	0	0	0	1377.22	460297	25530	0	6.142857	0	56	1	0	0	0	0	0	0	0	0	0	1	0	0	0.00540540540540541	0.227487215273866
1088	2017m1	17	Kronenzeitung	2017	0	0	0	1377.22	460297	25530	0	6.142857	0	56	0	1	0	0	0	0	0	0	0	0	1	0	0	0.0075187969924812	-0.372075529439079
1089	2017m1	17	Kurier	2017	0	0	0	1377.22	460297	25530	0	6.142857	0	56	1	1	0	0	0	0	0	0	0	0	1	0	0	0.0211946050096339	-0.157394396811717
1090	2017m1	17	Oberösterreichische Nachrichten	2017	0	0	0	1377.22	460297	25530	0	6.142857	0	56	1	0	0	0	0	0	0	0	0	0	1	0	0	0.00537634408602151	-0.0239191250757904
1091	2017m1	17	Salzburger Nachrichten	2017	0	0	0	1377.22	460297	25530	0	6.142857	0	56	1	0	0	0	0	0	0	0	0	0	1	0	0	0.0307017543859649	-0.124792139765557
1092	2017m1	17	Tiroler Tageszeitung	2017	0	0	0	1377.22	460297	25530	0	6.142857	0	56	1	0	0	0	0	0	0	0	0	0	1	0	0	0.0122324159021407	-0.179435399763232
1093	2017m1	17	Vorarlberger Nachrichten	2017	0	0	0	1377.22	460297	25530	0	6.142857	0	56	1	0	0	0	0	0	0	0	0	0	1	0	0	0.0123456790123457	-0.481599741843973
1094	2017m1	17	Wiener Zeitung	2017	0	0	0	1377.22	460297	25530	0	6.142857	0	56	1	0	0	0	0	0	0	0	0	0	1	0	0	0.0167224080267559	-0.266078053737846
1095	2017m1	17	Österreich	2017	0	0	0	1377.22	460297	25530	0	6.142857	0	56	0	1	0	0	0	0	0	0	0	0	1	0	0	0.0120481927710843	NA
1096	2017m10	18	Der Standard	2017	0	1	0	1361.71	1315635	18120	0	5.368129	18.8	49	1	1	0	0	0	0	0	0	0	0	1	0	0	0.0605427974947808	-0.0482728103688952
1097	2017m10	18	Die Presse	2017	0	1	0	1361.71	1315635	18120	0	5.368129	18.8	49	1	1	0	0	0	0	0	0	0	0	1	0	0	0.0490405117270789	-0.175051663284196
1098	2017m10	18	Heute	2017	0	1	0	1361.71	1315635	18120	0	5.368129	18.8	49	0	1	0	0	0	0	0	0	0	0	1	0	0	0	NA
1099	2017m10	18	Kleine Zeitung	2017	0	1	0	1361.71	1315635	18120	0	5.368129	18.8	49	1	0	0	0	0	0	0	0	0	0	1	0	0	0.0198300283286119	-0.00827431190983724
1100	2017m10	18	Kronenzeitung	2017	0	1	0	1361.71	1315635	18120	0	5.368129	18.8	49	0	1	0	0	0	0	0	0	0	0	1	0	0	0.0132827324478178	-0.305284255941648
1101	2017m10	18	Kurier	2017	0	1	0	1361.71	1315635	18120	0	5.368129	18.8	49	1	1	0	0	0	0	0	0	0	0	1	0	0	0.0328151986183074	-0.149719333403395
1102	2017m10	18	Oberösterreichische Nachrichten	2017	0	1	0	1361.71	1315635	18120	0	5.368129	18.8	49	1	0	0	0	0	0	0	0	0	0	1	0	0	0.0155038759689922	-0.252389004697314
1103	2017m10	18	Salzburger Nachrichten	2017	0	1	0	1361.71	1315635	18120	0	5.368129	18.8	49	1	0	0	0	0	0	0	0	0	0	1	0	0	0.0228758169934641	-0.0953923946720755
1104	2017m10	18	Tiroler Tageszeitung	2017	0	1	0	1361.71	1315635	18120	0	5.368129	18.8	49	1	0	0	0	0	0	0	0	0	0	1	0	0	0.0218579234972678	-0.156995128739857
1105	2017m10	18	Vorarlberger Nachrichten	2017	0	1	0	1361.71	1315635	18120	0	5.368129	18.8	49	1	0	0	0	0	0	0	0	0	0	1	0	0	0.00649350649350649	-0.758378764502709
1106	2017m10	18	Wiener Zeitung	2017	0	1	0	1361.71	1315635	18120	0	5.368129	18.8	49	1	0	0	0	0	0	0	0	0	0	1	0	0	0.0354838709677419	-0.221781953030035
1107	2017m10	18	Österreich	2017	0	1	0	1361.71	1315635	18120	0	5.368129	18.8	49	0	1	0	0	0	0	0	0	0	0	1	0	0	0.0103092783505155	-0.172653815881149
1108	2017m11	18	Der Standard	2017	0	1	0	1361.71	1315635	18120	0	5.368129	18.8	49	1	1	0	0	0	0	0	0	0	0	1	0	0	0.0165094339622642	0.0404534841558493
1109	2017m11	18	Die Presse	2017	0	1	0	1361.71	1315635	18120	0	5.368129	18.8	49	1	1	0	0	0	0	0	0	0	0	1	0	0	0.0288888888888889	-0.265889043187434
1110	2017m11	18	Heute	2017	0	1	0	1361.71	1315635	18120	0	5.368129	18.8	49	0	1	0	0	0	0	0	0	0	0	1	0	0	0.0333333333333333	0.0933023943225709
1111	2017m11	18	Kleine Zeitung	2017	0	1	0	1361.71	1315635	18120	0	5.368129	18.8	49	1	0	0	0	0	0	0	0	0	0	1	0	0	0.0125391849529781	-0.147429587911683
1112	2017m11	18	Kronenzeitung	2017	0	1	0	1361.71	1315635	18120	0	5.368129	18.8	49	0	1	0	0	0	0	0	0	0	0	1	0	0	0.0246913580246914	-0.460628201172702
1113	2017m11	18	Kurier	2017	0	1	0	1361.71	1315635	18120	0	5.368129	18.8	49	1	1	0	0	0	0	0	0	0	0	1	0	0	0.0281195079086116	0.0760719853112885
1114	2017m11	18	Oberösterreichische Nachrichten	2017	0	1	0	1361.71	1315635	18120	0	5.368129	18.8	49	1	0	0	0	0	0	0	0	0	0	1	0	0	0.0469483568075117	-0.187597554561343
1115	2017m11	18	Salzburger Nachrichten	2017	0	1	0	1361.71	1315635	18120	0	5.368129	18.8	49	1	0	0	0	0	0	0	0	0	0	1	0	0	0.0196078431372549	-0.134598421293744
1116	2017m11	18	Tiroler Tageszeitung	2017	0	1	0	1361.71	1315635	18120	0	5.368129	18.8	49	1	0	0	0	0	0	0	0	0	0	1	0	0	0.0130718954248366	-0.218044117720579
1117	2017m11	18	Vorarlberger Nachrichten	2017	0	1	0	1361.71	1315635	18120	0	5.368129	18.8	49	1	0	0	0	0	0	0	0	0	0	1	0	0	0.00847457627118644	0.696600236240213
1118	2017m11	18	Wiener Zeitung	2017	0	1	0	1361.71	1315635	18120	0	5.368129	18.8	49	1	0	0	0	0	0	0	0	0	0	1	0	0	0.0204081632653061	0.159405803158802
1119	2017m11	18	Österreich	2017	0	1	0	1361.71	1315635	18120	0	5.368129	18.8	49	0	1	0	0	0	0	0	0	0	0	1	0	0	0.0520833333333333	0.0753631209495839
1120	2017m12	18	Der Standard	2017	0	1	0	1361.71	1315635	18120	0	5.368129	18.8	49	1	1	0	0	0	0	0	0	0	0	1	0	0	0.025974025974026	-0.143165234862727
1121	2017m12	18	Die Presse	2017	0	1	0	1361.71	1315635	18120	0	5.368129	18.8	49	1	1	0	0	0	0	0	0	0	0	1	0	0	0.0417633410672854	0.0817152493065669
1122	2017m12	18	Heute	2017	0	1	0	1361.71	1315635	18120	0	5.368129	18.8	49	0	1	0	0	0	0	0	0	0	0	1	0	0	0.0759493670886076	0.03981551767
1123	2017m12	18	Kleine Zeitung	2017	0	1	0	1361.71	1315635	18120	0	5.368129	18.8	49	1	0	0	0	0	0	0	0	0	0	1	0	0	0.0228571428571429	-0.360197081603184
1124	2017m12	18	Kronenzeitung	2017	0	1	0	1361.71	1315635	18120	0	5.368129	18.8	49	0	1	0	0	0	0	0	0	0	0	1	0	0	0.0231481481481481	-0.294893675512463
1125	2017m12	18	Kurier	2017	0	1	0	1361.71	1315635	18120	0	5.368129	18.8	49	1	1	0	0	0	0	0	0	0	0	1	0	0	0.0310077519379845	0.0694352988334926
1126	2017m12	18	Oberösterreichische Nachrichten	2017	0	1	0	1361.71	1315635	18120	0	5.368129	18.8	49	1	0	0	0	0	0	0	0	0	0	1	0	0	0.046875	0.27994312974614
1127	2017m12	18	Salzburger Nachrichten	2017	0	1	0	1361.71	1315635	18120	0	5.368129	18.8	49	1	0	0	0	0	0	0	0	0	0	1	0	0	0.0384615384615385	0.472985552211992
1128	2017m12	18	Tiroler Tageszeitung	2017	0	1	0	1361.71	1315635	18120	0	5.368129	18.8	49	1	0	0	0	0	0	0	0	0	0	1	0	0	0.0193905817174515	0.636222969988317
1129	2017m12	18	Vorarlberger Nachrichten	2017	0	1	0	1361.71	1315635	18120	0	5.368129	18.8	49	1	0	0	0	0	0	0	0	0	0	1	0	0	0.00709219858156028	0.534147459667573
1130	2017m12	18	Wiener Zeitung	2017	0	1	0	1361.71	1315635	18120	0	5.368129	18.8	49	1	0	0	0	0	0	0	0	0	0	1	0	0	0.0416666666666667	0.0883583056528346
1131	2017m12	18	Österreich	2017	0	1	0	1361.71	1315635	18120	0	5.368129	18.8	49	0	1	0	0	0	0	0	0	0	0	1	0	0	0.0448430493273543	0.252298791764543
1132	2017m2	17	Der Standard	2017	0	0	0	1377.22	460297	25530	0	6.142857	0	56	1	1	0	0	0	0	0	0	0	0	1	0	0	0.0185950413223141	0.00110526293321654
1133	2017m2	17	Die Presse	2017	0	0	0	1377.22	460297	25530	0	6.142857	0	56	1	1	0	0	0	0	0	0	0	0	1	0	0	0.0131868131868132	-0.513607575748202
1134	2017m2	17	Heute	2017	0	0	0	1377.22	460297	25530	0	6.142857	0	56	0	1	0	0	0	0	0	0	0	0	1	0	0	0.037037037037037	0.927524618750655
1135	2017m2	17	Kleine Zeitung	2017	0	0	0	1377.22	460297	25530	0	6.142857	0	56	1	0	0	0	0	0	0	0	0	0	1	0	0	0.00291545189504373	-0.254260069557204
1136	2017m2	17	Kronenzeitung	2017	0	0	0	1377.22	460297	25530	0	6.142857	0	56	0	1	0	0	0	0	0	0	0	0	1	0	0	0.00257731958762887	-0.272345215985201
1137	2017m2	17	Kurier	2017	0	0	0	1377.22	460297	25530	0	6.142857	0	56	1	1	0	0	0	0	0	0	0	0	1	0	0	0.00259067357512953	-0.27845405135282
1138	2017m2	17	Oberösterreichische Nachrichten	2017	0	0	0	1377.22	460297	25530	0	6.142857	0	56	1	0	0	0	0	0	0	0	0	0	1	0	0	0.00867052023121387	-0.330480228662615
1139	2017m2	17	Salzburger Nachrichten	2017	0	0	0	1377.22	460297	25530	0	6.142857	0	56	1	0	0	0	0	0	0	0	0	0	1	0	0	0.024	0.0399294586064265
1140	2017m2	17	Tiroler Tageszeitung	2017	0	0	0	1377.22	460297	25530	0	6.142857	0	56	1	0	0	0	0	0	0	0	0	0	1	0	0	0.0178571428571429	-0.14802351509632
1141	2017m2	17	Vorarlberger Nachrichten	2017	0	0	0	1377.22	460297	25530	0	6.142857	0	56	1	0	0	0	0	0	0	0	0	0	1	0	0	0.0129032258064516	0.0808879632227609
1142	2017m2	17	Wiener Zeitung	2017	0	0	0	1377.22	460297	25530	0	6.142857	0	56	1	0	0	0	0	0	0	0	0	0	1	0	0	0.0168350168350168	0.292734216930437
1143	2017m2	17	Österreich	2017	0	0	0	1377.22	460297	25530	0	6.142857	0	56	0	1	0	0	0	0	0	0	0	0	1	0	0	0.034965034965035	0.103278068691428
1144	2017m3	17	Der Standard	2017	0	0	0	1377.22	460297	25530	0	6.142857	0	56	1	1	0	0	0	0	0	0	0	0	1	0	0	0.0181058495821727	-0.15269381801057
1145	2017m3	17	Die Presse	2017	0	0	0	1377.22	460297	25530	0	6.142857	0	56	1	1	0	0	0	0	0	0	0	0	1	0	0	0.0218487394957983	-0.344140863928821
1146	2017m3	17	Heute	2017	0	0	0	1377.22	460297	25530	0	6.142857	0	56	0	1	0	0	0	0	0	0	0	0	1	0	0	0.0285714285714286	-0.275691285834688
1147	2017m3	17	Kleine Zeitung	2017	0	0	0	1377.22	460297	25530	0	6.142857	0	56	1	0	0	0	0	0	0	0	0	0	1	0	0	0.0215311004784689	-0.166622193211402
1148	2017m3	17	Kronenzeitung	2017	0	0	0	1377.22	460297	25530	0	6.142857	0	56	0	1	0	0	0	0	0	0	0	0	1	0	0	0.0185873605947955	0.0284392232959788
1149	2017m3	17	Kurier	2017	0	0	0	1377.22	460297	25530	0	6.142857	0	56	1	1	0	0	0	0	0	0	0	0	1	0	0	0.040595399188092	0.145603202120708
1150	2017m3	17	Oberösterreichische Nachrichten	2017	0	0	0	1377.22	460297	25530	0	6.142857	0	56	1	0	0	0	0	0	0	0	0	0	1	0	0	0.0195652173913043	-0.377268979172495
1151	2017m3	17	Salzburger Nachrichten	2017	0	0	0	1377.22	460297	25530	0	6.142857	0	56	1	0	0	0	0	0	0	0	0	0	1	0	0	0.0291545189504373	-0.143482237023079
1152	2017m3	17	Tiroler Tageszeitung	2017	0	0	0	1377.22	460297	25530	0	6.142857	0	56	1	0	0	0	0	0	0	0	0	0	1	0	0	0.0382978723404255	-0.0193156744331961
1153	2017m3	17	Vorarlberger Nachrichten	2017	0	0	0	1377.22	460297	25530	0	6.142857	0	56	1	0	0	0	0	0	0	0	0	0	1	0	0	0.0280373831775701	-0.358054779443327
1154	2017m3	17	Wiener Zeitung	2017	0	0	0	1377.22	460297	25530	0	6.142857	0	56	1	0	0	0	0	0	0	0	0	0	1	0	0	0.0154241645244216	-0.616540012939122
1155	2017m3	17	Österreich	2017	0	0	0	1377.22	460297	25530	0	6.142857	0	56	0	1	0	0	0	0	0	0	0	0	1	0	0	0.0335570469798658	-0.258209171747688
1156	2017m4	17	Der Standard	2017	0	0	0	1377.22	460297	25530	0	6.142857	0	56	1	1	0	0	0	0	0	0	0	0	1	0	0	0.0121457489878543	0.087795551985312
1157	2017m4	17	Die Presse	2017	0	0	0	1377.22	460297	25530	0	6.142857	0	56	1	1	0	0	0	0	0	0	0	0	1	0	0	0.0131868131868132	-0.17592666124701
1158	2017m4	17	Heute	2017	0	0	0	1377.22	460297	25530	0	6.142857	0	56	0	1	0	0	0	0	0	0	0	0	1	0	0	0	NA
1159	2017m4	17	Kleine Zeitung	2017	0	0	0	1377.22	460297	25530	0	6.142857	0	56	1	0	0	0	0	0	0	0	0	0	1	0	0	0.00808625336927224	-0.505540459122634
1160	2017m4	17	Kronenzeitung	2017	0	0	0	1377.22	460297	25530	0	6.142857	0	56	0	1	0	0	0	0	0	0	0	0	1	0	0	0.0130548302872063	-0.203674651707983
1161	2017m4	17	Kurier	2017	0	0	0	1377.22	460297	25530	0	6.142857	0	56	1	1	0	0	0	0	0	0	0	0	1	0	0	0.0156555772994129	0.113905205946248
1162	2017m4	17	Oberösterreichische Nachrichten	2017	0	0	0	1377.22	460297	25530	0	6.142857	0	56	1	0	0	0	0	0	0	0	0	0	1	0	0	0.00895522388059702	0.671803649665635
1163	2017m4	17	Salzburger Nachrichten	2017	0	0	0	1377.22	460297	25530	0	6.142857	0	56	1	0	0	0	0	0	0	0	0	0	1	0	0	0.0193050193050193	0.0467520654514137
1164	2017m4	17	Tiroler Tageszeitung	2017	0	0	0	1377.22	460297	25530	0	6.142857	0	56	1	0	0	0	0	0	0	0	0	0	1	0	0	0.0151515151515152	0.33677471525974
1165	2017m4	17	Vorarlberger Nachrichten	2017	0	0	0	1377.22	460297	25530	0	6.142857	0	56	1	0	0	0	0	0	0	0	0	0	1	0	0	0.010989010989011	0.057040462967255
1166	2017m4	17	Wiener Zeitung	2017	0	0	0	1377.22	460297	25530	0	6.142857	0	56	1	0	0	0	0	0	0	0	0	0	1	0	0	0.0106382978723404	-0.0848235968837698
1167	2017m4	17	Österreich	2017	0	0	0	1377.22	460297	25530	0	6.142857	0	56	0	1	0	0	0	0	0	0	0	0	1	0	0	0	NA
1168	2017m5	17	Der Standard	2017	0	0	0	1377.22	460297	25530	0	6.142857	0	56	1	1	0	0	0	0	0	0	0	0	1	0	0	0.0157790927021696	0.331533996492876
1169	2017m5	17	Die Presse	2017	0	0	0	1377.22	460297	25530	0	6.142857	0	56	1	1	0	0	0	0	0	0	0	0	1	0	0	0.0172043010752688	0.116023606190363
1170	2017m5	17	Heute	2017	0	0	0	1377.22	460297	25530	0	6.142857	0	56	0	1	0	0	0	0	0	0	0	0	1	0	0	0.0125	-0.857706671885748
1171	2017m5	17	Kleine Zeitung	2017	0	0	0	1377.22	460297	25530	0	6.142857	0	56	1	0	0	0	0	0	0	0	0	0	1	0	0	0.0164383561643836	-0.229401209519932
1172	2017m5	17	Kronenzeitung	2017	0	0	0	1377.22	460297	25530	0	6.142857	0	56	0	1	0	0	0	0	0	0	0	0	1	0	0	0.00510204081632653	-0.673250639922105
1173	2017m5	17	Kurier	2017	0	0	0	1377.22	460297	25530	0	6.142857	0	56	1	1	0	0	0	0	0	0	0	0	1	0	0	0.0185873605947955	-0.397083161205587
1174	2017m5	17	Oberösterreichische Nachrichten	2017	0	0	0	1377.22	460297	25530	0	6.142857	0	56	1	0	0	0	0	0	0	0	0	0	1	0	0	0.00808625336927224	-0.159384019930021
1175	2017m5	17	Salzburger Nachrichten	2017	0	0	0	1377.22	460297	25530	0	6.142857	0	56	1	0	0	0	0	0	0	0	0	0	1	0	0	0.0141843971631206	-0.28606211035328
1176	2017m5	17	Tiroler Tageszeitung	2017	0	0	0	1377.22	460297	25530	0	6.142857	0	56	1	0	0	0	0	0	0	0	0	0	1	0	0	0.0189274447949527	-0.236049428847831
1177	2017m5	17	Vorarlberger Nachrichten	2017	0	0	0	1377.22	460297	25530	0	6.142857	0	56	1	0	0	0	0	0	0	0	0	0	1	0	0	0.0161290322580645	0.165025360681462
1178	2017m5	17	Wiener Zeitung	2017	0	0	0	1377.22	460297	25530	0	6.142857	0	56	1	0	0	0	0	0	0	0	0	0	1	0	0	0.0152905198776758	-0.0164559517623438
1179	2017m5	17	Österreich	2017	0	0	0	1377.22	460297	25530	0	6.142857	0	56	0	1	0	0	0	0	0	0	0	0	1	0	0	0.0236686390532544	-1.26596666953064
1180	2017m6	17	Der Standard	2017	0	0	0	1377.22	460297	25530	0	6.142857	0	56	1	1	0	0	0	0	0	0	0	0	1	0	0	0.00589390962671906	0.151479225686156
1181	2017m6	17	Die Presse	2017	0	0	0	1377.22	460297	25530	0	6.142857	0	56	1	1	0	0	0	0	0	0	0	0	1	0	0	0.00701754385964912	1.18177668502142
1182	2017m6	17	Heute	2017	0	0	0	1377.22	460297	25530	0	6.142857	0	56	0	1	0	0	0	0	0	0	0	0	1	0	0	0	NA
1183	2017m6	17	Kleine Zeitung	2017	0	0	0	1377.22	460297	25530	0	6.142857	0	56	1	0	0	0	0	0	0	0	0	0	1	0	0	0.0026246719160105	2.32236142899225
1184	2017m6	17	Kronenzeitung	2017	0	0	0	1377.22	460297	25530	0	6.142857	0	56	0	1	0	0	0	0	0	0	0	0	1	0	0	0.00235849056603774	0.965957232002024
1185	2017m6	17	Kurier	2017	0	0	0	1377.22	460297	25530	0	6.142857	0	56	1	1	0	0	0	0	0	0	0	0	1	0	0	0.0120845921450151	0.328409036450787
1186	2017m6	17	Oberösterreichische Nachrichten	2017	0	0	0	1377.22	460297	25530	0	6.142857	0	56	1	0	0	0	0	0	0	0	0	0	1	0	0	0.00840336134453781	-0.137716187568709
1187	2017m6	17	Salzburger Nachrichten	2017	0	0	0	1377.22	460297	25530	0	6.142857	0	56	1	0	0	0	0	0	0	0	0	0	1	0	0	0.0144404332129964	-0.0875662015140723
1188	2017m6	17	Tiroler Tageszeitung	2017	0	0	0	1377.22	460297	25530	0	6.142857	0	56	1	0	0	0	0	0	0	0	0	0	1	0	0	0.0087463556851312	0.036988691730199
1189	2017m6	17	Vorarlberger Nachrichten	2017	0	0	0	1377.22	460297	25530	0	6.142857	0	56	1	0	0	0	0	0	0	0	0	0	1	0	0	0	NA
1190	2017m6	17	Wiener Zeitung	2017	0	0	0	1377.22	460297	25530	0	6.142857	0	56	1	0	0	0	0	0	0	0	0	0	1	0	0	0.0152439024390244	0.219093002662571
1191	2017m6	17	Österreich	2017	0	0	0	1377.22	460297	25530	0	6.142857	0	56	0	1	0	0	0	0	0	0	0	0	1	0	0	0.00523560209424084	4.16105913344788
1192	2017m7	18	Der Standard	2017	0	1	0	1361.71	1315635	18120	0	5.368129	18.8	49	1	1	0	0	0	0	0	0	0	0	1	0	0	0.0205479452054795	-0.000698454509453536
1193	2017m7	18	Die Presse	2017	0	1	0	1361.71	1315635	18120	0	5.368129	18.8	49	1	1	0	0	0	0	0	0	0	0	1	0	0	0.013840830449827	0.180863733785246
1194	2017m7	18	Heute	2017	0	1	0	1361.71	1315635	18120	0	5.368129	18.8	49	0	1	0	0	0	0	0	0	0	0	1	0	0	0.010989010989011	0.0994652972644182
1195	2017m7	18	Kleine Zeitung	2017	0	1	0	1361.71	1315635	18120	0	5.368129	18.8	49	1	0	0	0	0	0	0	0	0	0	1	0	0	0.0111731843575419	0.0848116759948864
1196	2017m7	18	Kronenzeitung	2017	0	1	0	1361.71	1315635	18120	0	5.368129	18.8	49	0	1	0	0	0	0	0	0	0	0	1	0	0	0.00265957446808511	-0.288924451082364
1197	2017m7	18	Kurier	2017	0	1	0	1361.71	1315635	18120	0	5.368129	18.8	49	1	1	0	0	0	0	0	0	0	0	1	0	0	0.00963391136801541	0.349673398979769
1198	2017m7	18	Oberösterreichische Nachrichten	2017	0	1	0	1361.71	1315635	18120	0	5.368129	18.8	49	1	0	0	0	0	0	0	0	0	0	1	0	0	0.00256410256410256	1.07929747624169
1199	2017m7	18	Salzburger Nachrichten	2017	0	1	0	1361.71	1315635	18120	0	5.368129	18.8	49	1	0	0	0	0	0	0	0	0	0	1	0	0	0.0111111111111111	0.0903220490760156
1200	2017m7	18	Tiroler Tageszeitung	2017	0	1	0	1361.71	1315635	18120	0	5.368129	18.8	49	1	0	0	0	0	0	0	0	0	0	1	0	0	0.0097323600973236	0.493958062176434
1201	2017m7	18	Vorarlberger Nachrichten	2017	0	1	0	1361.71	1315635	18120	0	5.368129	18.8	49	1	0	0	0	0	0	0	0	0	0	1	0	0	0.00543478260869565	0.524327598833185
1202	2017m7	18	Wiener Zeitung	2017	0	1	0	1361.71	1315635	18120	0	5.368129	18.8	49	1	0	0	0	0	0	0	0	0	0	1	0	0	0.0037593984962406	-0.578251764824055
1203	2017m7	18	Österreich	2017	0	1	0	1361.71	1315635	18120	0	5.368129	18.8	49	0	1	0	0	0	0	0	0	0	0	1	0	0	0.0125	-0.369955792661084
1204	2017m8	18	Der Standard	2017	0	1	0	1361.71	1315635	18120	0	5.368129	18.8	49	1	1	0	0	0	0	0	0	0	0	1	0	0	0.0028169014084507	0.0273404459728063
1205	2017m8	18	Die Presse	2017	0	1	0	1361.71	1315635	18120	0	5.368129	18.8	49	1	1	0	0	0	0	0	0	0	0	1	0	0	0.0260416666666667	0.0826572904992969
1206	2017m8	18	Heute	2017	0	1	0	1361.71	1315635	18120	0	5.368129	18.8	49	0	1	0	0	0	0	0	0	0	0	1	0	0	0.0158730158730159	-0.333871897764349
1207	2017m8	18	Kleine Zeitung	2017	0	1	0	1361.71	1315635	18120	0	5.368129	18.8	49	1	0	0	0	0	0	0	0	0	0	1	0	0	0	NA
1208	2017m8	18	Kronenzeitung	2017	0	1	0	1361.71	1315635	18120	0	5.368129	18.8	49	0	1	0	0	0	0	0	0	0	0	1	0	0	0	NA
1209	2017m8	18	Kurier	2017	0	1	0	1361.71	1315635	18120	0	5.368129	18.8	49	1	1	0	0	0	0	0	0	0	0	1	0	0	0.00516795865633075	-0.080349666499138
1210	2017m8	18	Oberösterreichische Nachrichten	2017	0	1	0	1361.71	1315635	18120	0	5.368129	18.8	49	1	0	0	0	0	0	0	0	0	0	1	0	0	0	NA
1211	2017m8	18	Salzburger Nachrichten	2017	0	1	0	1361.71	1315635	18120	0	5.368129	18.8	49	1	0	0	0	0	0	0	0	0	0	1	0	0	0.00483091787439614	-0.640199556355222
1212	2017m8	18	Tiroler Tageszeitung	2017	0	1	0	1361.71	1315635	18120	0	5.368129	18.8	49	1	0	0	0	0	0	0	0	0	0	1	0	0	0	NA
1213	2017m8	18	Vorarlberger Nachrichten	2017	0	1	0	1361.71	1315635	18120	0	5.368129	18.8	49	1	0	0	0	0	0	0	0	0	0	1	0	0	0	NA
1214	2017m8	18	Wiener Zeitung	2017	0	1	0	1361.71	1315635	18120	0	5.368129	18.8	49	1	0	0	0	0	0	0	0	0	0	1	0	0	0	NA
1215	2017m8	18	Österreich	2017	0	1	0	1361.71	1315635	18120	0	5.368129	18.8	49	0	1	0	0	0	0	0	0	0	0	1	0	0	0	NA
1216	2017m9	18	Der Standard	2017	0	1	0	1361.71	1315635	18120	0	5.368129	18.8	49	1	1	0	0	0	0	0	0	0	0	1	0	0	0.0262626262626263	0.0255900744118246
1217	2017m9	18	Die Presse	2017	0	1	0	1361.71	1315635	18120	0	5.368129	18.8	49	1	1	0	0	0	0	0	0	0	0	1	0	0	0.0132450331125828	0.00479630980851897
1218	2017m9	18	Heute	2017	0	1	0	1361.71	1315635	18120	0	5.368129	18.8	49	0	1	0	0	0	0	0	0	0	0	1	0	0	0	NA
1219	2017m9	18	Kleine Zeitung	2017	0	1	0	1361.71	1315635	18120	0	5.368129	18.8	49	1	0	0	0	0	0	0	0	0	0	1	0	0	0.0141643059490085	0.210450179549441
1220	2017m9	18	Kronenzeitung	2017	0	1	0	1361.71	1315635	18120	0	5.368129	18.8	49	0	1	0	0	0	0	0	0	0	0	1	0	0	0.00151975683890578	-0.637012230798425
1221	2017m9	18	Kurier	2017	0	1	0	1361.71	1315635	18120	0	5.368129	18.8	49	1	1	0	0	0	0	0	0	0	0	1	0	0	0.0156862745098039	-0.021256584038263
1222	2017m9	18	Oberösterreichische Nachrichten	2017	0	1	0	1361.71	1315635	18120	0	5.368129	18.8	49	1	0	0	0	0	0	0	0	0	0	1	0	0	0.0253164556962025	-0.173290498970233
1223	2017m9	18	Salzburger Nachrichten	2017	0	1	0	1361.71	1315635	18120	0	5.368129	18.8	49	1	0	0	0	0	0	0	0	0	0	1	0	0	0.0479704797047971	0.261879347687379
1224	2017m9	18	Tiroler Tageszeitung	2017	0	1	0	1361.71	1315635	18120	0	5.368129	18.8	49	1	0	0	0	0	0	0	0	0	0	1	0	0	0.0303951367781155	0.0974098282266313
1225	2017m9	18	Vorarlberger Nachrichten	2017	0	1	0	1361.71	1315635	18120	0	5.368129	18.8	49	1	0	0	0	0	0	0	0	0	0	1	0	0	0.00595238095238095	0.816942494167286
1226	2017m9	18	Wiener Zeitung	2017	0	1	0	1361.71	1315635	18120	0	5.368129	18.8	49	1	0	0	0	0	0	0	0	0	0	1	0	0	0.0254777070063694	0.231965556918433
1227	2017m9	18	Österreich	2017	0	1	0	1361.71	1315635	18120	0	5.368129	18.8	49	0	1	0	0	0	0	0	0	0	0	1	0	0	0.0174418604651163	-0.594530446930608
1228	2018m1	19	Der Standard	2018	0	0	1	817.47	7050034	8000	0	5.972206	0	56	1	1	0	0	0	0	0	0	0	0	0	1	0	0.0396825396825397	-0.0440973272554058
1229	2018m1	19	Die Presse	2018	0	0	1	817.47	7050034	8000	0	5.972206	0	56	1	1	0	0	0	0	0	0	0	0	0	1	0	0.0408163265306122	0.0236625796066739
1230	2018m1	19	Heute	2018	0	0	1	817.47	7050034	8000	0	5.972206	0	56	0	1	0	0	0	0	0	0	0	0	0	1	0	0.087719298245614	0.028989276836469
1231	2018m1	19	Kleine Zeitung	2018	0	0	1	817.47	7050034	8000	0	5.972206	0	56	1	0	0	0	0	0	0	0	0	0	0	1	0	0.0379746835443038	-0.248753535202855
1232	2018m1	19	Kronenzeitung	2018	0	0	1	817.47	7050034	8000	0	5.972206	0	56	0	1	0	0	0	0	0	0	0	0	0	1	0	0.0465587044534413	-0.120012636918566
1233	2018m1	19	Kurier	2018	0	0	1	817.47	7050034	8000	0	5.972206	0	56	1	1	0	0	0	0	0	0	0	0	0	1	0	0.0734126984126984	-0.0985285227072256
1234	2018m1	19	Oberösterreichische Nachrichten	2018	0	0	1	817.47	7050034	8000	0	5.972206	0	56	1	0	0	0	0	0	0	0	0	0	0	1	0	0.0275590551181102	0.281834505182477
1235	2018m1	19	Salzburger Nachrichten	2018	0	0	1	817.47	7050034	8000	0	5.972206	0	56	1	0	0	0	0	0	0	0	0	0	0	1	0	0.0619469026548673	0.0647491165229671
1236	2018m1	19	Tiroler Tageszeitung	2018	0	0	1	817.47	7050034	8000	0	5.972206	0	56	1	0	0	0	0	0	0	0	0	0	0	1	0	0.0357142857142857	0.184427152631155
1237	2018m1	19	Vorarlberger Nachrichten	2018	0	0	1	817.47	7050034	8000	0	5.972206	0	56	1	0	0	0	0	0	0	0	0	0	0	1	0	0.0827067669172932	0.187797110123696
1238	2018m1	19	Wiener Zeitung	2018	0	0	1	817.47	7050034	8000	0	5.972206	0	56	1	0	0	0	0	0	0	0	0	0	0	1	0	0.0985915492957746	-0.0437263698993558
1239	2018m1	19	Österreich	2018	0	0	1	817.47	7050034	8000	0	5.972206	0	56	0	1	0	0	0	0	0	0	0	0	0	1	0	0.05	-0.482754779282648
1240	2018m10	20	Der Standard	2018	1	0	0	0	8822267	43610	2	4.18079	16.9	45	1	1	0	0	0	0	0	0	0	0	0	1	0	0.067524115755627	-0.0393568871058638
1241	2018m10	20	Die Presse	2018	1	0	0	0	8822267	43610	2	4.18079	16.9	45	1	1	0	0	0	0	0	0	0	0	0	1	0	0.0535055350553506	0.0579200087208696
1242	2018m10	20	Heute	2018	1	0	0	0	8822267	43610	2	4.18079	16.9	45	0	1	0	0	0	0	0	0	0	0	0	1	0	0.0638297872340425	0.437408793344513
1243	2018m10	20	Kleine Zeitung	2018	1	0	0	0	8822267	43610	2	4.18079	16.9	45	1	0	0	0	0	0	0	0	0	0	0	1	0	0.0581162324649299	-0.0439384603484696
1244	2018m10	20	Kronenzeitung	2018	1	0	0	0	8822267	43610	2	4.18079	16.9	45	0	1	0	0	0	0	0	0	0	0	0	1	0	0.049079754601227	-0.0598422443589238
1245	2018m10	20	Kurier	2018	1	0	0	0	8822267	43610	2	4.18079	16.9	45	1	1	0	0	0	0	0	0	0	0	0	1	0	0.115569823434992	-0.139821418662656
1246	2018m10	20	Oberösterreichische Nachrichten	2018	1	0	0	0	8822267	43610	2	4.18079	16.9	45	1	0	0	0	0	0	0	0	0	0	0	1	0	0.032051282051282	0.159753822875759
1247	2018m10	20	Salzburger Nachrichten	2018	1	0	0	0	8822267	43610	2	4.18079	16.9	45	1	0	0	0	0	0	0	0	0	0	0	1	0	0.0813953488372093	-0.125359185794542
1248	2018m10	20	Tiroler Tageszeitung	2018	1	0	0	0	8822267	43610	2	4.18079	16.9	45	1	0	0	0	0	0	0	0	0	0	0	1	0	0.0589569160997732	0.324204218184582
1249	2018m10	20	Vorarlberger Nachrichten	2018	1	0	0	0	8822267	43610	2	4.18079	16.9	45	1	0	0	0	0	0	0	0	0	0	0	1	0	0.0721649484536082	0.0456099489260445
1250	2018m10	20	Wiener Zeitung	2018	1	0	0	0	8822267	43610	2	4.18079	16.9	45	1	0	0	0	0	0	0	0	0	0	0	1	0	0.0590111642743222	0.155645728952011
1251	2018m10	20	Österreich	2018	1	0	0	0	8822267	43610	2	4.18079	16.9	45	0	1	0	0	0	0	0	0	0	0	0	1	0	0.0516605166051661	-0.0113517022534434
1252	2018m11	20	Der Standard	2018	1	0	0	0	8822267	43610	2	4.18079	16.9	45	1	1	0	0	0	0	0	0	0	0	0	1	0	0.0625	0.123173169891342
1253	2018m11	20	Die Presse	2018	1	0	0	0	8822267	43610	2	4.18079	16.9	45	1	1	0	0	0	0	0	0	0	0	0	1	0	0.0650263620386643	-0.100225225414311
1254	2018m11	20	Heute	2018	1	0	0	0	8822267	43610	2	4.18079	16.9	45	0	1	0	0	0	0	0	0	0	0	0	1	0	0.0537634408602151	-0.0881941048708562
1255	2018m11	20	Kleine Zeitung	2018	1	0	0	0	8822267	43610	2	4.18079	16.9	45	1	0	0	0	0	0	0	0	0	0	0	1	0	0.0453514739229025	-0.0307739882998278
1256	2018m11	20	Kronenzeitung	2018	1	0	0	0	8822267	43610	2	4.18079	16.9	45	0	1	0	0	0	0	0	0	0	0	0	1	0	0.0512333965844402	-0.0705734108002249
1257	2018m11	20	Kurier	2018	1	0	0	0	8822267	43610	2	4.18079	16.9	45	1	1	0	0	0	0	0	0	0	0	0	1	0	0.0926756352765321	-0.0542615465890138
1258	2018m11	20	Oberösterreichische Nachrichten	2018	1	0	0	0	8822267	43610	2	4.18079	16.9	45	1	0	0	0	0	0	0	0	0	0	0	1	0	0.0714285714285714	0.665393252521317
1259	2018m11	20	Salzburger Nachrichten	2018	1	0	0	0	8822267	43610	2	4.18079	16.9	45	1	0	0	0	0	0	0	0	0	0	0	1	0	0.102473498233216	0.118066620342037
1260	2018m11	20	Tiroler Tageszeitung	2018	1	0	0	0	8822267	43610	2	4.18079	16.9	45	1	0	0	0	0	0	0	0	0	0	0	1	0	0.0718390804597701	0.0360960893572244
1261	2018m11	20	Vorarlberger Nachrichten	2018	1	0	0	0	8822267	43610	2	4.18079	16.9	45	1	0	0	0	0	0	0	0	0	0	0	1	0	0.12807881773399	-0.264053516121232
1262	2018m11	20	Wiener Zeitung	2018	1	0	0	0	8822267	43610	2	4.18079	16.9	45	1	0	0	0	0	0	0	0	0	0	0	1	0	0.0758293838862559	-0.0176911560649033
1263	2018m11	20	Österreich	2018	1	0	0	0	8822267	43610	2	4.18079	16.9	45	0	1	0	0	0	0	0	0	0	0	0	1	0	0.116504854368932	-0.333951570122952
1264	2018m12	20	Der Standard	2018	1	0	0	0	8822267	43610	2	4.18079	16.9	45	1	1	0	0	0	0	0	0	0	0	0	1	0	0.122699386503067	0.0756093998536278
1265	2018m12	20	Die Presse	2018	1	0	0	0	8822267	43610	2	4.18079	16.9	45	1	1	0	0	0	0	0	0	0	0	0	1	0	0.0878859857482185	-0.0652642473619321
1266	2018m12	20	Heute	2018	1	0	0	0	8822267	43610	2	4.18079	16.9	45	0	1	0	0	0	0	0	0	0	0	0	1	0	0.101123595505618	2.40255496756055
1267	2018m12	20	Kleine Zeitung	2018	1	0	0	0	8822267	43610	2	4.18079	16.9	45	1	0	0	0	0	0	0	0	0	0	0	1	0	0.126126126126126	0.105281866041908
1268	2018m12	20	Kronenzeitung	2018	1	0	0	0	8822267	43610	2	4.18079	16.9	45	0	1	0	0	0	0	0	0	0	0	0	1	0	0.0873180873180873	0.704033357412985
1269	2018m12	20	Kurier	2018	1	0	0	0	8822267	43610	2	4.18079	16.9	45	1	1	0	0	0	0	0	0	0	0	0	1	0	0.128491620111732	0.332477880302536
1270	2018m12	20	Oberösterreichische Nachrichten	2018	1	0	0	0	8822267	43610	2	4.18079	16.9	45	1	0	0	0	0	0	0	0	0	0	0	1	0	0.0746268656716418	0.739398553220397
1271	2018m12	20	Salzburger Nachrichten	2018	1	0	0	0	8822267	43610	2	4.18079	16.9	45	1	0	0	0	0	0	0	0	0	0	0	1	0	0.134831460674157	-0.0597296787784012
1272	2018m12	20	Tiroler Tageszeitung	2018	1	0	0	0	8822267	43610	2	4.18079	16.9	45	1	0	0	0	0	0	0	0	0	0	0	1	0	0.136752136752137	0.241677523296603
1273	2018m12	20	Vorarlberger Nachrichten	2018	1	0	0	0	8822267	43610	2	4.18079	16.9	45	1	0	0	0	0	0	0	0	0	0	0	1	0	0.128654970760234	0.120412314098273
1274	2018m12	20	Wiener Zeitung	2018	1	0	0	0	8822267	43610	2	4.18079	16.9	45	1	0	0	0	0	0	0	0	0	0	0	1	0	0.13030303030303	0.676383167355813
1275	2018m12	20	Österreich	2018	1	0	0	0	8822267	43610	2	4.18079	16.9	45	0	1	0	0	0	0	0	0	0	0	0	1	0	0.221311475409836	0.509466545345763
1276	2018m2	19	Der Standard	2018	0	0	1	817.47	7050034	8000	0	5.972206	0	56	1	1	0	0	0	0	0	0	0	0	0	1	0	0.0516129032258065	-0.412374531942938
1277	2018m2	19	Die Presse	2018	0	0	1	817.47	7050034	8000	0	5.972206	0	56	1	1	0	0	0	0	0	0	0	0	0	1	0	0.0257611241217799	-0.161563769592332
1278	2018m2	19	Heute	2018	0	0	1	817.47	7050034	8000	0	5.972206	0	56	0	1	0	0	0	0	0	0	0	0	0	1	0	0.142857142857143	1.4768431496145
1279	2018m2	19	Kleine Zeitung	2018	0	0	1	817.47	7050034	8000	0	5.972206	0	56	1	0	0	0	0	0	0	0	0	0	0	1	0	0.0141342756183746	-0.111845051672091
1280	2018m2	19	Kronenzeitung	2018	0	0	1	817.47	7050034	8000	0	5.972206	0	56	0	1	0	0	0	0	0	0	0	0	0	1	0	0.0325	0.0395829015599215
1281	2018m2	19	Kurier	2018	0	0	1	817.47	7050034	8000	0	5.972206	0	56	1	1	0	0	0	0	0	0	0	0	0	1	0	0.0443037974683544	-0.102055179121034
1282	2018m2	19	Oberösterreichische Nachrichten	2018	0	0	1	817.47	7050034	8000	0	5.972206	0	56	1	0	0	0	0	0	0	0	0	0	0	1	0	0.0443349753694581	-0.0260092028190538
1283	2018m2	19	Salzburger Nachrichten	2018	0	0	1	817.47	7050034	8000	0	5.972206	0	56	1	0	0	0	0	0	0	0	0	0	0	1	0	0.0305676855895196	-0.249573165298798
1284	2018m2	19	Tiroler Tageszeitung	2018	0	0	1	817.47	7050034	8000	0	5.972206	0	56	1	0	0	0	0	0	0	0	0	0	0	1	0	0.0590062111801242	-0.155740765792451
1285	2018m2	19	Vorarlberger Nachrichten	2018	0	0	1	817.47	7050034	8000	0	5.972206	0	56	1	0	0	0	0	0	0	0	0	0	0	1	0	0.076271186440678	-0.226591974432386
1286	2018m2	19	Wiener Zeitung	2018	0	0	1	817.47	7050034	8000	0	5.972206	0	56	1	0	0	0	0	0	0	0	0	0	0	1	0	0.0632411067193676	0.0364344378989579
1287	2018m2	19	Österreich	2018	0	0	1	817.47	7050034	8000	0	5.972206	0	56	0	1	0	0	0	0	0	0	0	0	0	1	0	0.140495867768595	-0.184472652788843
1288	2018m3	19	Der Standard	2018	0	0	1	817.47	7050034	8000	0	5.972206	0	56	1	1	0	0	0	0	0	0	0	0	0	1	0	0.032	0.538180167655743
1289	2018m3	19	Die Presse	2018	0	0	1	817.47	7050034	8000	0	5.972206	0	56	1	1	0	0	0	0	0	0	0	0	0	1	0	0.0406654343807763	0.107521500424825
1290	2018m3	19	Heute	2018	0	0	1	817.47	7050034	8000	0	5.972206	0	56	0	1	0	0	0	0	0	0	0	0	0	1	0	0.0405405405405405	0.348649005207733
1291	2018m3	19	Kleine Zeitung	2018	0	0	1	817.47	7050034	8000	0	5.972206	0	56	1	0	0	0	0	0	0	0	0	0	0	1	0	0.0340909090909091	0.420249224218366
1292	2018m3	19	Kronenzeitung	2018	0	0	1	817.47	7050034	8000	0	5.972206	0	56	0	1	0	0	0	0	0	0	0	0	0	1	0	0.0402684563758389	-0.398253308563138
1293	2018m3	19	Kurier	2018	0	0	1	817.47	7050034	8000	0	5.972206	0	56	1	1	0	0	0	0	0	0	0	0	0	1	0	0.0338680926916221	0.544741205053475
1294	2018m3	19	Oberösterreichische Nachrichten	2018	0	0	1	817.47	7050034	8000	0	5.972206	0	56	1	0	0	0	0	0	0	0	0	0	0	1	0	0.0346153846153846	-0.267150899530567
1295	2018m3	19	Salzburger Nachrichten	2018	0	0	1	817.47	7050034	8000	0	5.972206	0	56	1	0	0	0	0	0	0	0	0	0	0	1	0	0.0413793103448276	-0.0651403210675004
1296	2018m3	19	Tiroler Tageszeitung	2018	0	0	1	817.47	7050034	8000	0	5.972206	0	56	1	0	0	0	0	0	0	0	0	0	0	1	0	0.0267062314540059	0.74262261816402
1297	2018m3	19	Vorarlberger Nachrichten	2018	0	0	1	817.47	7050034	8000	0	5.972206	0	56	1	0	0	0	0	0	0	0	0	0	0	1	0	0.0172413793103448	1.22452047369877
1298	2018m3	19	Wiener Zeitung	2018	0	0	1	817.47	7050034	8000	0	5.972206	0	56	1	0	0	0	0	0	0	0	0	0	0	1	0	0.0309278350515464	0.341707280813678
1299	2018m3	19	Österreich	2018	0	0	1	817.47	7050034	8000	0	5.972206	0	56	0	1	0	0	0	0	0	0	0	0	0	1	0	0.0339805825242718	0.462224289538816
1300	2018m4	19	Der Standard	2018	0	0	1	817.47	7050034	8000	0	5.972206	0	56	1	1	0	0	0	0	0	0	0	0	0	1	0	0.043010752688172	0.00328997958879878
1301	2018m4	19	Die Presse	2018	0	0	1	817.47	7050034	8000	0	5.972206	0	56	1	1	0	0	0	0	0	0	0	0	0	1	0	0.0440528634361234	-0.16704804912267
1302	2018m4	19	Heute	2018	0	0	1	817.47	7050034	8000	0	5.972206	0	56	0	1	0	0	0	0	0	0	0	0	0	1	0	0.0943396226415094	0.0677227573706654
1303	2018m4	19	Kleine Zeitung	2018	0	0	1	817.47	7050034	8000	0	5.972206	0	56	1	0	0	0	0	0	0	0	0	0	0	1	0	0.00983606557377049	-0.449082631495408
1304	2018m4	19	Kronenzeitung	2018	0	0	1	817.47	7050034	8000	0	5.972206	0	56	0	1	0	0	0	0	0	0	0	0	0	1	0	0.0225733634311512	-0.770615239944185
1305	2018m4	19	Kurier	2018	0	0	1	817.47	7050034	8000	0	5.972206	0	56	1	1	0	0	0	0	0	0	0	0	0	1	0	0.0573613766730402	-0.0373276454669622
1306	2018m4	19	Oberösterreichische Nachrichten	2018	0	0	1	817.47	7050034	8000	0	5.972206	0	56	1	0	0	0	0	0	0	0	0	0	0	1	0	0.0516431924882629	0.192706571603385
1307	2018m4	19	Salzburger Nachrichten	2018	0	0	1	817.47	7050034	8000	0	5.972206	0	56	1	0	0	0	0	0	0	0	0	0	0	1	0	0.0454545454545455	-0.024066877365346
1308	2018m4	19	Tiroler Tageszeitung	2018	0	0	1	817.47	7050034	8000	0	5.972206	0	56	1	0	0	0	0	0	0	0	0	0	0	1	0	0.0505836575875486	0.0953259330825423
1309	2018m4	19	Vorarlberger Nachrichten	2018	0	0	1	817.47	7050034	8000	0	5.972206	0	56	1	0	0	0	0	0	0	0	0	0	0	1	0	0.0447761194029851	0.830149560976168
1310	2018m4	19	Wiener Zeitung	2018	0	0	1	817.47	7050034	8000	0	5.972206	0	56	1	0	0	0	0	0	0	0	0	0	0	1	0	0.0655737704918033	-0.152454195333428
1311	2018m4	19	Österreich	2018	0	0	1	817.47	7050034	8000	0	5.972206	0	56	0	1	0	0	0	0	0	0	0	0	0	1	0	0.0558375634517767	-0.223643450903797
1312	2018m5	19	Der Standard	2018	0	0	1	817.47	7050034	8000	0	5.972206	0	56	1	1	0	0	0	0	0	0	0	0	0	1	0	0.0776173285198556	0.225470393985329
1313	2018m5	19	Die Presse	2018	0	0	1	817.47	7050034	8000	0	5.972206	0	56	1	1	0	0	0	0	0	0	0	0	0	1	0	0.0729411764705882	-0.211849564477498
1314	2018m5	19	Heute	2018	0	0	1	817.47	7050034	8000	0	5.972206	0	56	0	1	0	0	0	0	0	0	0	0	0	1	0	0.0845070422535211	0.841065621614455
1315	2018m5	19	Kleine Zeitung	2018	0	0	1	817.47	7050034	8000	0	5.972206	0	56	1	0	0	0	0	0	0	0	0	0	0	1	0	0.0558375634517767	0.831558654176117
1316	2018m5	19	Kronenzeitung	2018	0	0	1	817.47	7050034	8000	0	5.972206	0	56	0	1	0	0	0	0	0	0	0	0	0	1	0	0.0377697841726619	-0.28066487289221
1317	2018m5	19	Kurier	2018	0	0	1	817.47	7050034	8000	0	5.972206	0	56	1	1	0	0	0	0	0	0	0	0	0	1	0	0.080370942812983	0.0614752244841044
1318	2018m5	19	Oberösterreichische Nachrichten	2018	0	0	1	817.47	7050034	8000	0	5.972206	0	56	1	0	0	0	0	0	0	0	0	0	0	1	0	0.0578512396694215	1.11054617094667
1319	2018m5	19	Salzburger Nachrichten	2018	0	0	1	817.47	7050034	8000	0	5.972206	0	56	1	0	0	0	0	0	0	0	0	0	0	1	0	0.0327272727272727	0.0782746967148252
1320	2018m5	19	Tiroler Tageszeitung	2018	0	0	1	817.47	7050034	8000	0	5.972206	0	56	1	0	0	0	0	0	0	0	0	0	0	1	0	0.063013698630137	0.108378052278956
1321	2018m5	19	Vorarlberger Nachrichten	2018	0	0	1	817.47	7050034	8000	0	5.972206	0	56	1	0	0	0	0	0	0	0	0	0	0	1	0	0.0494505494505494	0.348104207203972
1322	2018m5	19	Wiener Zeitung	2018	0	0	1	817.47	7050034	8000	0	5.972206	0	56	1	0	0	0	0	0	0	0	0	0	0	1	0	0.09375	0.494175144045674
1323	2018m5	19	Österreich	2018	0	0	1	817.47	7050034	8000	0	5.972206	0	56	0	1	0	0	0	0	0	0	0	0	0	1	0	0.0995260663507109	-0.19117584681203
1324	2018m6	19	Der Standard	2018	0	0	1	817.47	7050034	8000	0	5.972206	0	56	1	1	0	0	0	0	0	0	0	0	0	1	0	0.132211538461538	0.146327822649346
1325	2018m6	19	Die Presse	2018	0	0	1	817.47	7050034	8000	0	5.972206	0	56	1	1	0	0	0	0	0	0	0	0	0	1	0	0.127970749542962	0.205619296002377
1326	2018m6	19	Heute	2018	0	0	1	817.47	7050034	8000	0	5.972206	0	56	0	1	0	0	0	0	0	0	0	0	0	1	0	0.115044247787611	0.201092031482669
1327	2018m6	19	Kleine Zeitung	2018	0	0	1	817.47	7050034	8000	0	5.972206	0	56	1	0	0	0	0	0	0	0	0	0	0	1	0	0.182403433476395	0.310496103090993
1328	2018m6	19	Kronenzeitung	2018	0	0	1	817.47	7050034	8000	0	5.972206	0	56	0	1	0	0	0	0	0	0	0	0	0	1	0	0.138483965014577	0.164180269237954
1329	2018m6	19	Kurier	2018	0	0	1	817.47	7050034	8000	0	5.972206	0	56	1	1	0	0	0	0	0	0	0	0	0	1	0	0.142091152815013	-0.141697333627776
1330	2018m6	19	Oberösterreichische Nachrichten	2018	0	0	1	817.47	7050034	8000	0	5.972206	0	56	1	0	0	0	0	0	0	0	0	0	0	1	0	0.168674698795181	0.0481610041459669
1331	2018m6	19	Salzburger Nachrichten	2018	0	0	1	817.47	7050034	8000	0	5.972206	0	56	1	0	0	0	0	0	0	0	0	0	0	1	0	0.112994350282486	-0.214693223539397
1332	2018m6	19	Tiroler Tageszeitung	2018	0	0	1	817.47	7050034	8000	0	5.972206	0	56	1	0	0	0	0	0	0	0	0	0	0	1	0	0.127705627705628	-0.0375708419510319
1333	2018m6	19	Vorarlberger Nachrichten	2018	0	0	1	817.47	7050034	8000	0	5.972206	0	56	1	0	0	0	0	0	0	0	0	0	0	1	0	0.166666666666667	-0.0403400834295869
1334	2018m6	19	Wiener Zeitung	2018	0	0	1	817.47	7050034	8000	0	5.972206	0	56	1	0	0	0	0	0	0	0	0	0	0	1	0	0.132281553398058	0.0456653245614931
1335	2018m6	19	Österreich	2018	0	0	1	817.47	7050034	8000	0	5.972206	0	56	0	1	0	0	0	0	0	0	0	0	0	1	0	0.253776435045317	0.41649037762977
1336	2018m7	20	Der Standard	2018	1	0	0	0	8822267	43610	2	4.18079	16.9	45	1	1	0	0	0	0	0	0	0	0	0	1	0	0.13506139154161	-0.188034566094149
1337	2018m7	20	Die Presse	2018	1	0	0	0	8822267	43610	2	4.18079	16.9	45	1	1	0	0	0	0	0	0	0	0	0	1	0	0.091588785046729	-0.170413824008677
1338	2018m7	20	Heute	2018	1	0	0	0	8822267	43610	2	4.18079	16.9	45	0	1	0	0	0	0	0	0	0	0	0	1	0	0.15748031496063	-0.383149327653762
1339	2018m7	20	Kleine Zeitung	2018	1	0	0	0	8822267	43610	2	4.18079	16.9	45	1	0	0	0	0	0	0	0	0	0	0	1	0	0.136622390891841	-0.125445481448312
1340	2018m7	20	Kronenzeitung	2018	1	0	0	0	8822267	43610	2	4.18079	16.9	45	0	1	0	0	0	0	0	0	0	0	0	1	0	0.102127659574468	-0.167389840834898
1341	2018m7	20	Kurier	2018	1	0	0	0	8822267	43610	2	4.18079	16.9	45	1	1	0	0	0	0	0	0	0	0	0	1	0	0.110047846889952	0.0891655273172365
1342	2018m7	20	Oberösterreichische Nachrichten	2018	1	0	0	0	8822267	43610	2	4.18079	16.9	45	1	0	0	0	0	0	0	0	0	0	0	1	0	0.122112211221122	0.506602002967537
1343	2018m7	20	Salzburger Nachrichten	2018	1	0	0	0	8822267	43610	2	4.18079	16.9	45	1	0	0	0	0	0	0	0	0	0	0	1	0	0.117493472584856	-0.136257102004759
1344	2018m7	20	Tiroler Tageszeitung	2018	1	0	0	0	8822267	43610	2	4.18079	16.9	45	1	0	0	0	0	0	0	0	0	0	0	1	0	0.117391304347826	0.249765662638797
1345	2018m7	20	Vorarlberger Nachrichten	2018	1	0	0	0	8822267	43610	2	4.18079	16.9	45	1	0	0	0	0	0	0	0	0	0	0	1	0	0.122448979591837	0.270383302991173
1346	2018m7	20	Wiener Zeitung	2018	1	0	0	0	8822267	43610	2	4.18079	16.9	45	1	0	0	0	0	0	0	0	0	0	0	1	0	0.122627737226277	-0.0653547071457317
1347	2018m7	20	Österreich	2018	1	0	0	0	8822267	43610	2	4.18079	16.9	45	0	1	0	0	0	0	0	0	0	0	0	1	0	0.214477211796247	0.173763824451675
1348	2018m8	20	Der Standard	2018	1	0	0	0	8822267	43610	2	4.18079	16.9	45	1	1	0	0	0	0	0	0	0	0	0	1	0	0.119089316987741	-0.00686447254315905
1349	2018m8	20	Die Presse	2018	1	0	0	0	8822267	43610	2	4.18079	16.9	45	1	1	0	0	0	0	0	0	0	0	0	1	0	0.0663265306122449	-0.0219483594979945
1350	2018m8	20	Heute	2018	1	0	0	0	8822267	43610	2	4.18079	16.9	45	0	1	0	0	0	0	0	0	0	0	0	1	0	0.117647058823529	0.0654726765207523
1351	2018m8	20	Kleine Zeitung	2018	1	0	0	0	8822267	43610	2	4.18079	16.9	45	1	0	0	0	0	0	0	0	0	0	0	1	0	0.0935483870967742	-0.216935564333097
1352	2018m8	20	Kronenzeitung	2018	1	0	0	0	8822267	43610	2	4.18079	16.9	45	0	1	0	0	0	0	0	0	0	0	0	1	0	0.0748663101604278	-0.132228721336354
1353	2018m8	20	Kurier	2018	1	0	0	0	8822267	43610	2	4.18079	16.9	45	1	1	0	0	0	0	0	0	0	0	0	1	0	0.0741626794258373	0.107441161535857
1354	2018m8	20	Oberösterreichische Nachrichten	2018	1	0	0	0	8822267	43610	2	4.18079	16.9	45	1	0	0	0	0	0	0	0	0	0	0	1	0	0.111111111111111	0.126685219480716
1355	2018m8	20	Salzburger Nachrichten	2018	1	0	0	0	8822267	43610	2	4.18079	16.9	45	1	0	0	0	0	0	0	0	0	0	0	1	0	0.0801526717557252	-0.0501289177625741
1356	2018m8	20	Tiroler Tageszeitung	2018	1	0	0	0	8822267	43610	2	4.18079	16.9	45	1	0	0	0	0	0	0	0	0	0	0	1	0	0.109422492401216	0.0499657148351882
1357	2018m8	20	Vorarlberger Nachrichten	2018	1	0	0	0	8822267	43610	2	4.18079	16.9	45	1	0	0	0	0	0	0	0	0	0	0	1	0	0.0471698113207547	0.136762572698276
1358	2018m8	20	Wiener Zeitung	2018	1	0	0	0	8822267	43610	2	4.18079	16.9	45	1	0	0	0	0	0	0	0	0	0	0	1	0	0.0889370932754881	0.0543700630962632
1359	2018m8	20	Österreich	2018	1	0	0	0	8822267	43610	2	4.18079	16.9	45	0	1	0	0	0	0	0	0	0	0	0	1	0	0.230088495575221	-0.129459326927119
1360	2018m9	20	Der Standard	2018	1	0	0	0	8822267	43610	2	4.18079	16.9	45	1	1	0	0	0	0	0	0	0	0	0	1	0	0.0883152173913044	0.0541044629182417
1361	2018m9	20	Die Presse	2018	1	0	0	0	8822267	43610	2	4.18079	16.9	45	1	1	0	0	0	0	0	0	0	0	0	1	0	0.0890538033395176	-0.154277470866617
1362	2018m9	20	Heute	2018	1	0	0	0	8822267	43610	2	4.18079	16.9	45	0	1	0	0	0	0	0	0	0	0	0	1	0	0.0490196078431373	-0.295034932909116
1363	2018m9	20	Kleine Zeitung	2018	1	0	0	0	8822267	43610	2	4.18079	16.9	45	1	0	0	0	0	0	0	0	0	0	0	1	0	0.0904872389791183	0.25914227553576
1364	2018m9	20	Kronenzeitung	2018	1	0	0	0	8822267	43610	2	4.18079	16.9	45	0	1	0	0	0	0	0	0	0	0	0	1	0	0.0711237553342817	0.0334667206490288
1365	2018m9	20	Kurier	2018	1	0	0	0	8822267	43610	2	4.18079	16.9	45	1	1	0	0	0	0	0	0	0	0	0	1	0	0.0830670926517572	0.556760976465
1366	2018m9	20	Oberösterreichische Nachrichten	2018	1	0	0	0	8822267	43610	2	4.18079	16.9	45	1	0	0	0	0	0	0	0	0	0	0	1	0	0.0694444444444444	0.506730314079053
1367	2018m9	20	Salzburger Nachrichten	2018	1	0	0	0	8822267	43610	2	4.18079	16.9	45	1	0	0	0	0	0	0	0	0	0	0	1	0	0.123913043478261	-0.0973768405118365
1368	2018m9	20	Tiroler Tageszeitung	2018	1	0	0	0	8822267	43610	2	4.18079	16.9	45	1	0	0	0	0	0	0	0	0	0	0	1	0	0.0706806282722513	0.443690431301525
1369	2018m9	20	Vorarlberger Nachrichten	2018	1	0	0	0	8822267	43610	2	4.18079	16.9	45	1	0	0	0	0	0	0	0	0	0	0	1	0	0.0674157303370786	0.227487284828651
1370	2018m9	20	Wiener Zeitung	2018	1	0	0	0	8822267	43610	2	4.18079	16.9	45	1	0	0	0	0	0	0	0	0	0	0	1	0	0.0697329376854599	0.283473228384072
1371	2018m9	20	Österreich	2018	1	0	0	0	8822267	43610	2	4.18079	16.9	45	0	1	0	0	0	0	0	0	0	0	0	1	0	0.117801047120419	0.135689952386291
1372	2019m1	21	Der Standard	2019	0	0	0	566.35	19414458	11520	0	4.725203	0	52	1	1	0	0	0	0	0	0	0	0	0	0	1	0.0327868852459016	0.319172346920833
1373	2019m1	21	Die Presse	2019	0	0	0	566.35	19414458	11520	0	4.725203	0	52	1	1	0	0	0	0	0	0	0	0	0	0	1	0.035	-0.0457515040176603
1374	2019m1	21	Heute	2019	0	0	0	566.35	19414458	11520	0	4.725203	0	52	0	1	0	0	0	0	0	0	0	0	0	0	1	0.0333333333333333	-2.00349941215888
1375	2019m1	21	Kleine Zeitung	2019	0	0	0	566.35	19414458	11520	0	4.725203	0	52	1	0	0	0	0	0	0	0	0	0	0	0	1	0.0267260579064588	0.682122663471605
1376	2019m1	21	Kronenzeitung	2019	0	0	0	566.35	19414458	11520	0	4.725203	0	52	0	1	0	0	0	0	0	0	0	0	0	0	1	0.0344262295081967	-0.211889869097133
1377	2019m1	21	Kurier	2019	0	0	0	566.35	19414458	11520	0	4.725203	0	52	1	1	0	0	0	0	0	0	0	0	0	0	1	0.0273752012882448	0.0966650492598979
1378	2019m1	21	Oberösterreichische Nachrichten	2019	0	0	0	566.35	19414458	11520	0	4.725203	0	52	1	0	0	0	0	0	0	0	0	0	0	0	1	0.0303951367781155	-0.183485712831679
1379	2019m1	21	Salzburger Nachrichten	2019	0	0	0	566.35	19414458	11520	0	4.725203	0	52	1	0	0	0	0	0	0	0	0	0	0	0	1	0.028169014084507	0.351593258098877
1380	2019m1	21	Tiroler Tageszeitung	2019	0	0	0	566.35	19414458	11520	0	4.725203	0	52	1	0	0	0	0	0	0	0	0	0	0	0	1	0.0432569974554707	-0.0841537087104891
1381	2019m1	21	Vorarlberger Nachrichten	2019	0	0	0	566.35	19414458	11520	0	4.725203	0	52	1	0	0	0	0	0	0	0	0	0	0	0	1	0.0352422907488987	-0.113654769286435
1382	2019m1	21	Wiener Zeitung	2019	0	0	0	566.35	19414458	11520	0	4.725203	0	52	1	0	0	0	0	0	0	0	0	0	0	0	1	0.0288248337028825	0.071238820701356
1383	2019m1	21	Österreich	2019	0	0	0	566.35	19414458	11520	0	4.725203	0	52	0	1	0	0	0	0	0	0	0	0	0	0	1	0.0267558528428094	1.54594396252043
1384	2019m10	22	Der Standard	2019	0	0	0	1439.2	5517919	43480	2	5.849614	19.7	56	1	1	0	0	0	0	0	0	0	0	0	0	1	0.0116504854368932	-0.577764267820278
1385	2019m10	22	Die Presse	2019	0	0	0	1439.2	5517919	43480	2	5.849614	19.7	56	1	1	0	0	0	0	0	0	0	0	0	0	1	0.0243055555555556	0.848749111965478
1386	2019m10	22	Heute	2019	0	0	0	1439.2	5517919	43480	2	5.849614	19.7	56	0	1	0	0	0	0	0	0	0	0	0	0	1	0.0125	2.06130115980358
1387	2019m10	22	Kleine Zeitung	2019	0	0	0	1439.2	5517919	43480	2	5.849614	19.7	56	1	0	0	0	0	0	0	0	0	0	0	0	1	0.00888888888888889	-0.283266342741947
1388	2019m10	22	Kronenzeitung	2019	0	0	0	1439.2	5517919	43480	2	5.849614	19.7	56	0	1	0	0	0	0	0	0	0	0	0	0	1	0.00383141762452107	-0.385770635178499
1389	2019m10	22	Kurier	2019	0	0	0	1439.2	5517919	43480	2	5.849614	19.7	56	1	1	0	0	0	0	0	0	0	0	0	0	1	0.00556586270871985	-0.323642952283665
1390	2019m10	22	Oberösterreichische Nachrichten	2019	0	0	0	1439.2	5517919	43480	2	5.849614	19.7	56	1	0	0	0	0	0	0	0	0	0	0	0	1	0.00675675675675676	-0.486863993124269
1391	2019m10	22	Salzburger Nachrichten	2019	0	0	0	1439.2	5517919	43480	2	5.849614	19.7	56	1	0	0	0	0	0	0	0	0	0	0	0	1	0.00325732899022801	-0.216650215921693
1392	2019m10	22	Tiroler Tageszeitung	2019	0	0	0	1439.2	5517919	43480	2	5.849614	19.7	56	1	0	0	0	0	0	0	0	0	0	0	0	1	0.00584795321637427	1.32897117760337
1393	2019m10	22	Vorarlberger Nachrichten	2019	0	0	0	1439.2	5517919	43480	2	5.849614	19.7	56	1	0	0	0	0	0	0	0	0	0	0	0	1	0.0235294117647059	-0.0761915360935993
1394	2019m10	22	Wiener Zeitung	2019	0	0	0	1439.2	5517919	43480	2	5.849614	19.7	56	1	0	0	0	0	0	0	0	0	0	0	0	1	0.0143266475644699	0.385261293489917
1395	2019m10	22	Österreich	2019	0	0	0	1439.2	5517919	43480	2	5.849614	19.7	56	0	1	0	0	0	0	0	0	0	0	0	0	1	0.00921658986175115	-0.0808397346866905
1396	2019m11	22	Der Standard	2019	0	0	0	1439.2	5517919	43480	2	5.849614	19.7	56	1	1	0	0	0	0	0	0	0	0	0	0	1	0.00261096605744125	-1.63734986005045
1397	2019m11	22	Die Presse	2019	0	0	0	1439.2	5517919	43480	2	5.849614	19.7	56	1	1	0	0	0	0	0	0	0	0	0	0	1	0.0127931769722814	-0.215612348092746
1398	2019m11	22	Heute	2019	0	0	0	1439.2	5517919	43480	2	5.849614	19.7	56	0	1	0	0	0	0	0	0	0	0	0	0	1	0.02	-0.174528412095382
1399	2019m11	22	Kleine Zeitung	2019	0	0	0	1439.2	5517919	43480	2	5.849614	19.7	56	1	0	0	0	0	0	0	0	0	0	0	0	1	0.0056980056980057	-0.331837896255694
1400	2019m11	22	Kronenzeitung	2019	0	0	0	1439.2	5517919	43480	2	5.849614	19.7	56	0	1	0	0	0	0	0	0	0	0	0	0	1	0.0026246719160105	0.654977694065602
1401	2019m11	22	Kurier	2019	0	0	0	1439.2	5517919	43480	2	5.849614	19.7	56	1	1	0	0	0	0	0	0	0	0	0	0	1	0.00557620817843866	-0.579804205064726
1402	2019m11	22	Oberösterreichische Nachrichten	2019	0	0	0	1439.2	5517919	43480	2	5.849614	19.7	56	1	0	0	0	0	0	0	0	0	0	0	0	1	0	NA
1403	2019m11	22	Salzburger Nachrichten	2019	0	0	0	1439.2	5517919	43480	2	5.849614	19.7	56	1	0	0	0	0	0	0	0	0	0	0	0	1	0.0115830115830116	0.299231912554701
1404	2019m11	22	Tiroler Tageszeitung	2019	0	0	0	1439.2	5517919	43480	2	5.849614	19.7	56	1	0	0	0	0	0	0	0	0	0	0	0	1	0.01	0.193532293193468
1405	2019m11	22	Vorarlberger Nachrichten	2019	0	0	0	1439.2	5517919	43480	2	5.849614	19.7	56	1	0	0	0	0	0	0	0	0	0	0	0	1	0	NA
1406	2019m11	22	Wiener Zeitung	2019	0	0	0	1439.2	5517919	43480	2	5.849614	19.7	56	1	0	0	0	0	0	0	0	0	0	0	0	1	0.0101694915254237	-0.204323162127284
1407	2019m11	22	Österreich	2019	0	0	0	1439.2	5517919	43480	2	5.849614	19.7	56	0	1	0	0	0	0	0	0	0	0	0	0	1	0	NA
1408	2019m12	22	Der Standard	2019	0	0	0	1439.2	5517919	43480	2	5.849614	19.7	56	1	1	0	0	0	0	0	0	0	0	0	0	1	0.0102827763496144	0.114342421925277
1409	2019m12	22	Die Presse	2019	0	0	0	1439.2	5517919	43480	2	5.849614	19.7	56	1	1	0	0	0	0	0	0	0	0	0	0	1	0.0393873085339169	-0.0731124630475822
1410	2019m12	22	Heute	2019	0	0	0	1439.2	5517919	43480	2	5.849614	19.7	56	0	1	0	0	0	0	0	0	0	0	0	0	1	0	NA
1411	2019m12	22	Kleine Zeitung	2019	0	0	0	1439.2	5517919	43480	2	5.849614	19.7	56	1	0	0	0	0	0	0	0	0	0	0	0	1	0.010958904109589	-0.148042200181503
1412	2019m12	22	Kronenzeitung	2019	0	0	0	1439.2	5517919	43480	2	5.849614	19.7	56	0	1	0	0	0	0	0	0	0	0	0	0	1	0.00941176470588235	-0.245924779300459
1413	2019m12	22	Kurier	2019	0	0	0	1439.2	5517919	43480	2	5.849614	19.7	56	1	1	0	0	0	0	0	0	0	0	0	0	1	0.0108695652173913	-0.204065068595421
1414	2019m12	22	Oberösterreichische Nachrichten	2019	0	0	0	1439.2	5517919	43480	2	5.849614	19.7	56	1	0	0	0	0	0	0	0	0	0	0	0	1	0.0254237288135593	0.827319591907392
1415	2019m12	22	Salzburger Nachrichten	2019	0	0	0	1439.2	5517919	43480	2	5.849614	19.7	56	1	0	0	0	0	0	0	0	0	0	0	0	1	0.0146520146520147	0.431575841947939
1416	2019m12	22	Tiroler Tageszeitung	2019	0	0	0	1439.2	5517919	43480	2	5.849614	19.7	56	1	0	0	0	0	0	0	0	0	0	0	0	1	0.0136054421768707	-0.234701656764723
1417	2019m12	22	Vorarlberger Nachrichten	2019	0	0	0	1439.2	5517919	43480	2	5.849614	19.7	56	1	0	0	0	0	0	0	0	0	0	0	0	1	0.0252100840336134	-0.548238214113967
1418	2019m12	22	Wiener Zeitung	2019	0	0	0	1439.2	5517919	43480	2	5.849614	19.7	56	1	0	0	0	0	0	0	0	0	0	0	0	1	0.0226415094339623	-0.0511430492468003
1419	2019m12	22	Österreich	2019	0	0	0	1439.2	5517919	43480	2	5.849614	19.7	56	0	1	0	0	0	0	0	0	0	0	0	0	1	0	NA
1420	2019m2	21	Der Standard	2019	0	0	0	566.35	19414458	11520	0	4.725203	0	52	1	1	0	0	0	0	0	0	0	0	0	0	1	0.0269749518304432	0.204266450108077
1421	2019m2	21	Die Presse	2019	0	0	0	566.35	19414458	11520	0	4.725203	0	52	1	1	0	0	0	0	0	0	0	0	0	0	1	0.0274442538593482	-0.168839854760854
1422	2019m2	21	Heute	2019	0	0	0	566.35	19414458	11520	0	4.725203	0	52	0	1	0	0	0	0	0	0	0	0	0	0	1	0	NA
1423	2019m2	21	Kleine Zeitung	2019	0	0	0	566.35	19414458	11520	0	4.725203	0	52	1	0	0	0	0	0	0	0	0	0	0	0	1	0.0128205128205128	-0.520027600417288
1424	2019m2	21	Kronenzeitung	2019	0	0	0	566.35	19414458	11520	0	4.725203	0	52	0	1	0	0	0	0	0	0	0	0	0	0	1	0.0087260034904014	0.90644605427201
1425	2019m2	21	Kurier	2019	0	0	0	566.35	19414458	11520	0	4.725203	0	52	1	1	0	0	0	0	0	0	0	0	0	0	1	0.0137795275590551	-0.103396814112749
1426	2019m2	21	Oberösterreichische Nachrichten	2019	0	0	0	566.35	19414458	11520	0	4.725203	0	52	1	0	0	0	0	0	0	0	0	0	0	0	1	0.0230263157894737	0.0696100014584327
1427	2019m2	21	Salzburger Nachrichten	2019	0	0	0	566.35	19414458	11520	0	4.725203	0	52	1	0	0	0	0	0	0	0	0	0	0	0	1	0.0202020202020202	-0.159659093214358
1428	2019m2	21	Tiroler Tageszeitung	2019	0	0	0	566.35	19414458	11520	0	4.725203	0	52	1	0	0	0	0	0	0	0	0	0	0	0	1	0.0191256830601093	0.086383139521375
1429	2019m2	21	Vorarlberger Nachrichten	2019	0	0	0	566.35	19414458	11520	0	4.725203	0	52	1	0	0	0	0	0	0	0	0	0	0	0	1	0.00956937799043062	0.457304849275512
1430	2019m2	21	Wiener Zeitung	2019	0	0	0	566.35	19414458	11520	0	4.725203	0	52	1	0	0	0	0	0	0	0	0	0	0	0	1	0.026634382566586	0.237914219232259
1431	2019m2	21	Österreich	2019	0	0	0	566.35	19414458	11520	0	4.725203	0	52	0	1	0	0	0	0	0	0	0	0	0	0	1	0.0210526315789474	0.28775074275141
1432	2019m3	21	Der Standard	2019	0	0	0	566.35	19414458	11520	0	4.725203	0	52	1	1	0	0	0	0	0	0	0	0	0	0	1	0.0103092783505155	-0.328914840471091
1433	2019m3	21	Die Presse	2019	0	0	0	566.35	19414458	11520	0	4.725203	0	52	1	1	0	0	0	0	0	0	0	0	0	0	1	0.0117130307467057	-0.0683023380347116
1434	2019m3	21	Heute	2019	0	0	0	566.35	19414458	11520	0	4.725203	0	52	0	1	0	0	0	0	0	0	0	0	0	0	1	0.00763358778625954	-0.109294791075417
1435	2019m3	21	Kleine Zeitung	2019	0	0	0	566.35	19414458	11520	0	4.725203	0	52	1	0	0	0	0	0	0	0	0	0	0	0	1	0.0117878192534381	-0.00668748763976771
1436	2019m3	21	Kronenzeitung	2019	0	0	0	566.35	19414458	11520	0	4.725203	0	52	0	1	0	0	0	0	0	0	0	0	0	0	1	0.0171339563862928	0.0975501744573968
1437	2019m3	21	Kurier	2019	0	0	0	566.35	19414458	11520	0	4.725203	0	52	1	1	0	0	0	0	0	0	0	0	0	0	1	0.021865889212828	0.302613449986435
1438	2019m3	21	Oberösterreichische Nachrichten	2019	0	0	0	566.35	19414458	11520	0	4.725203	0	52	1	0	0	0	0	0	0	0	0	0	0	0	1	0.0110803324099723	1.00499867440557
1439	2019m3	21	Salzburger Nachrichten	2019	0	0	0	566.35	19414458	11520	0	4.725203	0	52	1	0	0	0	0	0	0	0	0	0	0	0	1	0.0116618075801749	0.0888829282893645
1440	2019m3	21	Tiroler Tageszeitung	2019	0	0	0	566.35	19414458	11520	0	4.725203	0	52	1	0	0	0	0	0	0	0	0	0	0	0	1	0.0173160173160173	0.782270597813466
1441	2019m3	21	Vorarlberger Nachrichten	2019	0	0	0	566.35	19414458	11520	0	4.725203	0	52	1	0	0	0	0	0	0	0	0	0	0	0	1	0.0140845070422535	-0.476753218813425
1442	2019m3	21	Wiener Zeitung	2019	0	0	0	566.35	19414458	11520	0	4.725203	0	52	1	0	0	0	0	0	0	0	0	0	0	0	1	0.0113895216400911	-0.212870215622457
1443	2019m3	21	Österreich	2019	0	0	0	566.35	19414458	11520	0	4.725203	0	52	0	1	0	0	0	0	0	0	0	0	0	0	1	0.0137362637362637	0.108568673687815
1444	2019m4	21	Der Standard	2019	0	0	0	566.35	19414458	11520	0	4.725203	0	52	1	1	0	0	0	0	0	0	0	0	0	0	1	0.00711743772241993	0.23031937705888
1445	2019m4	21	Die Presse	2019	0	0	0	566.35	19414458	11520	0	4.725203	0	52	1	1	0	0	0	0	0	0	0	0	0	0	1	0.0106761565836299	0.514182378510556
1446	2019m4	21	Heute	2019	0	0	0	566.35	19414458	11520	0	4.725203	0	52	0	1	0	0	0	0	0	0	0	0	0	0	1	0	NA
1447	2019m4	21	Kleine Zeitung	2019	0	0	0	566.35	19414458	11520	0	4.725203	0	52	1	0	0	0	0	0	0	0	0	0	0	0	1	0.0102880658436214	0.672264507827759
1448	2019m4	21	Kronenzeitung	2019	0	0	0	566.35	19414458	11520	0	4.725203	0	52	0	1	0	0	0	0	0	0	0	0	0	0	1	0.0105263157894737	0.770785295432375
1449	2019m4	21	Kurier	2019	0	0	0	566.35	19414458	11520	0	4.725203	0	52	1	1	0	0	0	0	0	0	0	0	0	0	1	0.0143312101910828	-0.391739377144726
1450	2019m4	21	Oberösterreichische Nachrichten	2019	0	0	0	566.35	19414458	11520	0	4.725203	0	52	1	0	0	0	0	0	0	0	0	0	0	0	1	0.0143266475644699	-0.323215243786751
1451	2019m4	21	Salzburger Nachrichten	2019	0	0	0	566.35	19414458	11520	0	4.725203	0	52	1	0	0	0	0	0	0	0	0	0	0	0	1	0.0201342281879195	0.107158154535402
1452	2019m4	21	Tiroler Tageszeitung	2019	0	0	0	566.35	19414458	11520	0	4.725203	0	52	1	0	0	0	0	0	0	0	0	0	0	0	1	0.0162790697674419	1.0593160844539
1453	2019m4	21	Vorarlberger Nachrichten	2019	0	0	0	566.35	19414458	11520	0	4.725203	0	52	1	0	0	0	0	0	0	0	0	0	0	0	1	0.00495049504950495	-0.861405151289082
1454	2019m4	21	Wiener Zeitung	2019	0	0	0	566.35	19414458	11520	0	4.725203	0	52	1	0	0	0	0	0	0	0	0	0	0	0	1	0.0136612021857923	0.355762651494688
1455	2019m4	21	Österreich	2019	0	0	0	566.35	19414458	11520	0	4.725203	0	52	0	1	0	0	0	0	0	0	0	0	0	0	1	0	NA
1456	2019m5	21	Der Standard	2019	0	0	0	566.35	19414458	11520	0	4.725203	0	52	1	1	0	0	0	0	0	0	0	0	0	0	1	0.0286123032904149	-0.393846164030715
1457	2019m5	21	Die Presse	2019	0	0	0	566.35	19414458	11520	0	4.725203	0	52	1	1	0	0	0	0	0	0	0	0	0	0	1	0.011142061281337	-0.0962927130551503
1458	2019m5	21	Heute	2019	0	0	0	566.35	19414458	11520	0	4.725203	0	52	0	1	0	0	0	0	0	0	0	0	0	0	1	0.00478468899521531	2.82972595008673
1459	2019m5	21	Kleine Zeitung	2019	0	0	0	566.35	19414458	11520	0	4.725203	0	52	1	0	0	0	0	0	0	0	0	0	0	0	1	0.00574712643678161	-0.0544286944613123
1460	2019m5	21	Kronenzeitung	2019	0	0	0	566.35	19414458	11520	0	4.725203	0	52	0	1	0	0	0	0	0	0	0	0	0	0	1	0.00494071146245059	0.165080781826491
1461	2019m5	21	Kurier	2019	0	0	0	566.35	19414458	11520	0	4.725203	0	52	1	1	0	0	0	0	0	0	0	0	0	0	1	0.0234454638124363	0.332459862181535
1462	2019m5	21	Oberösterreichische Nachrichten	2019	0	0	0	566.35	19414458	11520	0	4.725203	0	52	1	0	0	0	0	0	0	0	0	0	0	0	1	0.00739371534195933	0.002351480902377
1463	2019m5	21	Salzburger Nachrichten	2019	0	0	0	566.35	19414458	11520	0	4.725203	0	52	1	0	0	0	0	0	0	0	0	0	0	0	1	0.0119521912350598	0.591242406536852
1464	2019m5	21	Tiroler Tageszeitung	2019	0	0	0	566.35	19414458	11520	0	4.725203	0	52	1	0	0	0	0	0	0	0	0	0	0	0	1	0.0126353790613718	-0.104084462919249
1465	2019m5	21	Vorarlberger Nachrichten	2019	0	0	0	566.35	19414458	11520	0	4.725203	0	52	1	0	0	0	0	0	0	0	0	0	0	0	1	0.00319488817891374	-0.73510178508408
1466	2019m5	21	Wiener Zeitung	2019	0	0	0	566.35	19414458	11520	0	4.725203	0	52	1	0	0	0	0	0	0	0	0	0	0	0	1	0.00920810313075507	-0.0000872008091587759
1467	2019m5	21	Österreich	2019	0	0	0	566.35	19414458	11520	0	4.725203	0	52	0	1	0	0	0	0	0	0	0	0	0	0	1	0.00159489633173844	0.45894778597295
1468	2019m6	21	Der Standard	2019	0	0	0	566.35	19414458	11520	0	4.725203	0	52	1	1	0	0	0	0	0	0	0	0	0	0	1	0.0169491525423729	0.292912340717685
1469	2019m6	21	Die Presse	2019	0	0	0	566.35	19414458	11520	0	4.725203	0	52	1	1	0	0	0	0	0	0	0	0	0	0	1	0.0167910447761194	0.309669488711089
1470	2019m6	21	Heute	2019	0	0	0	566.35	19414458	11520	0	4.725203	0	52	0	1	0	0	0	0	0	0	0	0	0	0	1	0.0138888888888889	NA
1471	2019m6	21	Kleine Zeitung	2019	0	0	0	566.35	19414458	11520	0	4.725203	0	52	1	0	0	0	0	0	0	0	0	0	0	0	1	0.0026246719160105	-0.180672405617361
1472	2019m6	21	Kronenzeitung	2019	0	0	0	566.35	19414458	11520	0	4.725203	0	52	0	1	0	0	0	0	0	0	0	0	0	0	1	0.012	0.331731193088498
1473	2019m6	21	Kurier	2019	0	0	0	566.35	19414458	11520	0	4.725203	0	52	1	1	0	0	0	0	0	0	0	0	0	0	1	0.0244360902255639	0.00994139074128982
1474	2019m6	21	Oberösterreichische Nachrichten	2019	0	0	0	566.35	19414458	11520	0	4.725203	0	52	1	0	0	0	0	0	0	0	0	0	0	0	1	0.00340136054421769	-0.727494438621507
1475	2019m6	21	Salzburger Nachrichten	2019	0	0	0	566.35	19414458	11520	0	4.725203	0	52	1	0	0	0	0	0	0	0	0	0	0	0	1	0.00986842105263158	-0.347530777190028
1476	2019m6	21	Tiroler Tageszeitung	2019	0	0	0	566.35	19414458	11520	0	4.725203	0	52	1	0	0	0	0	0	0	0	0	0	0	0	1	0.00882352941176471	0.107568678634405
1477	2019m6	21	Vorarlberger Nachrichten	2019	0	0	0	566.35	19414458	11520	0	4.725203	0	52	1	0	0	0	0	0	0	0	0	0	0	0	1	0	NA
1478	2019m6	21	Wiener Zeitung	2019	0	0	0	566.35	19414458	11520	0	4.725203	0	52	1	0	0	0	0	0	0	0	0	0	0	0	1	0.0101010101010101	-0.0823511415029622
1479	2019m6	21	Österreich	2019	0	0	0	566.35	19414458	11520	0	4.725203	0	52	0	1	0	0	0	0	0	0	0	0	0	0	1	0.00738007380073801	-0.419545552729846
1480	2019m7	22	Der Standard	2019	0	0	0	1439.2	5517919	43480	2	5.849614	19.7	56	1	1	0	0	0	0	0	0	0	0	0	0	1	0.00378787878787879	1.36426154371354
1481	2019m7	22	Die Presse	2019	0	0	0	1439.2	5517919	43480	2	5.849614	19.7	56	1	1	0	0	0	0	0	0	0	0	0	0	1	0.00355239786856128	0.500859695942337
1482	2019m7	22	Heute	2019	0	0	0	1439.2	5517919	43480	2	5.849614	19.7	56	0	1	0	0	0	0	0	0	0	0	0	0	1	0	NA
1483	2019m7	22	Kleine Zeitung	2019	0	0	0	1439.2	5517919	43480	2	5.849614	19.7	56	1	0	0	0	0	0	0	0	0	0	0	0	1	0.00444444444444444	-0.23986385627448
1484	2019m7	22	Kronenzeitung	2019	0	0	0	1439.2	5517919	43480	2	5.849614	19.7	56	0	1	0	0	0	0	0	0	0	0	0	0	1	0	NA
1485	2019m7	22	Kurier	2019	0	0	0	1439.2	5517919	43480	2	5.849614	19.7	56	1	1	0	0	0	0	0	0	0	0	0	0	1	0.0154109589041096	-0.429038002629536
1486	2019m7	22	Oberösterreichische Nachrichten	2019	0	0	0	1439.2	5517919	43480	2	5.849614	19.7	56	1	0	0	0	0	0	0	0	0	0	0	0	1	0.00914634146341463	-0.738123344771856
1487	2019m7	22	Salzburger Nachrichten	2019	0	0	0	1439.2	5517919	43480	2	5.849614	19.7	56	1	0	0	0	0	0	0	0	0	0	0	0	1	0.00867052023121387	0.0735074341822542
1488	2019m7	22	Tiroler Tageszeitung	2019	0	0	0	1439.2	5517919	43480	2	5.849614	19.7	56	1	0	0	0	0	0	0	0	0	0	0	0	1	0.00865800865800866	-0.352151197625615
1489	2019m7	22	Vorarlberger Nachrichten	2019	0	0	0	1439.2	5517919	43480	2	5.849614	19.7	56	1	0	0	0	0	0	0	0	0	0	0	0	1	0.00537634408602151	-0.0629695502148514
1490	2019m7	22	Wiener Zeitung	2019	0	0	0	1439.2	5517919	43480	2	5.849614	19.7	56	1	0	0	0	0	0	0	0	0	0	0	0	1	0.00542005420054201	-0.256456118055691
1491	2019m7	22	Österreich	2019	0	0	0	1439.2	5517919	43480	2	5.849614	19.7	56	0	1	0	0	0	0	0	0	0	0	0	0	1	0.00816326530612245	1.24738664550413
1492	2019m8	22	Der Standard	2019	0	0	0	1439.2	5517919	43480	2	5.849614	19.7	56	1	1	0	0	0	0	0	0	0	0	0	0	1	0.00797872340425532	-0.559052810909345
1493	2019m8	22	Die Presse	2019	0	0	0	1439.2	5517919	43480	2	5.849614	19.7	56	1	1	0	0	0	0	0	0	0	0	0	0	1	0.00248138957816377	-0.251288836380996
1494	2019m8	22	Heute	2019	0	0	0	1439.2	5517919	43480	2	5.849614	19.7	56	0	1	0	0	0	0	0	0	0	0	0	0	1	0	NA
1495	2019m8	22	Kleine Zeitung	2019	0	0	0	1439.2	5517919	43480	2	5.849614	19.7	56	1	0	0	0	0	0	0	0	0	0	0	0	1	0.00983606557377049	-0.0441479232305215
1496	2019m8	22	Kronenzeitung	2019	0	0	0	1439.2	5517919	43480	2	5.849614	19.7	56	0	1	0	0	0	0	0	0	0	0	0	0	1	0	NA
1497	2019m8	22	Kurier	2019	0	0	0	1439.2	5517919	43480	2	5.849614	19.7	56	1	1	0	0	0	0	0	0	0	0	0	0	1	0.00945626477541371	0.274750225121643
1498	2019m8	22	Oberösterreichische Nachrichten	2019	0	0	0	1439.2	5517919	43480	2	5.849614	19.7	56	1	0	0	0	0	0	0	0	0	0	0	0	1	0	NA
1499	2019m8	22	Salzburger Nachrichten	2019	0	0	0	1439.2	5517919	43480	2	5.849614	19.7	56	1	0	0	0	0	0	0	0	0	0	0	0	1	0	NA
1500	2019m8	22	Tiroler Tageszeitung	2019	0	0	0	1439.2	5517919	43480	2	5.849614	19.7	56	1	0	0	0	0	0	0	0	0	0	0	0	1	0.00318471337579618	6.75134201599342
1501	2019m8	22	Vorarlberger Nachrichten	2019	0	0	0	1439.2	5517919	43480	2	5.849614	19.7	56	1	0	0	0	0	0	0	0	0	0	0	0	1	0	NA
1502	2019m8	22	Wiener Zeitung	2019	0	0	0	1439.2	5517919	43480	2	5.849614	19.7	56	1	0	0	0	0	0	0	0	0	0	0	0	1	0.00967741935483871	-0.531040533058442
1503	2019m8	22	Österreich	2019	0	0	0	1439.2	5517919	43480	2	5.849614	19.7	56	0	1	0	0	0	0	0	0	0	0	0	0	1	0.00490196078431373	1.19069198973858
1504	2019m9	22	Der Standard	2019	0	0	0	1439.2	5517919	43480	2	5.849614	19.7	56	1	1	0	0	0	0	0	0	0	0	0	0	1	0.00642398286937901	0.0524447130104193
1505	2019m9	22	Die Presse	2019	0	0	0	1439.2	5517919	43480	2	5.849614	19.7	56	1	1	0	0	0	0	0	0	0	0	0	0	1	0.0146520146520147	0.253466602364043
1506	2019m9	22	Heute	2019	0	0	0	1439.2	5517919	43480	2	5.849614	19.7	56	0	1	0	0	0	0	0	0	0	0	0	0	1	0	NA
1507	2019m9	22	Kleine Zeitung	2019	0	0	0	1439.2	5517919	43480	2	5.849614	19.7	56	1	0	0	0	0	0	0	0	0	0	0	0	1	0.00775193798449612	-0.374134048601918
1508	2019m9	22	Kronenzeitung	2019	0	0	0	1439.2	5517919	43480	2	5.849614	19.7	56	0	1	0	0	0	0	0	0	0	0	0	0	1	0	NA
1509	2019m9	22	Kurier	2019	0	0	0	1439.2	5517919	43480	2	5.849614	19.7	56	1	1	0	0	0	0	0	0	0	0	0	0	1	0.00972762645914397	-0.0696454476191272
1510	2019m9	22	Oberösterreichische Nachrichten	2019	0	0	0	1439.2	5517919	43480	2	5.849614	19.7	56	1	0	0	0	0	0	0	0	0	0	0	0	1	0.0178571428571429	-0.174668382442239
1511	2019m9	22	Salzburger Nachrichten	2019	0	0	0	1439.2	5517919	43480	2	5.849614	19.7	56	1	0	0	0	0	0	0	0	0	0	0	0	1	0.0176991150442478	-0.19115061215907
1512	2019m9	22	Tiroler Tageszeitung	2019	0	0	0	1439.2	5517919	43480	2	5.849614	19.7	56	1	0	0	0	0	0	0	0	0	0	0	0	1	0.0182926829268293	-0.491368330969974
1513	2019m9	22	Vorarlberger Nachrichten	2019	0	0	0	1439.2	5517919	43480	2	5.849614	19.7	56	1	0	0	0	0	0	0	0	0	0	0	0	1	0.00578034682080925	1.71342257725113
1514	2019m9	22	Wiener Zeitung	2019	0	0	0	1439.2	5517919	43480	2	5.849614	19.7	56	1	0	0	0	0	0	0	0	0	0	0	0	1	0.00890207715133531	0.374141106782545
1515	2019m9	22	Österreich	2019	0	0	0	1439.2	5517919	43480	2	5.849614	19.7	56	0	1	0	0	0	0	0	0	0	0	0	0	1	0.0142857142857143	-0.448418613319758
