# Supplementary material for: A window of opportunity? The relevance of the rotating European Union presidency in the public eye
Source: Eur Union Polit. 2022 Dec 4;24(2):327–47. doi: 10.1177/14651165221142504 (PMC10189837; doi:10.1177/14651165221142504)
Supplement: sj-csv-7-eup-10.1177_14651165221142504 - Supplemental material for A window of opportunity? The relevance of the rotating European Union presidency in the public eye [file sj-csv-7-eup-10.1177_14651165221142504.csv]

article_id	date	outlet	outlet_level	outlet_type	relevance	se_fit
93	2009-01-02	Oberösterreichische Nachrichten	regional	broadsheet	-0.32787215590718	0.439330417715445
176	2009-01-03	Oberösterreichische Nachrichten	regional	broadsheet	0.223771455471148	0.475533437268557
501	2009-01-07	Oberösterreichische Nachrichten	regional	broadsheet	-4.39987256693198	NA
502	2009-01-07	Oberösterreichische Nachrichten	regional	broadsheet	0.0883337826339455	0.922241550736219
504	2009-01-07	Oberösterreichische Nachrichten	regional	broadsheet	2.86628824378472	1.66855910150375
508	2009-01-07	Oberösterreichische Nachrichten	regional	broadsheet	-4.39987256693198	NA
509	2009-01-07	Oberösterreichische Nachrichten	regional	broadsheet	-0.673524286879093	0.37309782242131
648	2009-01-08	Oberösterreichische Nachrichten	regional	broadsheet	-1.21381602100353	0.1908174585537
649	2009-01-08	Oberösterreichische Nachrichten	regional	broadsheet	0.820623168961508	1.08630349040286
650	2009-01-08	Oberösterreichische Nachrichten	regional	broadsheet	-0.802313521540417	0.821961896611254
977	2009-01-10	Oberösterreichische Nachrichten	regional	broadsheet	-0.023201258764145	0.628031482352208
979	2009-01-10	Oberösterreichische Nachrichten	regional	broadsheet	-1.61790482689955	0.647207973412301
1175	2009-01-12	Oberösterreichische Nachrichten	regional	broadsheet	-1.76778453187287	1.07911822313943
1284	2009-01-13	Oberösterreichische Nachrichten	regional	broadsheet	-0.617635945183211	0.0326366148922819
1435	2009-01-14	Oberösterreichische Nachrichten	regional	broadsheet	-0.305980103506837	0.706847394732868
1436	2009-01-14	Oberösterreichische Nachrichten	regional	broadsheet	0.74086150233673	0.770277616484304
1606	2009-01-15	Oberösterreichische Nachrichten	regional	broadsheet	NA	NA
1610	2009-01-15	Oberösterreichische Nachrichten	regional	broadsheet	-0.18608933192204	0.36403718464824
1790	2009-01-16	Oberösterreichische Nachrichten	regional	broadsheet	-0.484359577044218	0.14549427727947
1994	2009-01-17	Oberösterreichische Nachrichten	regional	broadsheet	0.452572719320444	0.958501242106483
2495	2009-01-21	Oberösterreichische Nachrichten	regional	broadsheet	-0.614227984352299	NA
2496	2009-01-21	Oberösterreichische Nachrichten	regional	broadsheet	-0.534425605394534	0.140378934142957
2927	2009-01-24	Oberösterreichische Nachrichten	regional	broadsheet	2.51299984064648	0.925258481728316
3186	2009-01-27	Oberösterreichische Nachrichten	regional	broadsheet	-0.360696923831388	0.5372224814129
3190	2009-01-27	Oberösterreichische Nachrichten	regional	broadsheet	-0.595938270830996	0.226940726142741
3670	2009-01-30	Oberösterreichische Nachrichten	regional	broadsheet	-0.880911360471979	0.716730263892598
3796	2009-01-31	Oberösterreichische Nachrichten	regional	broadsheet	-0.268292109097903	0.317344157745683
4903	2009-02-10	Oberösterreichische Nachrichten	regional	broadsheet	-1.61908110060138	0.0192779834022341
5372	2009-02-13	Oberösterreichische Nachrichten	regional	broadsheet	-1.09799770422883	0.587769649481131
5373	2009-02-13	Oberösterreichische Nachrichten	regional	broadsheet	-0.0827795903071823	0.936730791642776
5653	2009-02-16	Oberösterreichische Nachrichten	regional	broadsheet	-0.417509532903776	1.23843528249846
6177	2009-02-20	Oberösterreichische Nachrichten	regional	broadsheet	-0.716305433465999	0.184732871905681
6528	2009-02-23	Oberösterreichische Nachrichten	regional	broadsheet	0.050936520699008	0.4886163439818
7460	2009-03-02	Oberösterreichische Nachrichten	regional	broadsheet	-1.10674101024309	0.463291105316611
7467	2009-03-02	Oberösterreichische Nachrichten	regional	broadsheet	-0.457444679225012	0.128018314154258
8216	2009-03-07	Oberösterreichische Nachrichten	regional	broadsheet	1.61450461931221	1.77778341945432
8379	2009-03-09	Oberösterreichische Nachrichten	regional	broadsheet	-0.349694402334179	0.35976449342988
8494	2009-03-10	Oberösterreichische Nachrichten	regional	broadsheet	-0.388420586550015	0.184368777321578
9486	2009-03-18	Oberösterreichische Nachrichten	regional	broadsheet	-0.173557811856839	1.27142824770058
9760	2009-03-20	Oberösterreichische Nachrichten	regional	broadsheet	-1.16796744429227	0.257812461967132
9925	2009-03-21	Oberösterreichische Nachrichten	regional	broadsheet	0.25725122384702	0.664594448033103
9927	2009-03-21	Oberösterreichische Nachrichten	regional	broadsheet	-0.853123600496756	1.18228951014902
10385	2009-03-25	Oberösterreichische Nachrichten	regional	broadsheet	-1.20198324336915	0.304332995957587
10387	2009-03-25	Oberösterreichische Nachrichten	regional	broadsheet	0.280927976923403	1.47848433884616
10392	2009-03-25	Oberösterreichische Nachrichten	regional	broadsheet	-0.908454460574239	0.211501594103455
10535	2009-03-26	Oberösterreichische Nachrichten	regional	broadsheet	-0.256259874693563	1.4082170664504
10546	2009-03-26	Oberösterreichische Nachrichten	regional	broadsheet	-0.686540391186066	0.130522628089791
10547	2009-03-26	Oberösterreichische Nachrichten	regional	broadsheet	-0.305500176212563	0.296165604777458
10548	2009-03-26	Oberösterreichische Nachrichten	regional	broadsheet	-0.577121974288232	1.11503774578438
10718	2009-03-27	Oberösterreichische Nachrichten	regional	broadsheet	-1.28565018543871	0.319324604658722
10722	2009-03-27	Oberösterreichische Nachrichten	regional	broadsheet	-1.41519612323592	0.543346440903654
10896	2009-03-28	Oberösterreichische Nachrichten	regional	broadsheet	-1.20908434463851	0.617974148199586
11088	2009-03-30	Oberösterreichische Nachrichten	regional	broadsheet	-0.437815344968041	0.26369077880652
11376	2009-04-01	Oberösterreichische Nachrichten	regional	broadsheet	-1.02823502419701	0.157833890283213
11387	2009-04-01	Oberösterreichische Nachrichten	regional	broadsheet	-1.02823502419701	0.157833890283213
11618	2009-04-02	Oberösterreichische Nachrichten	regional	broadsheet	-0.149910325488137	1.25251270202135
11741	2009-04-03	Oberösterreichische Nachrichten	regional	broadsheet	-1.1547985005184	0.630247120758341
12081	2009-04-06	Oberösterreichische Nachrichten	regional	broadsheet	-3.51275154184713	3.05148910327809
12198	2009-04-07	Oberösterreichische Nachrichten	regional	broadsheet	-0.859262723311635	0.227394453762498
12359	2009-04-08	Oberösterreichische Nachrichten	regional	broadsheet	-2.02585313295518	0.76941360910669
12360	2009-04-08	Oberösterreichische Nachrichten	regional	broadsheet	0.150829513146002	0.689750994296737
12366	2009-04-08	Oberösterreichische Nachrichten	regional	broadsheet	-2.03050002429809	1.68211353744234
12662	2009-04-10	Oberösterreichische Nachrichten	regional	broadsheet	0.391187171198376	0.531306342746683
13162	2009-04-16	Oberösterreichische Nachrichten	regional	broadsheet	-1.53732969536569	0.433781400700878
14629	2009-04-28	Oberösterreichische Nachrichten	regional	broadsheet	0.122699556377562	1.22078342258903
14827	2009-04-29	Oberösterreichische Nachrichten	regional	broadsheet	-0.31957633282359	0.0747965171720552
15672	2009-05-05	Oberösterreichische Nachrichten	regional	broadsheet	1.32684543853378	0.701616282855914
16236	2009-05-08	Oberösterreichische Nachrichten	regional	broadsheet	1.56654549916237	0.752121555039486
16420	2009-05-09	Oberösterreichische Nachrichten	regional	broadsheet	-0.136113667596392	0.822775804365727
16970	2009-05-13	Oberösterreichische Nachrichten	regional	broadsheet	0.939676934281656	1.05622384167275
17315	2009-05-15	Oberösterreichische Nachrichten	regional	broadsheet	-0.0261125901169152	0.322272334491693
18051	2009-05-20	Oberösterreichische Nachrichten	regional	broadsheet	-0.247643941592749	0.443630866502338
18409	2009-05-23	Oberösterreichische Nachrichten	regional	broadsheet	0.0839108306291651	1.36805542542327
19875	2009-06-02	Oberösterreichische Nachrichten	regional	broadsheet	-0.0449207019061392	1.04402132701788
22309	2009-06-10	Oberösterreichische Nachrichten	regional	broadsheet	0.33321263965941	0.760391413021786
22607	2009-06-12	Oberösterreichische Nachrichten	regional	broadsheet	-0.58593984105821	0.464650034794739
23533	2009-06-18	Oberösterreichische Nachrichten	regional	broadsheet	0.0143196827784143	0.612827033717153
23535	2009-06-18	Oberösterreichische Nachrichten	regional	broadsheet	-0.943293995609137	0.502782319591423
23713	2009-06-19	Oberösterreichische Nachrichten	regional	broadsheet	1.44869894834999	1.04467664711772
24205	2009-06-23	Oberösterreichische Nachrichten	regional	broadsheet	-0.0435635924653696	0.586169811838404
24207	2009-06-23	Oberösterreichische Nachrichten	regional	broadsheet	-0.531997418542824	0.806115867129806
24493	2009-06-25	Oberösterreichische Nachrichten	regional	broadsheet	-0.853697107599537	0.243006765537736
25113	2009-06-30	Oberösterreichische Nachrichten	regional	broadsheet	0.359873567066026	1.31454029051336
25114	2009-06-30	Oberösterreichische Nachrichten	regional	broadsheet	-2.34321604226079	1.60383162349695
25115	2009-06-30	Oberösterreichische Nachrichten	regional	broadsheet	0.177347154682122	0.463342528677386
25117	2009-06-30	Oberösterreichische Nachrichten	regional	broadsheet	-0.991506192644116	0.638001608025637
25303	2009-07-01	Oberösterreichische Nachrichten	regional	broadsheet	-0.714616451870332	0.341802570365751
25313	2009-07-01	Oberösterreichische Nachrichten	regional	broadsheet	-0.714616451870332	0.341802570365751
25602	2009-07-02	Oberösterreichische Nachrichten	regional	broadsheet	0.589042320855308	2.32896656166401
117	2009-01-02	Der Standard	national	broadsheet	0.858871521804592	0.960030646698735
118	2009-01-02	Der Standard	national	broadsheet	-1.10674357539779	0.371113474921624
210	2009-01-03	Der Standard	national	broadsheet	-0.610751394614348	0.328544313535151
216	2009-01-03	Der Standard	national	broadsheet	-0.272144202407444	0.332002039926548
25603	2009-07-02	Oberösterreichische Nachrichten	regional	broadsheet	1.50885534440097	1.42990876356822
25604	2009-07-02	Oberösterreichische Nachrichten	regional	broadsheet	-0.243267681812512	0.270152584578797
27642	2009-07-18	Oberösterreichische Nachrichten	regional	broadsheet	-0.339734246141214	NA
27645	2009-07-18	Oberösterreichische Nachrichten	regional	broadsheet	0.647148048565493	0.784830890201061
219	2009-01-03	Der Standard	national	broadsheet	-0.00100027013407471	0.575141329175589
378	2009-01-05	Der Standard	national	broadsheet	1.13484875874204	1.97651422260362
379	2009-01-05	Der Standard	national	broadsheet	-0.625959392451552	0.00963899170111706
533	2009-01-07	Der Standard	national	broadsheet	0.0888309632968678	0.785227159789179
540	2009-01-07	Der Standard	national	broadsheet	1.24050649763363	0.995584873336915
27794	2009-07-20	Oberösterreichische Nachrichten	regional	broadsheet	-0.130178718015143	1.16584106980875
28602	2009-07-28	Oberösterreichische Nachrichten	regional	broadsheet	-0.163425574897833	0.27497337851258
30995	2009-08-25	Oberösterreichische Nachrichten	regional	broadsheet	-0.4030454572992	0.330060702343804
32287	2009-09-05	Oberösterreichische Nachrichten	regional	broadsheet	-0.57634298964929	0.541555663816251
541	2009-01-07	Der Standard	national	broadsheet	0.0897943939832421	0.162214317762758
544	2009-01-07	Der Standard	national	broadsheet	-0.337605044949162	0.632815376795063
546	2009-01-07	Der Standard	national	broadsheet	-0.208891086995103	0.865408699306469
32539	2009-09-08	Oberösterreichische Nachrichten	regional	broadsheet	-0.221732815579895	0.24313389304103
33236	2009-09-14	Oberösterreichische Nachrichten	regional	broadsheet	-0.945576707712133	0.60208336438705
33676	2009-09-17	Oberösterreichische Nachrichten	regional	broadsheet	-0.439661683017985	0.21669076445492
34253	2009-09-22	Oberösterreichische Nachrichten	regional	broadsheet	-0.698481574160575	0.618454827670584
684	2009-01-08	Der Standard	national	broadsheet	-0.543249875982347	0.142657470808707
687	2009-01-08	Der Standard	national	broadsheet	-0.355121452226111	0.498499038237668
689	2009-01-08	Der Standard	national	broadsheet	-0.658714710232639	0.228247216742962
35741	2009-10-03	Oberösterreichische Nachrichten	regional	broadsheet	-0.469072493465236	0.204981404000851
36390	2009-10-08	Oberösterreichische Nachrichten	regional	broadsheet	-0.229570172499962	0.546880717663251
38125	2009-10-22	Oberösterreichische Nachrichten	regional	broadsheet	-0.322598631969758	0.401183175249039
38280	2009-10-23	Oberösterreichische Nachrichten	regional	broadsheet	0.230261238795029	0.626890966529711
123	2009-01-02	Tiroler Tageszeitung	regional	broadsheet	-1.14754650846594	0.555603664552343
230	2009-01-03	Tiroler Tageszeitung	regional	broadsheet	-0.664496978693146	0.0341276315133905
549	2009-01-07	Tiroler Tageszeitung	regional	broadsheet	0.54635448481726	0.831497729715583
550	2009-01-07	Tiroler Tageszeitung	regional	broadsheet	-0.121940284797568	0.735234361949192
704	2009-01-08	Tiroler Tageszeitung	regional	broadsheet	-0.038358187446387	0.466345151453276
1027	2009-01-10	Tiroler Tageszeitung	regional	broadsheet	-0.525823531296658	0.122892419102477
695	2009-01-08	Der Standard	national	broadsheet	-0.527681443716176	0.272231239282258
848	2009-01-09	Der Standard	national	broadsheet	-1.8254960399367	1.00100260866686
865	2009-01-09	Der Standard	national	broadsheet	0.451364322726416	0.614599785261366
1004	2009-01-10	Der Standard	national	broadsheet	-0.359681729038259	0.188041799738947
1006	2009-01-10	Der Standard	national	broadsheet	-0.737395258564776	0.909267674683843
38471	2009-10-24	Oberösterreichische Nachrichten	regional	broadsheet	-0.940914003435485	0.425414084005014
38812	2009-10-28	Oberösterreichische Nachrichten	regional	broadsheet	-0.246566468452384	0.491416421760706
39241	2009-10-30	Oberösterreichische Nachrichten	regional	broadsheet	-0.468490004971294	0.205629312787754
39867	2009-11-04	Oberösterreichische Nachrichten	regional	broadsheet	-0.583825453972833	0.319051942674722
1222	2009-01-12	Tiroler Tageszeitung	regional	broadsheet	-0.986284708848871	0.305220317630437
1340	2009-01-13	Tiroler Tageszeitung	regional	broadsheet	-0.559239531926674	0.631613404322426
1343	2009-01-13	Tiroler Tageszeitung	regional	broadsheet	-0.325269818488437	0.140052355489341
1663	2009-01-15	Tiroler Tageszeitung	regional	broadsheet	-2.43705653200581	0.918188498764235
1847	2009-01-16	Tiroler Tageszeitung	regional	broadsheet	0.0158383149891637	0.357251588174482
1013	2009-01-10	Der Standard	national	broadsheet	-0.166894394642796	0.448680282992942
1020	2009-01-10	Der Standard	national	broadsheet	-0.823359875845341	0.381775870231517
1202	2009-01-12	Der Standard	national	broadsheet	-0.556081006217696	0.185028371359635
1203	2009-01-12	Der Standard	national	broadsheet	-0.348712489753136	0.0975387660127036
39873	2009-11-04	Oberösterreichische Nachrichten	regional	broadsheet	-0.833536561113855	0.467980598540857
40851	2009-11-11	Oberösterreichische Nachrichten	regional	broadsheet	0.840815222587988	NA
41019	2009-11-12	Oberösterreichische Nachrichten	regional	broadsheet	-0.448760964507921	0.288088259938755
41335	2009-11-14	Oberösterreichische Nachrichten	regional	broadsheet	0.813681417777305	0.7983284475768
41529	2009-11-16	Oberösterreichische Nachrichten	regional	broadsheet	-0.516600847002501	0.250684113843471
2280	2009-01-19	Tiroler Tageszeitung	regional	broadsheet	0.00241022620887215	0.289502743839503
2415	2009-01-20	Tiroler Tageszeitung	regional	broadsheet	-0.922624193339552	0.323241733960653
3242	2009-01-27	Tiroler Tageszeitung	regional	broadsheet	-0.712395704718037	0.450512578172375
3407	2009-01-28	Tiroler Tageszeitung	regional	broadsheet	-0.625279175603286	0.11029322124586
42153	2009-11-20	Oberösterreichische Nachrichten	regional	broadsheet	-0.233111389005753	0.39742664400887
42365	2009-11-21	Oberösterreichische Nachrichten	regional	broadsheet	0.0288819096118039	0.212788493900239
1213	2009-01-12	Der Standard	national	broadsheet	0.0437626708422849	0.460385899078546
1216	2009-01-12	Der Standard	national	broadsheet	-0.348712489753136	0.0975387660127036
1314	2009-01-13	Der Standard	national	broadsheet	-0.727020431328666	0.473593639709562
1315	2009-01-13	Der Standard	national	broadsheet	-0.727020431328666	0.473593639709562
4952	2009-02-10	Tiroler Tageszeitung	regional	broadsheet	-0.420909553860975	0.295979480952399
5275	2009-02-12	Tiroler Tageszeitung	regional	broadsheet	0.287279665562933	0.534588644510541
6060	2009-02-19	Tiroler Tageszeitung	regional	broadsheet	0.20917907194834	0.499080512005791
6065	2009-02-19	Tiroler Tageszeitung	regional	broadsheet	-0.612246854130364	0.149642934729446
1317	2009-01-13	Der Standard	national	broadsheet	-0.822425203023168	0.375294326231383
1318	2009-01-13	Der Standard	national	broadsheet	-0.768770168141804	0.427357368367792
42715	2009-11-24	Oberösterreichische Nachrichten	regional	broadsheet	0.518615184253786	1.11894922814545
43287	2009-11-28	Oberösterreichische Nachrichten	regional	broadsheet	1.27848411883791	1.56424913745541
43496	2009-11-30	Oberösterreichische Nachrichten	regional	broadsheet	-0.033133067961779	0.380480304035194
43653	2009-12-01	Oberösterreichische Nachrichten	regional	broadsheet	-1.73754192983983	0.650861399165925
43654	2009-12-01	Oberösterreichische Nachrichten	regional	broadsheet	-0.868961400409136	0.200427132401043
43662	2009-12-01	Oberösterreichische Nachrichten	regional	broadsheet	-1.73754192983983	0.650861399165925
1319	2009-01-13	Der Standard	national	broadsheet	-1.04236829669445	0.271631995032659
1320	2009-01-13	Der Standard	national	broadsheet	-0.361921275566539	0.285440096694241
1331	2009-01-13	Der Standard	national	broadsheet	-0.0807741429622655	0.332426814254487
1483	2009-01-14	Der Standard	national	broadsheet	-0.686780203581417	0.28660850148312
6238	2009-02-20	Tiroler Tageszeitung	regional	broadsheet	-1.46840654764122	0.368874480720159
6242	2009-02-20	Tiroler Tageszeitung	regional	broadsheet	-0.391126253043308	0.427679516723922
6410	2009-02-21	Tiroler Tageszeitung	regional	broadsheet	-2.33912778804325	0.674797773771227
7261	2009-02-28	Tiroler Tageszeitung	regional	broadsheet	NA	NA
8092	2009-03-06	Tiroler Tageszeitung	regional	broadsheet	0.020393888131359	0.484998599005906
9527	2009-03-18	Tiroler Tageszeitung	regional	broadsheet	-0.38540182404005	0.186835956874074
43663	2009-12-01	Oberösterreichische Nachrichten	regional	broadsheet	-0.868961400409136	0.200427132401043
44040	2009-12-03	Oberösterreichische Nachrichten	regional	broadsheet	0.016676246899745	0.274588433495872
44940	2009-12-11	Oberösterreichische Nachrichten	regional	broadsheet	-0.964302106073992	0.726550560004099
44941	2009-12-11	Oberösterreichische Nachrichten	regional	broadsheet	-0.656560403431703	0.28271180734534
44943	2009-12-11	Oberösterreichische Nachrichten	regional	broadsheet	0.616162307995322	0.477796390439482
1505	2009-01-14	Der Standard	national	broadsheet	-0.614227984352299	0
1645	2009-01-15	Der Standard	national	broadsheet	-0.420308001370262	0.501254048505043
1656	2009-01-15	Der Standard	national	broadsheet	0.0267535775381519	0.30369744492417
1659	2009-01-15	Der Standard	national	broadsheet	-0.565761278618306	0.249332814484197
9531	2009-03-18	Tiroler Tageszeitung	regional	broadsheet	-0.737229103974579	0.918152720687687
10012	2009-03-21	Tiroler Tageszeitung	regional	broadsheet	NA	NA
10013	2009-03-21	Tiroler Tageszeitung	regional	broadsheet	0.402499327902712	0.737722986401298
10435	2009-03-25	Tiroler Tageszeitung	regional	broadsheet	-0.799245464099232	0.226913918425898
10441	2009-03-25	Tiroler Tageszeitung	regional	broadsheet	-0.0284566230878132	1.92461053416375
1827	2009-01-16	Der Standard	national	broadsheet	-1.07286260184216	0.479106301707336
1828	2009-01-16	Der Standard	national	broadsheet	-0.496738995981469	0.394588404802542
1842	2009-01-16	Der Standard	national	broadsheet	-1.07286260184216	0.479106301707336
45094	2009-12-12	Oberösterreichische Nachrichten	regional	broadsheet	-0.523472833627761	0.444485267223375
45701	2009-12-17	Oberösterreichische Nachrichten	regional	broadsheet	-1.67436736615678	0.175257250250267
46158	2009-12-21	Oberösterreichische Nachrichten	regional	broadsheet	1.93697968115963	2.06898115762512
46338	2009-12-23	Oberösterreichische Nachrichten	regional	broadsheet	-1.43408041950793	0.791522771963714
46340	2009-12-23	Oberösterreichische Nachrichten	regional	broadsheet	-0.251715627365917	0.17790963234606
46591	2009-12-28	Oberösterreichische Nachrichten	regional	broadsheet	2.19343721066553	0.449925538994788
46765	2009-12-30	Oberösterreichische Nachrichten	regional	broadsheet	-0.692901862833555	0.272519250220407
10613	2009-03-26	Tiroler Tageszeitung	regional	broadsheet	-1.05180388139266	0.317007812059873
10619	2009-03-26	Tiroler Tageszeitung	regional	broadsheet	-0.797652180339559	0.627268029272796
10620	2009-03-26	Tiroler Tageszeitung	regional	broadsheet	-1.83989737545416	1.06334693533331
11660	2009-04-02	Tiroler Tageszeitung	regional	broadsheet	-0.40536804521643	0.199053740032906
11661	2009-04-02	Tiroler Tageszeitung	regional	broadsheet	0.40365354410319	0.812412890148657
2039	2009-01-17	Der Standard	national	broadsheet	-0.00180132936252869	0.937767887338647
2047	2009-01-17	Der Standard	national	broadsheet	0.293202547567384	0.826573145322322
2412	2009-01-20	Der Standard	national	broadsheet	-1.04869567379335	0.374346188133002
46869	2009-12-31	Oberösterreichische Nachrichten	regional	broadsheet	0.658267023905754	0.716308608988443
46870	2009-12-31	Oberösterreichische Nachrichten	regional	broadsheet	-0.173719526364072	0.524003234510339
46871	2009-12-31	Oberösterreichische Nachrichten	regional	broadsheet	0.441480697575091	0.475715002194942
12258	2009-04-07	Tiroler Tageszeitung	regional	broadsheet	-0.646696134280814	0.42793215275204
12264	2009-04-07	Tiroler Tageszeitung	regional	broadsheet	-1.39912139686353	0.61319139640649
12709	2009-04-10	Tiroler Tageszeitung	regional	broadsheet	-1.73907357606717	0.518126705428747
13764	2009-04-21	Tiroler Tageszeitung	regional	broadsheet	-0.817534073084159	0.847284054137962
14327	2009-04-25	Tiroler Tageszeitung	regional	broadsheet	-0.614227984352299	0
2522	2009-01-21	Der Standard	national	broadsheet	0.108273320963238	0.283235091665389
2535	2009-01-21	Der Standard	national	broadsheet	-0.00850737564842485	0.196901200867879
2539	2009-01-21	Der Standard	national	broadsheet	-0.715133140796345	0.377183955106963
3233	2009-01-27	Der Standard	national	broadsheet	-0.476613981786479	0.907783374478472
3237	2009-01-27	Der Standard	national	broadsheet	0.639872753215716	0.97500905896416
46874	2009-12-31	Oberösterreichische Nachrichten	regional	broadsheet	-0.0347723624333918	0.245804413161237
46981	2010-01-02	Oberösterreichische Nachrichten	regional	broadsheet	-0.243817255515345	0.471335802372278
47168	2010-01-05	Oberösterreichische Nachrichten	regional	broadsheet	-0.8136380221828	0.379192458453163
47963	2010-01-14	Oberösterreichische Nachrichten	regional	broadsheet	-0.729356698198063	0.409802921235573
48978	2010-01-22	Oberösterreichische Nachrichten	regional	broadsheet	6.57625117041816	NA
50111	2010-02-02	Oberösterreichische Nachrichten	regional	broadsheet	-0.0836410707831829	0.376717197186184
14703	2009-04-28	Tiroler Tageszeitung	regional	broadsheet	0.192377320232155	0.603136091069779
14887	2009-04-29	Tiroler Tageszeitung	regional	broadsheet	-0.593704325140729	0.255424619562882
15564	2009-05-04	Tiroler Tageszeitung	regional	broadsheet	-1.22987071794239	0.200680275402476
15565	2009-05-04	Tiroler Tageszeitung	regional	broadsheet	-1.30373594207728	0.267644790986021
15935	2009-05-06	Tiroler Tageszeitung	regional	broadsheet	-1.21982846359552	0.337042436245092
3393	2009-01-28	Der Standard	national	broadsheet	-0.45993520650828	0.169057248000361
3400	2009-01-28	Der Standard	national	broadsheet	-0.300602369211301	0.634239136623822
3548	2009-01-29	Der Standard	national	broadsheet	-2.22686630708758	0.694905098467583
3563	2009-01-29	Der Standard	national	broadsheet	0.647887291861922	0.805988766144543
3567	2009-01-29	Der Standard	national	broadsheet	-2.22686630708758	0.694905098467583
51601	2010-02-13	Oberösterreichische Nachrichten	regional	broadsheet	-0.771658836232086	0.357363029053173
54456	2010-03-08	Oberösterreichische Nachrichten	regional	broadsheet	-0.881804824447721	0.175758698946561
54920	2010-03-12	Oberösterreichische Nachrichten	regional	broadsheet	-1.02050083425369	0.297827129218036
55339	2010-03-16	Oberösterreichische Nachrichten	regional	broadsheet	-1.16200779588985	0.262211453675321
15940	2009-05-06	Tiroler Tageszeitung	regional	broadsheet	-0.725361805089566	0.239345408848306
22401	2009-06-10	Tiroler Tageszeitung	regional	broadsheet	-0.100146234807157	0.474761404823981
23984	2009-06-20	Tiroler Tageszeitung	regional	broadsheet	-0.25609324120895	0.425959036922101
3698	2009-01-30	Der Standard	national	broadsheet	-0.250114106894856	0.216904086599509
3699	2009-01-30	Der Standard	national	broadsheet	-0.732315926569554	0.352483792341427
3845	2009-01-31	Der Standard	national	broadsheet	0.468977701700367	0.961094043301569
58089	2010-04-07	Oberösterreichische Nachrichten	regional	broadsheet	-0.406079099908126	0.259448283198773
59387	2010-04-17	Oberösterreichische Nachrichten	regional	broadsheet	3.20363802826387	2.2965730341954
60122	2010-04-23	Oberösterreichische Nachrichten	regional	broadsheet	-0.925091993122248	0.395412108888043
60129	2010-04-23	Oberösterreichische Nachrichten	regional	broadsheet	2.69485703067184	3.10264326613959
60634	2010-04-27	Oberösterreichische Nachrichten	regional	broadsheet	-0.622395346463482	0.0966408925556319
24122	2009-06-22	Tiroler Tageszeitung	regional	broadsheet	0.0292832599634606	0.630503270498631
24550	2009-06-25	Tiroler Tageszeitung	regional	broadsheet	0.421977060820371	1.01992258139294
25438	2009-07-01	Tiroler Tageszeitung	regional	broadsheet	0.308432235089233	0.38351136714332
25445	2009-07-01	Tiroler Tageszeitung	regional	broadsheet	0.308432235089233	0.38351136714332
4140	2009-02-03	Der Standard	national	broadsheet	1.8951216861268	1.89332296790527
4529	2009-02-06	Der Standard	national	broadsheet	-0.80206564128009	0.304443507632787
60635	2010-04-27	Oberösterreichische Nachrichten	regional	broadsheet	0.408429289079349	0.933829845410358
60783	2010-04-28	Oberösterreichische Nachrichten	regional	broadsheet	0.545394974034653	0.469317023635764
63659	2010-05-17	Oberösterreichische Nachrichten	regional	broadsheet	-0.64613428230001	0.200852464697135
63663	2010-05-17	Oberösterreichische Nachrichten	regional	broadsheet	0.176614863447025	0.528271475119097
63779	2010-05-18	Oberösterreichische Nachrichten	regional	broadsheet	-0.692466388080348	0.440575558137254
25970	2009-07-04	Tiroler Tageszeitung	regional	broadsheet	-0.649422208650058	NA
26501	2009-07-09	Tiroler Tageszeitung	regional	broadsheet	1.50229220401941	0.803161841289504
26621	2009-07-10	Tiroler Tageszeitung	regional	broadsheet	-0.00601567441037843	0.377010259819552
4543	2009-02-06	Der Standard	national	broadsheet	-0.790325787722103	0.28564226767392
4547	2009-02-06	Der Standard	national	broadsheet	0.40001874179546	0.402170767850626
4834	2009-02-09	Der Standard	national	broadsheet	-0.771818834017113	0.736320100186241
4936	2009-02-10	Der Standard	national	broadsheet	-0.149713881855032	0.396429244435747
65409	2010-05-31	Oberösterreichische Nachrichten	regional	broadsheet	-0.100529924582434	0.523808475728553
65552	2010-06-01	Oberösterreichische Nachrichten	regional	broadsheet	-0.0325183016501353	NA
65562	2010-06-01	Oberösterreichische Nachrichten	regional	broadsheet	-0.0325183016501353	NA
67202	2010-06-14	Oberösterreichische Nachrichten	regional	broadsheet	-0.00512517995729115	0.52296905171789
67321	2010-06-15	Oberösterreichische Nachrichten	regional	broadsheet	0.171769363855138	0.69873345287807
67687	2010-06-17	Oberösterreichische Nachrichten	regional	broadsheet	-0.039522198638693	0.28419507738089
27080	2009-07-14	Tiroler Tageszeitung	regional	broadsheet	-0.0958826196473401	0.160404108927614
27559	2009-07-17	Tiroler Tageszeitung	regional	broadsheet	-0.519604871905064	0.531205960781939
28310	2009-07-24	Tiroler Tageszeitung	regional	broadsheet	-0.213818179796712	NA
28650	2009-07-28	Tiroler Tageszeitung	regional	broadsheet	-0.401173083785479	0.364925355507818
29862	2009-08-08	Tiroler Tageszeitung	regional	broadsheet	2.28537197010332	1.1431927793891
4945	2009-02-10	Der Standard	national	broadsheet	-0.656131658093149	0.344047331224754
5060	2009-02-11	Der Standard	national	broadsheet	-0.354908773189821	0.213708582916776
5061	2009-02-11	Der Standard	national	broadsheet	-0.354908773189821	0.213708582916776
67690	2010-06-17	Oberösterreichische Nachrichten	regional	broadsheet	-0.631825096501178	0.0124216436788495
67855	2010-06-18	Oberösterreichische Nachrichten	regional	broadsheet	-0.514819788757765	0.450943526067579
68888	2010-06-26	Oberösterreichische Nachrichten	regional	broadsheet	0.469322480650607	1.34394511126991
69243	2010-06-30	Oberösterreichische Nachrichten	regional	broadsheet	2.08374421739097	1.53417258627244
69255	2010-06-30	Oberösterreichische Nachrichten	regional	broadsheet	0.465499220207824	0.504851926192433
29984	2009-08-10	Tiroler Tageszeitung	regional	broadsheet	0.708583367730057	0.796514516738691
30152	2009-08-12	Tiroler Tageszeitung	regional	broadsheet	-0.416287326065893	0
30726	2009-08-21	Tiroler Tageszeitung	regional	broadsheet	0.70946382776306	0.723649233563016
30939	2009-08-24	Tiroler Tageszeitung	regional	broadsheet	-0.614227984352299	NA
33110	2009-09-12	Tiroler Tageszeitung	regional	broadsheet	1.50325421814255	1.08401318241393
5071	2009-02-11	Der Standard	national	broadsheet	-1.05302604097618	0.235975375231926
5072	2009-02-11	Der Standard	national	broadsheet	-0.453041695657534	0.152728454393057
5082	2009-02-11	Der Standard	national	broadsheet	-0.429669358956725	0.214481876376912
34296	2009-09-22	Tiroler Tageszeitung	regional	broadsheet	-0.0973411834730549	0.642248476993781
34705	2009-09-25	Tiroler Tageszeitung	regional	broadsheet	-1.56770832089369	0.539677176214901
36150	2009-10-06	Tiroler Tageszeitung	regional	broadsheet	-1.00589539056815	0.416885396130786
36460	2009-10-08	Tiroler Tageszeitung	regional	broadsheet	-1.56437680768568	0.486565215123632
37036	2009-10-13	Tiroler Tageszeitung	regional	broadsheet	0.530899190272675	1.01374473414613
5258	2009-02-12	Der Standard	national	broadsheet	-0.424802312364097	0.204923726465243
5676	2009-02-16	Der Standard	national	broadsheet	0.0572575587568442	0.373583102834535
5678	2009-02-16	Der Standard	national	broadsheet	0.0572575587568442	0.373583102834535
69256	2010-06-30	Oberösterreichische Nachrichten	regional	broadsheet	-0.330285255447052	0.376761969806998
69260	2010-06-30	Oberösterreichische Nachrichten	regional	broadsheet	-1.10141652555242	0.369429817542917
70015	2010-07-05	Oberösterreichische Nachrichten	regional	broadsheet	-0.079364400823112	0.409312752829455
70089	2010-07-06	Oberösterreichische Nachrichten	regional	broadsheet	-0.225829933022272	0.372592540465332
70317	2010-07-08	Oberösterreichische Nachrichten	regional	broadsheet	0.325658841924448	0.588278648045045
38915	2009-10-28	Tiroler Tageszeitung	regional	broadsheet	1.71328737560583	2.1093479605539
39124	2009-10-29	Tiroler Tageszeitung	regional	broadsheet	-0.0543224480347993	0.553666789881336
39281	2009-10-30	Tiroler Tageszeitung	regional	broadsheet	-1.30155218984168	0.271847015394453
71529	2010-07-19	Oberösterreichische Nachrichten	regional	broadsheet	-1.07225180519123	0.420301961901613
73734	2010-08-11	Oberösterreichische Nachrichten	regional	broadsheet	-0.449529903629372	0.146690975037295
74474	2010-08-20	Oberösterreichische Nachrichten	regional	broadsheet	-0.788829369038635	0.262466639055303
5891	2009-02-18	Der Standard	national	broadsheet	-1.35858345695923	0.720361370430505
5910	2009-02-18	Der Standard	national	broadsheet	-0.678624031586847	0.821240984685883
6043	2009-02-19	Der Standard	national	broadsheet	-0.171891209190211	0.352796439161913
6055	2009-02-19	Der Standard	national	broadsheet	-0.879321561469225	0.37155468708789
6056	2009-02-19	Der Standard	national	broadsheet	-0.589901105675314	0.222216316837966
6057	2009-02-19	Der Standard	national	broadsheet	-0.532616036971809	0.284956422118151
74475	2010-08-20	Oberösterreichische Nachrichten	regional	broadsheet	-0.856123974096982	0.296140928417519
77016	2010-09-14	Oberösterreichische Nachrichten	regional	broadsheet	-2.15799883022887	0.598023863368501
80453	2010-10-12	Oberösterreichische Nachrichten	regional	broadsheet	-0.197967978565426	0.259299998614006
81223	2010-10-19	Oberösterreichische Nachrichten	regional	broadsheet	-0.0425512809357188	0.701211211538539
83226	2010-11-09	Oberösterreichische Nachrichten	regional	broadsheet	1.34281799993793	1.82600933326673
39282	2009-10-30	Tiroler Tageszeitung	regional	broadsheet	-0.89424568140321	NA
39490	2009-10-31	Tiroler Tageszeitung	regional	broadsheet	-0.171577182765715	0.621502774624909
39945	2009-11-04	Tiroler Tageszeitung	regional	broadsheet	-0.628891199223633	0.0119450182736372
40757	2009-11-10	Tiroler Tageszeitung	regional	broadsheet	-0.705175723804533	0.468832456778933
40758	2009-11-10	Tiroler Tageszeitung	regional	broadsheet	-1.32703337719423	0.470062350228111
40914	2009-11-11	Tiroler Tageszeitung	regional	broadsheet	-0.241212695500707	NA
6385	2009-02-21	Der Standard	national	broadsheet	-0.445502098660631	0.0872515118384851
6387	2009-02-21	Der Standard	national	broadsheet	-0.614227984352299	NA
6395	2009-02-21	Der Standard	national	broadsheet	0.531795096667706	0.821155480475891
6711	2009-02-24	Der Standard	national	broadsheet	0.510557067092544	0.588808299777923
7066	2009-02-27	Der Standard	national	broadsheet	-0.293880062552024	0.607942247525124
41081	2009-11-12	Tiroler Tageszeitung	regional	broadsheet	-0.582686780546822	0.320342430596054
41087	2009-11-12	Tiroler Tageszeitung	regional	broadsheet	-0.538284256908169	0.292442260840597
41247	2009-11-13	Tiroler Tageszeitung	regional	broadsheet	-0.013960120305039	0.520229228751722
41825	2009-11-18	Tiroler Tageszeitung	regional	broadsheet	1.39985747292957	1.78706490216254
84785	2010-11-20	Oberösterreichische Nachrichten	regional	broadsheet	-0.66226833318593	NA
87447	2010-12-09	Oberösterreichische Nachrichten	regional	broadsheet	0.436040830582272	0.648463377771029
87448	2010-12-09	Oberösterreichische Nachrichten	regional	broadsheet	-0.134280914744771	0.731120118850166
89180	2010-12-22	Oberösterreichische Nachrichten	regional	broadsheet	0.753969482676835	0.908186829877818
7081	2009-02-27	Der Standard	national	broadsheet	-0.293880062552024	0.607942247525124
7231	2009-02-28	Der Standard	national	broadsheet	-0.778119808437028	0.342281163400609
42009	2009-11-19	Tiroler Tageszeitung	regional	broadsheet	-0.183613265199087	0.446869979981951
42016	2009-11-19	Tiroler Tageszeitung	regional	broadsheet	-0.160406391889503	0.639156735450236
42018	2009-11-19	Tiroler Tageszeitung	regional	broadsheet	0.00477862660906836	0.280555694077328
89182	2010-12-22	Oberösterreichische Nachrichten	regional	broadsheet	-0.365922949403735	0.453704131628777
89360	2010-12-23	Oberösterreichische Nachrichten	regional	broadsheet	-0.387666759500789	0.082158537576809
89361	2010-12-23	Oberösterreichische Nachrichten	regional	broadsheet	-0.450646559760995	0.27095650617692
89365	2010-12-23	Oberösterreichische Nachrichten	regional	broadsheet	-0.593204557381334	0.780938931746438
89572	2010-12-27	Oberösterreichische Nachrichten	regional	broadsheet	-0.826736798857037	0.212656475427272
89857	2010-12-30	Oberösterreichische Nachrichten	regional	broadsheet	0.167645243034927	0.528718056536258
7244	2009-02-28	Der Standard	national	broadsheet	-0.715476895254417	0.32340474233336
7495	2009-03-02	Der Standard	national	broadsheet	-1.30555177202072	0.695198345227958
7514	2009-03-02	Der Standard	national	broadsheet	-0.711322513640005	0.793651546641078
42229	2009-11-20	Tiroler Tageszeitung	regional	broadsheet	0.403445020889868	0.604380172621704
43759	2009-12-01	Tiroler Tageszeitung	regional	broadsheet	-0.561210616583789	0.343741162467376
43764	2009-12-01	Tiroler Tageszeitung	regional	broadsheet	-0.477962531053788	0.606438626114061
89860	2010-12-30	Oberösterreichische Nachrichten	regional	broadsheet	0.0390236324011633	0.370221894430353
89861	2010-12-30	Oberösterreichische Nachrichten	regional	broadsheet	0.987375749358681	1.06659727930031
89863	2010-12-30	Oberösterreichische Nachrichten	regional	broadsheet	-0.809560593846729	0.274239780340055
89973	2010-12-31	Oberösterreichische Nachrichten	regional	broadsheet	-1.02197430927171	1.09848413641342
7524	2009-03-02	Der Standard	national	broadsheet	-1.17363360182454	0.395559537349299
7936	2009-03-05	Der Standard	national	broadsheet	0.925484041592715	1.2103749083949
8678	2009-03-11	Der Standard	national	broadsheet	1.26826623156523	1.14252289338693
43770	2009-12-01	Tiroler Tageszeitung	regional	broadsheet	-0.561210616583789	0.343741162467376
43775	2009-12-01	Tiroler Tageszeitung	regional	broadsheet	-0.477962531053788	0.606438626114061
43947	2009-12-02	Tiroler Tageszeitung	regional	broadsheet	-1.33220329904903	0.414676740024171
44828	2009-12-10	Tiroler Tageszeitung	regional	broadsheet	-0.197346864122392	0.292085003514297
8693	2009-03-11	Der Standard	national	broadsheet	1.31427701898562	1.2572894645688
8697	2009-03-11	Der Standard	national	broadsheet	0.479427120369916	1.14532674154028
8703	2009-03-11	Der Standard	national	broadsheet	0.29093103310329	0.527557496547581
8854	2009-03-12	Der Standard	national	broadsheet	0.725542272227463	0.443384637733388
89982	2010-12-31	Oberösterreichische Nachrichten	regional	broadsheet	-1.68141569595588	0.7235093653949
90680	2011-01-08	Oberösterreichische Nachrichten	regional	broadsheet	-0.49624930609233	0.785152902776191
91031	2011-01-12	Oberösterreichische Nachrichten	regional	broadsheet	-1.15884662478037	0.70940434420259
91940	2011-01-20	Oberösterreichische Nachrichten	regional	broadsheet	-0.866296556045655	0.191623127311992
91943	2011-01-20	Oberösterreichische Nachrichten	regional	broadsheet	-0.231433354788535	0.248224088874527
91945	2011-01-20	Oberösterreichische Nachrichten	regional	broadsheet	-0.283623712589427	0.155967532151856
45000	2009-12-11	Tiroler Tageszeitung	regional	broadsheet	0.379594208953865	0.463118193545922
45186	2009-12-12	Tiroler Tageszeitung	regional	broadsheet	-0.6362228066593	0.0156169514522612
46374	2009-12-23	Tiroler Tageszeitung	regional	broadsheet	0.0872654776475198	0.482631405677965
46690	2009-12-29	Tiroler Tageszeitung	regional	broadsheet	0.000139216955887608	0.805267976600663
8971	2009-03-13	Der Standard	national	broadsheet	-0.698101340773348	0.299069592363303
9283	2009-03-16	Der Standard	national	broadsheet	-0.492169819896717	0.260904940385096
9396	2009-03-17	Der Standard	national	broadsheet	-2.04342842061132	1.15675891648333
9649	2009-03-19	Der Standard	national	broadsheet	-4.39987256693198	NA
10280	2009-03-24	Der Standard	national	broadsheet	-0.790030070144004	0.359039403368842
91946	2011-01-20	Oberösterreichische Nachrichten	regional	broadsheet	-0.866296556045655	0.191623127311992
92481	2011-01-24	Oberösterreichische Nachrichten	regional	broadsheet	-0.215396278881156	0.219829246228778
97687	2011-03-03	Oberösterreichische Nachrichten	regional	broadsheet	NA	NA
97843	2011-03-04	Oberösterreichische Nachrichten	regional	broadsheet	-0.43447820506884	0.0839399096074856
109459	2011-05-21	Oberösterreichische Nachrichten	regional	broadsheet	-0.23265616124396	0.183879618517742
46805	2009-12-30	Tiroler Tageszeitung	regional	broadsheet	0.492822234248292	0.403973800292393
47018	2010-01-02	Tiroler Tageszeitung	regional	broadsheet	0.133152501224004	0.346056918240692
47020	2010-01-02	Tiroler Tageszeitung	regional	broadsheet	NA	NA
47415	2010-01-08	Tiroler Tageszeitung	regional	broadsheet	-0.614227984352299	NA
47528	2010-01-09	Tiroler Tageszeitung	regional	broadsheet	1.69585324225184	1.17317632237375
47756	2010-01-12	Tiroler Tageszeitung	regional	broadsheet	-0.711589927259842	0.509882226854329
10413	2009-03-25	Der Standard	national	broadsheet	-0.267135247414499	0.256699084736887
10418	2009-03-25	Der Standard	national	broadsheet	-0.337248900713211	0.602688644138118
10428	2009-03-25	Der Standard	national	broadsheet	-0.630313096712999	0.128855923929687
10429	2009-03-25	Der Standard	national	broadsheet	-1.01147550276401	0.24308027113781
112898	2011-06-11	Oberösterreichische Nachrichten	regional	broadsheet	0.156137232243046	0.408306271149297
115076	2011-06-28	Oberösterreichische Nachrichten	regional	broadsheet	0.0531960125795972	0.668430058162211
115984	2011-07-02	Oberösterreichische Nachrichten	regional	broadsheet	0.982751835616019	0.747966195488222
115985	2011-07-02	Oberösterreichische Nachrichten	regional	broadsheet	-0.252156627762509	0.346011721707037
10585	2009-03-26	Der Standard	national	broadsheet	-1.0810141005607	0.677917597050864
10591	2009-03-26	Der Standard	national	broadsheet	-0.128885681537993	0.0949912961898711
10596	2009-03-26	Der Standard	national	broadsheet	0.1311565731453	0.442094229671113
48191	2010-01-15	Tiroler Tageszeitung	regional	broadsheet	-0.65584175303236	0.018234188976464
49019	2010-01-22	Tiroler Tageszeitung	regional	broadsheet	-0.526789104081963	0.0556765763839532
49860	2010-01-30	Tiroler Tageszeitung	regional	broadsheet	0.019623738089542	0
55908	2010-03-19	Tiroler Tageszeitung	regional	broadsheet	NA	NA
57089	2010-03-29	Tiroler Tageszeitung	regional	broadsheet	-0.615700010968167	0.0370550867086893
57580	2010-04-01	Tiroler Tageszeitung	regional	broadsheet	-0.242324040276348	0.257966863814761
116691	2011-07-07	Oberösterreichische Nachrichten	regional	broadsheet	-1.88998444652401	0.707835070192364
117845	2011-07-15	Oberösterreichische Nachrichten	regional	broadsheet	-0.515910638447052	0.404668384063421
118495	2011-07-20	Oberösterreichische Nachrichten	regional	broadsheet	-0.0425138535122543	0.383866131667728
118499	2011-07-20	Oberösterreichische Nachrichten	regional	broadsheet	0.134597003519048	0.62722337564893
118698	2011-07-21	Oberösterreichische Nachrichten	regional	broadsheet	-0.0110990373733252	0.311406995609552
125879	2011-09-20	Oberösterreichische Nachrichten	regional	broadsheet	-0.19706764459254	0.200541334489938
10598	2009-03-26	Der Standard	national	broadsheet	-0.618394170423915	0.656223012123718
10603	2009-03-26	Der Standard	national	broadsheet	-0.655559830572713	0.479011469240051
10604	2009-03-26	Der Standard	national	broadsheet	-0.161244026378498	0.450599425249119
10938	2009-03-28	Der Standard	national	broadsheet	-0.47743057788639	0.903130683048443
57597	2010-04-01	Tiroler Tageszeitung	regional	broadsheet	-0.242324040276348	0.257966863814761
57742	2010-04-02	Tiroler Tageszeitung	regional	broadsheet	2.56839634191175	2.49320886548231
58675	2010-04-11	Tiroler Tageszeitung	regional	broadsheet	-1.8949193070512	0.707583639929121
58857	2010-04-13	Tiroler Tageszeitung	regional	broadsheet	0.675483170075365	0.647901636543781
126039	2011-09-21	Oberösterreichische Nachrichten	regional	broadsheet	-0.282843256482736	0.766201322198267
129024	2011-10-11	Oberösterreichische Nachrichten	regional	broadsheet	-1.07794424257822	0.327895267583466
131186	2011-10-24	Oberösterreichische Nachrichten	regional	broadsheet	1.96735045610748	0.934429812723978
138425	2011-12-09	Oberösterreichische Nachrichten	regional	broadsheet	0.0505145718290926	0.515403460568489
10940	2009-03-28	Der Standard	national	broadsheet	-1.11135291334765	0.42267751888432
11118	2009-03-30	Der Standard	national	broadsheet	0.0955705226203808	1.07053393901241
11644	2009-04-02	Der Standard	national	broadsheet	-0.856617829147989	0.121700912681014
11654	2009-04-02	Der Standard	national	broadsheet	-0.538101703753962	0.291375295914496
60845	2010-04-28	Tiroler Tageszeitung	regional	broadsheet	1.6021876813454	1.60331818733397
65154	2010-05-28	Tiroler Tageszeitung	regional	broadsheet	1.89853649089197	1.59613716650703
65379	2010-05-30	Tiroler Tageszeitung	regional	broadsheet	-0.365668649684004	0.317499394629963
67071	2010-06-12	Tiroler Tageszeitung	regional	broadsheet	-0.203739146787951	0.817989887794433
67164	2010-06-13	Tiroler Tageszeitung	regional	broadsheet	-0.728319011044027	0.319869481604424
141275	2011-12-31	Oberösterreichische Nachrichten	regional	broadsheet	-0.613222447444718	0.310149162172467
141481	2012-01-02	Oberösterreichische Nachrichten	regional	broadsheet	-0.300893113229947	0.314547120078213
141485	2012-01-02	Oberösterreichische Nachrichten	regional	broadsheet	-0.302494159201951	NA
143374	2012-01-18	Oberösterreichische Nachrichten	regional	broadsheet	-0.236449923811866	0.193706070608966
67243	2010-06-14	Tiroler Tageszeitung	regional	broadsheet	-0.646578413905306	1.00002195485096
67402	2010-06-15	Tiroler Tageszeitung	regional	broadsheet	-0.992661791385998	0.316321460040641
69608	2010-07-01	Tiroler Tageszeitung	regional	broadsheet	-0.177087047238971	0.40753227330722
12106	2009-04-06	Der Standard	national	broadsheet	-0.499022004458307	0.239925991064686
12113	2009-04-06	Der Standard	national	broadsheet	0.90277591536482	0.831545117385719
12119	2009-04-06	Der Standard	national	broadsheet	-0.536622055506245	0.181411428303857
12236	2009-04-07	Der Standard	national	broadsheet	-0.152491937814723	0.289107349041648
150970	2012-03-14	Oberösterreichische Nachrichten	regional	broadsheet	NA	NA
155774	2012-04-23	Oberösterreichische Nachrichten	regional	broadsheet	0.203831554507844	0.835475047307145
157719	2012-05-07	Oberösterreichische Nachrichten	regional	broadsheet	-0.814944317754004	0.368863517259743
161734	2012-06-02	Oberösterreichische Nachrichten	regional	broadsheet	1.42422273928091	2.17917208305301
163491	2012-06-15	Oberösterreichische Nachrichten	regional	broadsheet	1.82554415160827	1.15255643910423
12238	2009-04-07	Der Standard	national	broadsheet	-0.180052667633344	0.157481353025429
12250	2009-04-07	Der Standard	national	broadsheet	-1.13135895264603	0.25015989041635
12566	2009-04-09	Der Standard	national	broadsheet	0.87417234117558	0.895998590279851
12574	2009-04-09	Der Standard	national	broadsheet	-0.614196684222869	0.165489250567032
69614	2010-07-01	Tiroler Tageszeitung	regional	broadsheet	-0.177087047238971	0.40753227330722
71036	2010-07-14	Tiroler Tageszeitung	regional	broadsheet	-1.45606748859799	0.595269755008624
71045	2010-07-14	Tiroler Tageszeitung	regional	broadsheet	-1.45606748859799	0.595269755008624
75239	2010-08-29	Tiroler Tageszeitung	regional	broadsheet	0.828611049273943	1.11900705348479
76252	2010-09-07	Tiroler Tageszeitung	regional	broadsheet	-0.330238812550685	0.327887677678772
78866	2010-09-29	Tiroler Tageszeitung	regional	broadsheet	-0.454494202346688	0.178289709907745
164563	2012-06-21	Oberösterreichische Nachrichten	regional	broadsheet	-0.197771593662955	0.0986862493274026
165294	2012-06-26	Oberösterreichische Nachrichten	regional	broadsheet	-0.865610498622891	0.128942907185668
165919	2012-06-29	Oberösterreichische Nachrichten	regional	broadsheet	-1.57793490737186	0.628937707854127
166135	2012-06-30	Oberösterreichische Nachrichten	regional	broadsheet	-0.138119301937872	0.25022288836848
12700	2009-04-10	Der Standard	national	broadsheet	-1.44520847420994	0.346334807125984
13632	2009-04-20	Der Standard	national	broadsheet	-0.274400331836869	0.512720844270658
13742	2009-04-21	Der Standard	national	broadsheet	-0.494599205340086	0.543566248662733
81287	2010-10-19	Tiroler Tageszeitung	regional	broadsheet	0.0494246614378517	0.530862407964744
85347	2010-11-24	Tiroler Tageszeitung	regional	broadsheet	-0.649422208650058	NA
87051	2010-12-05	Tiroler Tageszeitung	regional	broadsheet	-0.305985375123155	0.289176371144341
87135	2010-12-06	Tiroler Tageszeitung	regional	broadsheet	-0.846537458637217	0.293543076737642
13752	2009-04-21	Der Standard	national	broadsheet	-0.743605449348789	0.341285065696467
13852	2009-04-22	Der Standard	national	broadsheet	-1.16133306009045	0.44562376190874
13989	2009-04-23	Der Standard	national	broadsheet	-0.489889554735101	0.101520399095473
14000	2009-04-23	Der Standard	national	broadsheet	2.53720661590896	2.48685285379716
166451	2012-07-02	Oberösterreichische Nachrichten	regional	broadsheet	-0.89728527407177	0.340818055484102
166590	2012-07-03	Oberösterreichische Nachrichten	regional	broadsheet	-0.709911617126726	0.067669370101884
167841	2012-07-11	Oberösterreichische Nachrichten	regional	broadsheet	-0.126785803630691	0.417656475082612
176937	2012-09-25	Oberösterreichische Nachrichten	regional	broadsheet	-0.191638725308809	0.4964992593688
87917	2010-12-12	Tiroler Tageszeitung	regional	broadsheet	-0.618455525798802	0.283767434118398
88001	2010-12-13	Tiroler Tageszeitung	regional	broadsheet	-0.398234950045279	0.227613233804697
88002	2010-12-13	Tiroler Tageszeitung	regional	broadsheet	0.493595622589222	0.335184870331468
14148	2009-04-24	Der Standard	national	broadsheet	-0.131593548640594	0.364059971579955
14161	2009-04-24	Der Standard	national	broadsheet	0.0580875319978733	0.545635410997012
14531	2009-04-27	Der Standard	national	broadsheet	1.07041982790054	1.57536800973584
14685	2009-04-28	Der Standard	national	broadsheet	0.00757474321080974	0.43310867738092
182100	2012-11-03	Oberösterreichische Nachrichten	regional	broadsheet	-1.22149305364469	0.284072969799821
183869	2012-11-17	Oberösterreichische Nachrichten	regional	broadsheet	-0.875608427917037	0.372119678475979
184272	2012-11-21	Oberösterreichische Nachrichten	regional	broadsheet	-0.755334912208061	0.147273196606099
89237	2010-12-22	Tiroler Tageszeitung	regional	broadsheet	-0.797237300584866	0.451961186809939
89245	2010-12-22	Tiroler Tageszeitung	regional	broadsheet	-0.138546835658491	0.492446611287943
89781	2010-12-29	Tiroler Tageszeitung	regional	broadsheet	1.30165775774313	0.394991635882446
89782	2010-12-29	Tiroler Tageszeitung	regional	broadsheet	-0.0150760112661788	0.853141199236785
90155	2011-01-01	Tiroler Tageszeitung	regional	broadsheet	-0.339039357664658	0.545162682453824
188860	2012-12-29	Oberösterreichische Nachrichten	regional	broadsheet	1.17911385863021	0.763359778169897
189020	2012-12-31	Oberösterreichische Nachrichten	regional	broadsheet	-0.703313724567222	0.424916042515361
189021	2012-12-31	Oberösterreichische Nachrichten	regional	broadsheet	0.0731637527458684	0.269967201423934
189121	2013-01-02	Oberösterreichische Nachrichten	regional	broadsheet	-0.323451816544851	0.622273976213569
14868	2009-04-29	Der Standard	national	broadsheet	-0.31957633282359	0.0747965171720552
14881	2009-04-29	Der Standard	national	broadsheet	-0.429524958099079	0.102690327076663
15370	2009-05-02	Der Standard	national	broadsheet	-0.137380111890619	0.328065994016227
15922	2009-05-06	Der Standard	national	broadsheet	0.0269897501669683	0.563838139295859
16106	2009-05-07	Der Standard	national	broadsheet	-0.724498835004475	0.443749813918362
90158	2011-01-01	Tiroler Tageszeitung	regional	broadsheet	-0.339039357664658	0.545162682453824
90331	2011-01-04	Tiroler Tageszeitung	regional	broadsheet	-0.379814178576085	0.198576486113315
90599	2011-01-07	Tiroler Tageszeitung	regional	broadsheet	0.403193143578086	0.0426814104720736
90600	2011-01-07	Tiroler Tageszeitung	regional	broadsheet	0.762384655292162	1.02823413957627
90728	2011-01-08	Tiroler Tageszeitung	regional	broadsheet	-0.35259414763336	0.641190667084159
191262	2013-01-22	Oberösterreichische Nachrichten	regional	broadsheet	0.521352458881158	0.630539845979596
195387	2013-02-20	Oberösterreichische Nachrichten	regional	broadsheet	0.572436650014625	0.662532635542624
198062	2013-03-12	Oberösterreichische Nachrichten	regional	broadsheet	-0.711627629016938	1.32399617515887
16277	2009-05-08	Der Standard	national	broadsheet	-0.0906430062251779	0.960827009423387
17020	2009-05-13	Der Standard	national	broadsheet	0.557098514519951	0.504986319200522
90851	2011-01-10	Tiroler Tageszeitung	regional	broadsheet	-2.00316472709952	1.2458872854613
90853	2011-01-10	Tiroler Tageszeitung	regional	broadsheet	-0.761770805132119	0.193315903071736
92453	2011-01-23	Tiroler Tageszeitung	regional	broadsheet	-0.223404650508897	0.396628906111542
17357	2009-05-15	Der Standard	national	broadsheet	0.495219156727463	0.626432862562435
18460	2009-05-23	Der Standard	national	broadsheet	-0.261464593770727	0.318329173303598
18467	2009-05-23	Der Standard	national	broadsheet	0.507022382883876	0.642535298344512
211587	2013-06-20	Oberösterreichische Nachrichten	regional	broadsheet	1.21840190556292	0.802306796477857
211733	2013-06-21	Oberösterreichische Nachrichten	regional	broadsheet	0.409459226179019	0.552865881408096
213295	2013-07-01	Oberösterreichische Nachrichten	regional	broadsheet	0.036918369276176	0.299214348952883
213312	2013-07-01	Oberösterreichische Nachrichten	regional	broadsheet	0.036918369276176	0.299214348952883
18991	2009-05-27	Der Standard	national	broadsheet	1.76007136095508	1.36016357896671
19922	2009-06-02	Der Standard	national	broadsheet	-0.29292432791344	0.267060075781304
20106	2009-06-03	Der Standard	national	broadsheet	-0.37110740675953	0.283649222135835
92772	2011-01-26	Tiroler Tageszeitung	regional	broadsheet	-0.945989152082714	0.521834237670389
92866	2011-01-27	Tiroler Tageszeitung	regional	broadsheet	-0.792379091379025	0.600282255787595
97897	2011-03-04	Tiroler Tageszeitung	regional	broadsheet	0.0867610482676171	0.361575773347884
99084	2011-03-12	Tiroler Tageszeitung	regional	broadsheet	-0.0378495380952299	0.791704754358962
100159	2011-03-19	Tiroler Tageszeitung	regional	broadsheet	0.2486938161319	0.312357415809507
226430	2013-10-25	Oberösterreichische Nachrichten	regional	broadsheet	-0.440807355302145	0.484069802665759
232902	2013-12-13	Oberösterreichische Nachrichten	regional	broadsheet	-0.636571067200142	0.326928555830829
234831	2013-12-30	Oberösterreichische Nachrichten	regional	broadsheet	0.019623738089542	NA
234833	2013-12-30	Oberösterreichische Nachrichten	regional	broadsheet	-0.353822746573735	0.341253087243802
20118	2009-06-03	Der Standard	national	broadsheet	-0.403008628354582	0.282705351860252
20394	2009-06-04	Der Standard	national	broadsheet	0.601954233191412	0.658507482725093
102767	2011-04-03	Tiroler Tageszeitung	regional	broadsheet	0.45998741695964	0.600346742930802
105231	2011-04-19	Tiroler Tageszeitung	regional	broadsheet	-0.87355676517507	0.631242700533099
105244	2011-04-19	Tiroler Tageszeitung	regional	broadsheet	-0.571881583250502	0.833754077039617
111802	2011-06-04	Tiroler Tageszeitung	regional	broadsheet	-0.651697646634021	0.0305898357336956
111811	2011-06-04	Tiroler Tageszeitung	regional	broadsheet	-0.670432477774883	0.0397217022196098
234836	2013-12-30	Oberösterreichische Nachrichten	regional	broadsheet	0.384079665802484	0.751157507420511
234837	2013-12-30	Oberösterreichische Nachrichten	regional	broadsheet	-0.210765179604735	0.475713825123962
234839	2013-12-30	Oberösterreichische Nachrichten	regional	broadsheet	-0.717291275031032	0.285106598631656
235582	2014-01-08	Oberösterreichische Nachrichten	regional	broadsheet	0.211515005844011	0.565043497931959
236004	2014-01-11	Oberösterreichische Nachrichten	regional	broadsheet	0.432269163608673	0.845707499762669
237347	2014-01-21	Oberösterreichische Nachrichten	regional	broadsheet	-0.0872114312641475	0.25937441318174
20968	2009-06-06	Der Standard	national	broadsheet	-0.0223627683635751	0.407537086771462
20974	2009-06-06	Der Standard	national	broadsheet	-1.779528672172	1.85286358114018
21466	2009-06-08	Der Standard	national	broadsheet	0.221820654673634	0.294232089700312
111918	2011-06-05	Tiroler Tageszeitung	regional	broadsheet	0.788006121235152	0.37296861905993
115139	2011-06-28	Tiroler Tageszeitung	regional	broadsheet	0.3263739158598	0.499673247347602
115833	2011-07-01	Tiroler Tageszeitung	regional	broadsheet	0.166427907150271	0.718826024767643
238991	2014-01-31	Oberösterreichische Nachrichten	regional	broadsheet	-1.02774903558224	0.29600830778285
253981	2014-05-03	Oberösterreichische Nachrichten	regional	broadsheet	1.96736176485429	1.24925120198292
257293	2014-05-20	Oberösterreichische Nachrichten	regional	broadsheet	-0.869149653940634	0.306622472159097
258129	2014-05-23	Oberösterreichische Nachrichten	regional	broadsheet	-0.205190756944377	0.237351870057854
21473	2009-06-08	Der Standard	national	broadsheet	-0.624523398976953	0.251520528064241
21474	2009-06-08	Der Standard	national	broadsheet	-0.586662199280534	0.222056669604308
21485	2009-06-08	Der Standard	national	broadsheet	-0.850855808319375	0.296752829036698
22364	2009-06-10	Der Standard	national	broadsheet	0.278873860142755	1.00896954249133
115837	2011-07-01	Tiroler Tageszeitung	regional	broadsheet	0.694052210696787	0.367240059253828
115842	2011-07-01	Tiroler Tageszeitung	regional	broadsheet	-0.398518699703607	0.282766575227943
115844	2011-07-01	Tiroler Tageszeitung	regional	broadsheet	0.166427907150271	0.718826024767643
261740	2014-06-10	Oberösterreichische Nachrichten	regional	broadsheet	-0.687051642278984	0.518921745161973
262247	2014-06-13	Oberösterreichische Nachrichten	regional	broadsheet	1.29633653008125	1.28191277345543
264730	2014-07-01	Oberösterreichische Nachrichten	regional	broadsheet	-0.561326420791798	0.355425274064721
264742	2014-07-01	Oberösterreichische Nachrichten	regional	broadsheet	-0.561326420791798	0.355425274064721
22388	2009-06-10	Der Standard	national	broadsheet	0.278873860142755	1.00896954249133
22836	2009-06-13	Der Standard	national	broadsheet	-0.226936288454554	0.259865738469869
22859	2009-06-13	Der Standard	national	broadsheet	0.110535493087298	0.612089526008821
115848	2011-07-01	Tiroler Tageszeitung	regional	broadsheet	0.694052210696787	0.367240059253828
115853	2011-07-01	Tiroler Tageszeitung	regional	broadsheet	-0.398518699703607	0.282766575227943
117362	2011-07-12	Tiroler Tageszeitung	regional	broadsheet	-0.269232173619091	0.311605126241394
265307	2014-07-04	Oberösterreichische Nachrichten	regional	broadsheet	0.923838251281901	0.772448930081016
266506	2014-07-14	Oberösterreichische Nachrichten	regional	broadsheet	-0.0618185512748634	0.418375999631738
266602	2014-07-15	Oberösterreichische Nachrichten	regional	broadsheet	-0.692235223065455	0.185438339831253
23072	2009-06-15	Der Standard	national	broadsheet	-0.14387806897044	NA
23199	2009-06-16	Der Standard	national	broadsheet	-0.476282060455664	0.456907161761403
23200	2009-06-16	Der Standard	national	broadsheet	0.192709333939567	0.595092279582801
23201	2009-06-16	Der Standard	national	broadsheet	0.192709333939567	0.595092279582801
266743	2014-07-16	Oberösterreichische Nachrichten	regional	broadsheet	-0.0607279686694839	0.423468891152012
270378	2014-08-16	Oberösterreichische Nachrichten	regional	broadsheet	-0.0941091906028657	0.208248593664874
271533	2014-08-28	Oberösterreichische Nachrichten	regional	broadsheet	-0.0570134896747281	0.518134390488157
118557	2011-07-20	Tiroler Tageszeitung	regional	broadsheet	-0.342620610361876	0.387169646135404
118971	2011-07-22	Tiroler Tageszeitung	regional	broadsheet	-0.563001377605696	0.292487076404832
125228	2011-09-15	Tiroler Tageszeitung	regional	broadsheet	-0.507908526646018	0.116264884889918
125234	2011-09-15	Tiroler Tageszeitung	regional	broadsheet	-0.618450504507813	0.61741239526268
125798	2011-09-19	Tiroler Tageszeitung	regional	broadsheet	-0.661658056738463	0.323176224010691
23218	2009-06-16	Der Standard	national	broadsheet	1.10978689448483	1.04574224533018
23384	2009-06-17	Der Standard	national	broadsheet	-0.434733080944716	0.588600072060677
23567	2009-06-18	Der Standard	national	broadsheet	-0.482508270687421	0.62971779996671
23580	2009-06-18	Der Standard	national	broadsheet	-1.00692970179245	0.791023438033484
126749	2011-09-26	Tiroler Tageszeitung	regional	broadsheet	0.0938689304840056	0.369250133768891
128946	2011-10-10	Tiroler Tageszeitung	regional	broadsheet	0.0304348809358198	0.923563765389801
131523	2011-10-26	Tiroler Tageszeitung	regional	broadsheet	-0.127177158951431	0.757563417534925
23757	2009-06-19	Der Standard	national	broadsheet	-0.846850025795998	0.536477295632536
23758	2009-06-19	Der Standard	national	broadsheet	-0.239504150787216	0.11824837240432
23759	2009-06-19	Der Standard	national	broadsheet	-0.387011278109739	0.231394064923834
271800	2014-08-30	Oberösterreichische Nachrichten	regional	broadsheet	-0.634161771845723	0.0930085997874906
272041	2014-09-01	Oberösterreichische Nachrichten	regional	broadsheet	-0.28213961654672	0.285088849329822
272053	2014-09-01	Oberösterreichische Nachrichten	regional	broadsheet	-0.28213961654672	0.285088849329822
278491	2014-10-14	Oberösterreichische Nachrichten	regional	broadsheet	-0.404434036161225	0.19124178737722
139450	2011-12-14	Tiroler Tageszeitung	regional	broadsheet	0.015856114842566	0.527480870039107
141318	2011-12-31	Tiroler Tageszeitung	regional	broadsheet	-0.581253691633488	0.739435381759935
23760	2009-06-19	Der Standard	national	broadsheet	-0.387011278109739	0.231394064923834
23778	2009-06-19	Der Standard	national	broadsheet	-0.798720555772498	0.428421543050265
23779	2009-06-19	Der Standard	national	broadsheet	-0.327110831457522	0.233573823728583
141432	2012-01-01	Tiroler Tageszeitung	regional	broadsheet	-0.33393848294526	0.274633084379667
141439	2012-01-01	Tiroler Tageszeitung	regional	broadsheet	-0.33393848294526	0.274633084379667
285275	2014-12-02	Oberösterreichische Nachrichten	regional	broadsheet	-0.737555448587607	0.318170169665617
288235	2014-12-27	Oberösterreichische Nachrichten	regional	broadsheet	-0.597099765792798	0.508892314439914
288535	2014-12-30	Oberösterreichische Nachrichten	regional	broadsheet	0.342297320094141	0.381206149302824
289726	2015-01-09	Oberösterreichische Nachrichten	regional	broadsheet	0.0567651940453394	0.331047405400586
23971	2009-06-20	Der Standard	national	broadsheet	-0.787495156315449	0.143194304676644
24110	2009-06-22	Der Standard	national	broadsheet	-0.578477770766608	0.297299502679578
292344	2015-01-27	Oberösterreichische Nachrichten	regional	broadsheet	-0.402973550954054	0.579027592140328
293073	2015-01-31	Oberösterreichische Nachrichten	regional	broadsheet	0.0459371173369944	0.0186658271663289
296562	2015-02-23	Oberösterreichische Nachrichten	regional	broadsheet	-0.186281022670991	0.475020809384315
306438	2015-05-08	Oberösterreichische Nachrichten	regional	broadsheet	-0.502476083645533	0.189836404636697
141518	2012-01-02	Tiroler Tageszeitung	regional	broadsheet	-0.242451285809101	0.33823895459992
142440	2012-01-11	Tiroler Tageszeitung	regional	broadsheet	1.20994559460338	0.645540712135129
142442	2012-01-11	Tiroler Tageszeitung	regional	broadsheet	1.20994559460338	0.645540712135129
142580	2012-01-12	Tiroler Tageszeitung	regional	broadsheet	1.99305801945729	1.10408508567166
143895	2012-01-21	Tiroler Tageszeitung	regional	broadsheet	3.42776064683912	3.15284341927874
147569	2012-02-17	Tiroler Tageszeitung	regional	broadsheet	0.754756934534201	0.856380280903656
151039	2012-03-14	Tiroler Tageszeitung	regional	broadsheet	0.583090865627272	0.565140498849823
24116	2009-06-22	Der Standard	national	broadsheet	0.173496008356921	0.917888497987041
24231	2009-06-23	Der Standard	national	broadsheet	5.88634304178603	NA
24232	2009-06-23	Der Standard	national	broadsheet	-0.53072401245103	0.297947671010312
24241	2009-06-23	Der Standard	national	broadsheet	1.01015955847082	0.922496972975787
307112	2015-05-13	Oberösterreichische Nachrichten	regional	broadsheet	-0.184855463760691	0.507292480707637
313534	2015-06-27	Oberösterreichische Nachrichten	regional	broadsheet	-0.634060823769899	0.248663835502821
314840	2015-07-03	Oberösterreichische Nachrichten	regional	broadsheet	0.743664069837747	0.478763695756161
314988	2015-07-04	Oberösterreichische Nachrichten	regional	broadsheet	-0.00881347746613098	0.386286640502685
24242	2009-06-23	Der Standard	national	broadsheet	-0.390548341041022	0.250944575250019
24363	2009-06-24	Der Standard	national	broadsheet	2.48693015120284	0.928260692376302
153183	2012-03-31	Tiroler Tageszeitung	regional	broadsheet	0.39927579090589	0.65148053569775
154734	2012-04-14	Tiroler Tageszeitung	regional	broadsheet	-2.02995177098747	0.650959277200668
154736	2012-04-14	Tiroler Tageszeitung	regional	broadsheet	-2.02995177098747	0.650959277200668
154740	2012-04-14	Tiroler Tageszeitung	regional	broadsheet	-0.266042251064104	0.770782543299493
24542	2009-06-25	Der Standard	national	broadsheet	-0.189648067076533	0.451462454147488
25139	2009-06-30	Der Standard	national	broadsheet	-0.746105218772147	0.16966307439812
25147	2009-06-30	Der Standard	national	broadsheet	0.848356885821908	0.722100386198875
25381	2009-07-01	Der Standard	national	broadsheet	0.275547533481054	0.742635061795312
321939	2015-08-31	Oberösterreichische Nachrichten	regional	broadsheet	0.0677349249412579	0.299919722972772
321943	2015-08-31	Oberösterreichische Nachrichten	regional	broadsheet	-2.19877870689974	0.357676270370993
324588	2015-09-17	Oberösterreichische Nachrichten	regional	broadsheet	-1.00766883692256	0.375718706396084
325515	2015-09-23	Oberösterreichische Nachrichten	regional	broadsheet	1.23754964875947	1.18030124750072
154741	2012-04-14	Tiroler Tageszeitung	regional	broadsheet	-2.02995177098747	0.460297719184886
154744	2012-04-14	Tiroler Tageszeitung	regional	broadsheet	-2.02995177098747	0.650959277200668
25382	2009-07-01	Der Standard	national	broadsheet	-0.879331376547753	0.206893785472783
25383	2009-07-01	Der Standard	national	broadsheet	-0.879331376547753	0.206893785472783
25386	2009-07-01	Der Standard	national	broadsheet	-0.0541429714236498	0.57641475999457
25402	2009-07-01	Der Standard	national	broadsheet	0.171795848764681	0.667327613885785
325518	2015-09-23	Oberösterreichische Nachrichten	regional	broadsheet	4.77553232237088	4.5049700001306
333563	2015-11-21	Oberösterreichische Nachrichten	regional	broadsheet	0.310232453183477	0.497407020966742
334469	2015-11-28	Oberösterreichische Nachrichten	regional	broadsheet	0.132120353928506	0.305649750879198
337844	2015-12-29	Oberösterreichische Nachrichten	regional	broadsheet	1.44981829413227	1.2587566553969
337846	2015-12-29	Oberösterreichische Nachrichten	regional	broadsheet	0.192244844879623	0.332125379256156
155647	2012-04-21	Tiroler Tageszeitung	regional	broadsheet	-0.474078524154542	0.211900303804986
155738	2012-04-22	Tiroler Tageszeitung	regional	broadsheet	1.18368975459353	1.55801057069133
157303	2012-05-04	Tiroler Tageszeitung	regional	broadsheet	-0.123808406251418	0.44306421356601
158363	2012-05-11	Tiroler Tageszeitung	regional	broadsheet	-0.227158913773847	0.204459981608105
25405	2009-07-01	Der Standard	national	broadsheet	-0.879331376547753	0.206893785472783
25411	2009-07-01	Der Standard	national	broadsheet	0.275547533481054	0.742635061795312
25412	2009-07-01	Der Standard	national	broadsheet	-0.879331376547753	0.206893785472783
25413	2009-07-01	Der Standard	national	broadsheet	-0.879331376547753	0.206893785472783
25416	2009-07-01	Der Standard	national	broadsheet	-0.0541429714236498	0.57641475999457
340229	2016-01-21	Oberösterreichische Nachrichten	regional	broadsheet	1.55045245971017	2.1543973559568
341390	2016-01-29	Oberösterreichische Nachrichten	regional	broadsheet	-0.505910699709687	0.331566617818335
341391	2016-01-29	Oberösterreichische Nachrichten	regional	broadsheet	-0.306942478958167	0.410983399304383
158554	2012-05-12	Tiroler Tageszeitung	regional	broadsheet	-0.400236407220786	0.182423761454658
159104	2012-05-16	Tiroler Tageszeitung	regional	broadsheet	-0.191757353442941	0.547553150984233
162481	2012-06-08	Tiroler Tageszeitung	regional	broadsheet	1.83951856971562	0.839252210731568
163172	2012-06-13	Tiroler Tageszeitung	regional	broadsheet	-0.561005167993877	0.544452428244668
165366	2012-06-26	Tiroler Tageszeitung	regional	broadsheet	-0.405784676222799	0.518725899155926
349410	2016-03-19	Oberösterreichische Nachrichten	regional	broadsheet	0.662929252755338	0.738754617430662
349413	2016-03-19	Oberösterreichische Nachrichten	regional	broadsheet	-0.507851190346829	0.106796778132594
352219	2016-04-08	Oberösterreichische Nachrichten	regional	broadsheet	-0.329791619912514	0.139141369521564
354143	2016-04-22	Oberösterreichische Nachrichten	regional	broadsheet	-0.423603553968457	0.179705764306607
25432	2009-07-01	Der Standard	national	broadsheet	0.171795848764681	0.667327613885785
25435	2009-07-01	Der Standard	national	broadsheet	-0.879331376547753	0.206893785472783
25636	2009-07-02	Der Standard	national	broadsheet	0.499735458789518	0.76235136446663
25650	2009-07-02	Der Standard	national	broadsheet	-0.0154491588533526	0.559273963461893
25652	2009-07-02	Der Standard	national	broadsheet	-0.304372550935567	0.488115401292545
165559	2012-06-27	Tiroler Tageszeitung	regional	broadsheet	-0.047414483570459	0.311972293453144
165760	2012-06-28	Tiroler Tageszeitung	regional	broadsheet	-0.12512226304395	0.257267640671687
166504	2012-07-02	Tiroler Tageszeitung	regional	broadsheet	0.463577623656896	NA
166505	2012-07-02	Tiroler Tageszeitung	regional	broadsheet	0.813275522444564	0.759082071366356
362973	2016-06-23	Oberösterreichische Nachrichten	regional	broadsheet	0.645102444474572	0.450144524469533
363495	2016-06-25	Oberösterreichische Nachrichten	regional	broadsheet	0.289103076657632	0.365257569611574
364914	2016-06-30	Oberösterreichische Nachrichten	regional	broadsheet	0.0689245662761085	0.300192531718725
365262	2016-07-01	Oberösterreichische Nachrichten	regional	broadsheet	1.16592660133403	1.24486271526244
25655	2009-07-02	Der Standard	national	broadsheet	0.781140867223924	0.505227988752461
25943	2009-07-04	Der Standard	national	broadsheet	1.64002700111558	1.31069427993592
25956	2009-07-04	Der Standard	national	broadsheet	0.380417075033983	0.419120267675362
365283	2016-07-01	Oberösterreichische Nachrichten	regional	broadsheet	1.16592660133403	1.24486271526244
365651	2016-07-02	Oberösterreichische Nachrichten	regional	broadsheet	-0.0680741351698371	0.410063565345108
366388	2016-07-06	Oberösterreichische Nachrichten	regional	broadsheet	-0.699433448593798	0.238400887741202
366594	2016-07-07	Oberösterreichische Nachrichten	regional	broadsheet	-0.813711619200454	0.273349005441097
366835	2016-07-08	Oberösterreichische Nachrichten	regional	broadsheet	1.16580573285043	1.74618004338881
166654	2012-07-03	Tiroler Tageszeitung	regional	broadsheet	-0.273491444325569	0.306173216949629
167427	2012-07-07	Tiroler Tageszeitung	regional	broadsheet	0.532330903192289	0.476649984433078
175038	2012-09-10	Tiroler Tageszeitung	regional	broadsheet	-1.13600494506301	0.677951770267751
175630	2012-09-14	Tiroler Tageszeitung	regional	broadsheet	-1.27241564426433	0.348113565999415
176774	2012-09-23	Tiroler Tageszeitung	regional	broadsheet	-0.326295637262798	0.0501518772076972
176987	2012-09-25	Tiroler Tageszeitung	regional	broadsheet	-0.829788426293777	0.366922680035162
181784	2012-10-31	Tiroler Tageszeitung	regional	broadsheet	0.831957023988144	0.758845981280737
181785	2012-10-31	Tiroler Tageszeitung	regional	broadsheet	-0.25533836958495	0.325115223146834
368933	2016-07-21	Oberösterreichische Nachrichten	regional	broadsheet	0.440942185291353	0.498123016581787
369087	2016-07-22	Oberösterreichische Nachrichten	regional	broadsheet	-0.494110577143424	0.334934617359857
369770	2016-07-28	Oberösterreichische Nachrichten	regional	broadsheet	0.0557613483129261	0.905299490084007
369784	2016-07-28	Oberösterreichische Nachrichten	regional	broadsheet	0.025807659062622	0.389375177291409
369785	2016-07-28	Oberösterreichische Nachrichten	regional	broadsheet	0.0722183186689038	0.386356213610494
25959	2009-07-04	Der Standard	national	broadsheet	-0.552056501357938	0.0866743916160108
25963	2009-07-04	Der Standard	national	broadsheet	1.64002700111558	1.31069427993592
26760	2009-07-11	Der Standard	national	broadsheet	-0.658217628966301	NA
26774	2009-07-11	Der Standard	national	broadsheet	-0.658217628966301	NA
27396	2009-07-16	Der Standard	national	broadsheet	-0.867313833935978	0.634410642134431
27539	2009-07-17	Der Standard	national	broadsheet	-0.431620194223385	0.154003174346809
27556	2009-07-17	Der Standard	national	broadsheet	-0.431620194223385	0.154003174346809
182155	2012-11-03	Tiroler Tageszeitung	regional	broadsheet	1.31641764808738	1.16980861389715
183786	2012-11-16	Tiroler Tageszeitung	regional	broadsheet	-0.574900647199423	0.312088303866834
183929	2012-11-17	Tiroler Tageszeitung	regional	broadsheet	-0.0596560842975809	0.301051827696391
186423	2012-12-05	Tiroler Tageszeitung	regional	broadsheet	-0.100910654865806	1.0330497691856
374343	2016-09-03	Oberösterreichische Nachrichten	regional	broadsheet	0.152051812728794	NA
374584	2016-09-05	Oberösterreichische Nachrichten	regional	broadsheet	-0.540215870838552	0.815100575169987
379368	2016-10-07	Oberösterreichische Nachrichten	regional	broadsheet	-0.321686942482028	0.496725482991725
379547	2016-10-08	Oberösterreichische Nachrichten	regional	broadsheet	0.0552388531451618	0.541173344744493
383204	2016-11-05	Oberösterreichische Nachrichten	regional	broadsheet	-0.68683851591787	0.162291008800576
28408	2009-07-25	Der Standard	national	broadsheet	-1.05507479861761	0.526182209191623
28549	2009-07-27	Der Standard	national	broadsheet	-0.0106749009246583	0.514770461273053
28550	2009-07-27	Der Standard	national	broadsheet	1.8873141203118	0.564411360809404
29224	2009-08-01	Der Standard	national	broadsheet	-0.13850930391222	0.416442211617759
384555	2016-11-15	Oberösterreichische Nachrichten	regional	broadsheet	0.861253935959629	1.14220381236069
384761	2016-11-16	Oberösterreichische Nachrichten	regional	broadsheet	0.276797904836125	0.60865236269475
385270	2016-11-19	Oberösterreichische Nachrichten	regional	broadsheet	4.02148249889579	2.30187243550538
386583	2016-11-29	Oberösterreichische Nachrichten	regional	broadsheet	-0.228618518912764	0.165464901168991
29244	2009-08-01	Der Standard	national	broadsheet	-0.13850930391222	0.416442211617759
29413	2009-08-03	Der Standard	national	broadsheet	-1.19140473607692	0.273037003391987
29576	2009-08-05	Der Standard	national	broadsheet	-1.17363360182454	0.395559537349299
29585	2009-08-05	Der Standard	national	broadsheet	-1.17363360182454	0.395559537349299
188697	2012-12-27	Tiroler Tageszeitung	regional	broadsheet	-0.193126492616412	0.234277969778959
188703	2012-12-27	Tiroler Tageszeitung	regional	broadsheet	-0.719899971213838	0.419464668777562
189142	2013-01-02	Tiroler Tageszeitung	regional	broadsheet	0.923002309248536	0.759998998513791
189144	2013-01-02	Tiroler Tageszeitung	regional	broadsheet	0.114517408138639	0.850054935173754
196784	2013-03-01	Tiroler Tageszeitung	regional	broadsheet	-0.151109273755425	0.331569655856931
387974	2016-12-07	Oberösterreichische Nachrichten	regional	broadsheet	-0.140359857436039	0.25976632171809
388827	2016-12-14	Oberösterreichische Nachrichten	regional	broadsheet	-0.368064601337431	0.1576877092973
390311	2016-12-28	Oberösterreichische Nachrichten	regional	broadsheet	0.081912785285966	0.375539708431005
29665	2009-08-06	Der Standard	national	broadsheet	2.36903719829923	1.32768832187836
29673	2009-08-06	Der Standard	national	broadsheet	2.36903719829923	1.32768832187836
29970	2009-08-10	Der Standard	national	broadsheet	-0.667053964267597	0.155370688237878
29971	2009-08-10	Der Standard	national	broadsheet	-0.623026540426738	0.00756566557712022
29973	2009-08-10	Der Standard	national	broadsheet	-0.904029520234829	0.181004909739038
196797	2013-03-01	Tiroler Tageszeitung	regional	broadsheet	-0.151109273755425	0.331569655856931
197527	2013-03-07	Tiroler Tageszeitung	regional	broadsheet	-0.784354589630893	0.255494977763886
198435	2013-03-14	Tiroler Tageszeitung	regional	broadsheet	1.55877182595816	1.3136590340715
203237	2013-04-18	Tiroler Tageszeitung	regional	broadsheet	-1.06297312587962	0.420894151730911
29977	2009-08-10	Der Standard	national	broadsheet	-0.667053964267597	0.155370688237878
29978	2009-08-10	Der Standard	national	broadsheet	-0.623026540426738	0.00756566557712022
30539	2009-08-19	Der Standard	national	broadsheet	-0.0172304739566273	0.289429146005544
390312	2016-12-28	Oberösterreichische Nachrichten	regional	broadsheet	-0.034378067871158	1.02627413094858
390657	2016-12-31	Oberösterreichische Nachrichten	regional	broadsheet	-0.0340233927442809	0.210175650902286
390962	2017-01-03	Oberösterreichische Nachrichten	regional	broadsheet	0.0593930769110212	0.360327827307698
391209	2017-01-05	Oberösterreichische Nachrichten	regional	broadsheet	-0.107231327062602	0.250372225714009
203826	2013-04-23	Tiroler Tageszeitung	regional	broadsheet	0.768297998161311	1.29207493988469
203836	2013-04-23	Tiroler Tageszeitung	regional	broadsheet	0.402593839295888	0.767327029441956
204174	2013-04-25	Tiroler Tageszeitung	regional	broadsheet	-0.553950092338838	0.227566760644653
204373	2013-04-26	Tiroler Tageszeitung	regional	broadsheet	0.0457087244811934	0.550216897740957
30643	2009-08-20	Der Standard	national	broadsheet	-0.197215295887137	0.450591171005072
30818	2009-08-22	Der Standard	national	broadsheet	1.34563098349671	1.01367153016965
31022	2009-08-25	Der Standard	national	broadsheet	-0.776031582779318	0.418703265025237
395210	2017-02-04	Oberösterreichische Nachrichten	regional	broadsheet	-0.317164117747501	0.164837024865775
395507	2017-02-07	Oberösterreichische Nachrichten	regional	broadsheet	-0.198892984062408	0.401150227408568
397931	2017-02-25	Oberösterreichische Nachrichten	regional	broadsheet	-0.475383584177935	0.117707590804755
205886	2013-05-07	Tiroler Tageszeitung	regional	broadsheet	-0.50109030273205	0.421200028242633
206158	2013-05-09	Tiroler Tageszeitung	regional	broadsheet	8.06605713380174	2.51518916672212
208424	2013-05-28	Tiroler Tageszeitung	regional	broadsheet	-0.0410195466692517	0.273601787172184
209940	2013-06-07	Tiroler Tageszeitung	regional	broadsheet	-0.0447442100257627	0.580159011762415
211797	2013-06-21	Tiroler Tageszeitung	regional	broadsheet	-0.0616770923890473	0.338056188691314
31031	2009-08-25	Der Standard	national	broadsheet	-0.658217628966301	NA
31033	2009-08-25	Der Standard	national	broadsheet	-1.02525798831684	0.249294133955555
31034	2009-08-25	Der Standard	national	broadsheet	-0.291196213963928	0.258856732814589
31469	2009-08-29	Der Standard	national	broadsheet	0.15343850779933	0.394800232766989
398343	2017-03-01	Oberösterreichische Nachrichten	regional	broadsheet	0.447134137455957	0.506712381288936
398344	2017-03-01	Oberösterreichische Nachrichten	regional	broadsheet	-0.672106751157502	0.389469667715992
399188	2017-03-07	Oberösterreichische Nachrichten	regional	broadsheet	-0.0361737340710666	0.308782743008331
399744	2017-03-10	Oberösterreichische Nachrichten	regional	broadsheet	-0.841082383376867	0.268239227678258
212119	2013-06-23	Tiroler Tageszeitung	regional	broadsheet	-0.645959152338492	0.476161555882007
212477	2013-06-26	Tiroler Tageszeitung	regional	broadsheet	-0.365776581887078	0.232628990579428
212852	2013-06-28	Tiroler Tageszeitung	regional	broadsheet	1.12697149061972	1.14236555290935
213044	2013-06-29	Tiroler Tageszeitung	regional	broadsheet	1.97524105950101	2.05223909193412
400123	2017-03-13	Oberösterreichische Nachrichten	regional	broadsheet	-0.315975889913944	0.19756742122648
400730	2017-03-16	Oberösterreichische Nachrichten	regional	broadsheet	-0.586326574452395	0.0386235280884393
401492	2017-03-21	Oberösterreichische Nachrichten	regional	broadsheet	-0.604167278635907	0.337576489038636
32032	2009-09-03	Der Standard	national	broadsheet	-0.0557000217316996	0.301088198393057
32189	2009-09-04	Der Standard	national	broadsheet	-0.367246087526216	0.393672979584064
32314	2009-09-05	Der Standard	national	broadsheet	-0.0842383046503943	0.409874543272793
401675	2017-03-22	Oberösterreichische Nachrichten	regional	broadsheet	-0.133209534193257	0.337122172208554
402302	2017-03-25	Oberösterreichische Nachrichten	regional	broadsheet	-0.653512804207472	0.369515136727145
403655	2017-04-01	Oberösterreichische Nachrichten	regional	broadsheet	1.13023627837321	0.69171499336766
407095	2017-04-28	Oberösterreichische Nachrichten	regional	broadsheet	0.195042645177591	0.474643821310035
407097	2017-04-28	Oberösterreichische Nachrichten	regional	broadsheet	0.690132025446103	0.625434046725729
213420	2013-07-01	Tiroler Tageszeitung	regional	broadsheet	0.0929060760028259	0.498254007814586
213439	2013-07-01	Tiroler Tageszeitung	regional	broadsheet	0.0929060760028259	0.498254007814586
222727	2013-09-26	Tiroler Tageszeitung	regional	broadsheet	-0.0268525430946149	0.361271194496208
223141	2013-09-30	Tiroler Tageszeitung	regional	broadsheet	-0.0264252725147699	0.619096890594582
32329	2009-09-05	Der Standard	national	broadsheet	0.0276184169972896	0.428495890732065
32472	2009-09-07	Der Standard	national	broadsheet	0.746556855006213	0.89758925983471
32475	2009-09-07	Der Standard	national	broadsheet	-0.471202887420492	0.156892911833838
407928	2017-05-05	Oberösterreichische Nachrichten	regional	broadsheet	-0.201439398607862	0.25333071149793
408645	2017-05-10	Oberösterreichische Nachrichten	regional	broadsheet	-0.0892171654033781	0.466266282725343
409059	2017-05-13	Oberösterreichische Nachrichten	regional	broadsheet	-0.187495495778823	0.367077526606805
223615	2013-10-03	Tiroler Tageszeitung	regional	broadsheet	-0.281749259736264	0.332632403506591
231033	2013-11-30	Tiroler Tageszeitung	regional	broadsheet	0.728327531219531	0.660905101794533
231043	2013-11-30	Tiroler Tageszeitung	regional	broadsheet	0.728327531219531	0.660905101794533
232335	2013-12-09	Tiroler Tageszeitung	regional	broadsheet	-0.358564522146212	0.352910182352544
32562	2009-09-08	Der Standard	national	broadsheet	-0.646483753570225	0.290292121904613
32568	2009-09-08	Der Standard	national	broadsheet	0.0503875864161821	0.675163689665449
32837	2009-09-10	Der Standard	national	broadsheet	0.298064159907242	0.376325393231611
33086	2009-09-12	Der Standard	national	broadsheet	1.4626341162263	0.899524673153878
33099	2009-09-12	Der Standard	national	broadsheet	0.243379329464454	0.489190848993858
33105	2009-09-12	Der Standard	national	broadsheet	1.3571920801785	0.954223666379874
33529	2009-09-16	Der Standard	national	broadsheet	-0.862018639573826	0.259261854583944
411927	2017-06-03	Oberösterreichische Nachrichten	regional	broadsheet	-1.09472156969072	0.414292468666275
413741	2017-06-17	Oberösterreichische Nachrichten	regional	broadsheet	0.748542637914052	1.08619810167342
415471	2017-06-29	Oberösterreichische Nachrichten	regional	broadsheet	-0.0669696309294589	0.24523189546682
419390	2017-07-28	Oberösterreichische Nachrichten	regional	broadsheet	1.07929747624169	1.14887942629563
423530	2017-09-08	Oberösterreichische Nachrichten	regional	broadsheet	-0.00337426996837299	0.404933265073683
232635	2013-12-11	Tiroler Tageszeitung	regional	broadsheet	-0.473764788258782	0.150726657562604
232784	2013-12-12	Tiroler Tageszeitung	regional	broadsheet	0.595007113041866	0.711459993919873
234954	2013-12-31	Tiroler Tageszeitung	regional	broadsheet	-0.0767487650501276	0.291986820985324
235130	2014-01-02	Tiroler Tageszeitung	regional	broadsheet	-0.196596831822669	0.420846748075053
33552	2009-09-16	Der Standard	national	broadsheet	-0.862018639573826	0.259261854583944
33909	2009-09-18	Der Standard	national	broadsheet	-1.29378248653722	1.60041113334956
33910	2009-09-18	Der Standard	national	broadsheet	-1.2367058000895	1.37279824119849
423819	2017-09-11	Oberösterreichische Nachrichten	regional	broadsheet	-0.940697373472675	0.424944154414644
423929	2017-09-12	Oberösterreichische Nachrichten	regional	broadsheet	0.122875931928966	0.442505912454817
424656	2017-09-18	Oberösterreichische Nachrichten	regional	broadsheet	-0.854394035075938	0.377481455343093
425337	2017-09-23	Oberösterreichische Nachrichten	regional	broadsheet	0.761579273292139	0.602618029459055
235133	2014-01-02	Tiroler Tageszeitung	regional	broadsheet	1.36840422749833	1.03980553168479
235749	2014-01-09	Tiroler Tageszeitung	regional	broadsheet	0.529982728159751	0.809023424966609
249274	2014-04-04	Tiroler Tageszeitung	regional	broadsheet	0.0297266032171901	0.25735397531464
426572	2017-09-30	Oberösterreichische Nachrichten	regional	broadsheet	-0.125732520525516	0.386864379919979
428797	2017-10-17	Oberösterreichische Nachrichten	regional	broadsheet	-0.338596968802006	0.390604348753911
428800	2017-10-17	Oberösterreichische Nachrichten	regional	broadsheet	-0.404883568172678	0.266186550602117
429975	2017-10-25	Oberösterreichische Nachrichten	regional	broadsheet	-0.535084321887166	0.384108629901517
254057	2014-05-03	Tiroler Tageszeitung	regional	broadsheet	-0.361440611054207	0.248550193200632
259563	2014-05-27	Tiroler Tageszeitung	regional	broadsheet	-0.3218240089405	0.0916687254521094
259863	2014-05-28	Tiroler Tageszeitung	regional	broadsheet	1.23477066591167	1.24849609105803
34686	2009-09-25	Der Standard	national	broadsheet	-0.836412038853303	0.244158723089589
34687	2009-09-25	Der Standard	national	broadsheet	NA	NA
34695	2009-09-25	Der Standard	national	broadsheet	-0.658217628966301	NA
34700	2009-09-25	Der Standard	national	broadsheet	1.7675177202625	0.98103686872341
259991	2014-05-29	Tiroler Tageszeitung	regional	broadsheet	0.262070814991504	0.67127068032112
263287	2014-06-21	Tiroler Tageszeitung	regional	broadsheet	-0.438654536391042	0.245785288221456
263993	2014-06-26	Tiroler Tageszeitung	regional	broadsheet	0.149495230478443	0.577865964861365
429976	2017-10-25	Oberösterreichische Nachrichten	regional	broadsheet	0.269008840072596	0.771302734825302
430807	2017-11-02	Oberösterreichische Nachrichten	regional	broadsheet	-0.832275660404437	0.298903118878451
431047	2017-11-04	Oberösterreichische Nachrichten	regional	broadsheet	-0.318473271344363	0.433677163449989
431424	2017-11-08	Oberösterreichische Nachrichten	regional	broadsheet	-0.019757381346878	0.361241801795536
34702	2009-09-25	Der Standard	national	broadsheet	-0.836412038853303	0.244158723089589
35622	2009-10-02	Der Standard	national	broadsheet	-0.3765183603215	0.271363877148992
36294	2009-10-07	Der Standard	national	broadsheet	-1.01376795749481	0.248884361828618
264142	2014-06-27	Tiroler Tageszeitung	regional	broadsheet	-0.637477236017556	0.153726507696267
264361	2014-06-28	Tiroler Tageszeitung	regional	broadsheet	-1.15358581760315	0.38138237528464
264374	2014-06-28	Tiroler Tageszeitung	regional	broadsheet	-0.479040395097956	0.0657724172002627
36750	2009-10-10	Der Standard	national	broadsheet	-0.175079033284193	0.343806713466427
36924	2009-10-12	Der Standard	national	broadsheet	-0.673267469808027	0.505111050009788
36933	2009-10-12	Der Standard	national	broadsheet	-0.673267469808027	0.505111050009788
431550	2017-11-09	Oberösterreichische Nachrichten	regional	broadsheet	-0.239200277012859	2.49319938277789
432947	2017-11-20	Oberösterreichische Nachrichten	regional	broadsheet	0.114201001338996	0.364754938957316
433226	2017-11-22	Oberösterreichische Nachrichten	regional	broadsheet	0.708135186113605	0.496332031047864
433234	2017-11-22	Oberösterreichische Nachrichten	regional	broadsheet	-0.496996961941277	0.607004571242514
265048	2014-07-02	Tiroler Tageszeitung	regional	broadsheet	2.16572391130395	1.50277877820789
265208	2014-07-03	Tiroler Tageszeitung	regional	broadsheet	0.177206880231477	0.403901058294845
265470	2014-07-05	Tiroler Tageszeitung	regional	broadsheet	0.324496942716741	0.757976770012248
37830	2009-10-20	Der Standard	national	broadsheet	-0.360351953058715	0.148850880873646
38014	2009-10-21	Der Standard	national	broadsheet	0.270452217453387	0.714712130032798
38183	2009-10-22	Der Standard	national	broadsheet	-1.12027376274802	0.302970551570465
433377	2017-11-23	Oberösterreichische Nachrichten	regional	broadsheet	-1.12243994643621	0.334470432626224
433525	2017-11-24	Oberösterreichische Nachrichten	regional	broadsheet	0.999776093820346	1.16322788861958
434315	2017-11-30	Oberösterreichische Nachrichten	regional	broadsheet	-0.668944328400353	0.208003465108839
435289	2017-12-06	Oberösterreichische Nachrichten	regional	broadsheet	2.95639409853266	1.72728793908052
265974	2014-07-09	Tiroler Tageszeitung	regional	broadsheet	-0.628825508473949	0.230070744933321
266648	2014-07-15	Tiroler Tageszeitung	regional	broadsheet	-1.33516349772068	0.645066481332156
267616	2014-07-23	Tiroler Tageszeitung	regional	broadsheet	0.459864152053977	0.43402159870629
38317	2009-10-23	Der Standard	national	broadsheet	3.27500192287704	2.50952197203139
38326	2009-10-23	Der Standard	national	broadsheet	3.27500192287704	2.50952197203139
38343	2009-10-23	Der Standard	national	broadsheet	-0.840627393845601	0.345998182750721
38344	2009-10-23	Der Standard	national	broadsheet	-0.750271210205589	0.226918128111703
38698	2009-10-27	Der Standard	national	broadsheet	-0.486411502647362	0.622643560695066
272141	2014-09-01	Tiroler Tageszeitung	regional	broadsheet	-1.12520822314616	0.151282944620024
272155	2014-09-01	Tiroler Tageszeitung	regional	broadsheet	-1.12520822314616	0.151282944620024
272981	2014-09-06	Tiroler Tageszeitung	regional	broadsheet	0.00328931446403092	0.436790611520684
435711	2017-12-09	Oberösterreichische Nachrichten	regional	broadsheet	-0.244412234514113	0.430452560478634
436149	2017-12-13	Oberösterreichische Nachrichten	regional	broadsheet	0.319083140866619	0.541043417377854
436151	2017-12-13	Oberösterreichische Nachrichten	regional	broadsheet	0.114138940161703	0.845523413726626
436338	2017-12-14	Oberösterreichische Nachrichten	regional	broadsheet	NA	NA
436546	2017-12-15	Oberösterreichische Nachrichten	regional	broadsheet	-0.0190705853811869	0.463570081607743
273791	2014-09-12	Tiroler Tageszeitung	regional	broadsheet	-0.54627760887166	0.571679511757703
276639	2014-10-01	Tiroler Tageszeitung	regional	broadsheet	0.0598420661321821	0.32026103319398
276653	2014-10-01	Tiroler Tageszeitung	regional	broadsheet	0.0598420661321821	0.32026103319398
39091	2009-10-29	Der Standard	national	broadsheet	-0.190464839117172	0.348372422542501
39092	2009-10-29	Der Standard	national	broadsheet	0.0106632124207505	0.388424317947755
39112	2009-10-29	Der Standard	national	broadsheet	-0.190464839117172	0.348372422542501
436934	2017-12-18	Oberösterreichische Nachrichten	regional	broadsheet	-0.716285592562298	0.646958925338855
437083	2017-12-19	Oberösterreichische Nachrichten	regional	broadsheet	-0.460238190799975	0.486173030271342
437249	2017-12-20	Oberösterreichische Nachrichten	regional	broadsheet	1.03438894974286	1.11166435441298
437721	2017-12-23	Oberösterreichische Nachrichten	regional	broadsheet	0.129023728489717	0.403840558339864
277822	2014-10-09	Tiroler Tageszeitung	regional	broadsheet	-0.0637609140524553	0.638094351715526
288450	2014-12-29	Tiroler Tageszeitung	regional	broadsheet	-0.361185073258282	0.152296940393393
288884	2015-01-01	Tiroler Tageszeitung	regional	broadsheet	-0.307365266659606	0.550516469032292
288888	2015-01-01	Tiroler Tageszeitung	regional	broadsheet	-0.171549036580932	0.269544660156357
39113	2009-10-29	Der Standard	national	broadsheet	0.905548153576267	1.97049907581689
39476	2009-10-31	Der Standard	national	broadsheet	0.294129313309376	0.672807601814598
39905	2009-11-04	Der Standard	national	broadsheet	0.32920200846758	0.85376376463386
39906	2009-11-04	Der Standard	national	broadsheet	0.137240100709391	1.06536284567493
437959	2017-12-28	Oberösterreichische Nachrichten	regional	broadsheet	0.278705149767384	0.392685892194664
438232	2017-12-30	Oberösterreichische Nachrichten	regional	broadsheet	-0.312352977095827	0.414935222278025
39907	2009-11-04	Der Standard	national	broadsheet	-1.5820083883678	0.0116994263318395
40111	2009-11-05	Der Standard	national	broadsheet	0.792308913165387	0.698975096528807
40429	2009-11-07	Der Standard	national	broadsheet	0.415361319707303	0.515666751926752
40438	2009-11-07	Der Standard	national	broadsheet	0.377652955967358	0.417185760926541
288892	2015-01-01	Tiroler Tageszeitung	regional	broadsheet	-0.307365266659606	0.550516469032292
288896	2015-01-01	Tiroler Tageszeitung	regional	broadsheet	-0.171549036580932	0.269544660156357
288995	2015-01-02	Tiroler Tageszeitung	regional	broadsheet	0.600383370611822	0.725526353774993
289988	2015-01-11	Tiroler Tageszeitung	regional	broadsheet	1.98396519343022	1.88847204547748
290241	2015-01-13	Tiroler Tageszeitung	regional	broadsheet	-0.191003596004239	0.697421421022817
40732	2009-11-10	Der Standard	national	broadsheet	-0.752867758198482	0.263758782234973
40749	2009-11-10	Der Standard	national	broadsheet	-0.700531112004309	0.236470693327335
438399	2018-01-02	Oberösterreichische Nachrichten	regional	broadsheet	0.98973448020599	0.909588759248562
438400	2018-01-02	Oberösterreichische Nachrichten	regional	broadsheet	0.237065558844493	0.628264668950568
438401	2018-01-02	Oberösterreichische Nachrichten	regional	broadsheet	0.114774384921957	0.549098111728002
438404	2018-01-02	Oberösterreichische Nachrichten	regional	broadsheet	1.65208603206311	0.729904423851227
438492	2018-01-03	Oberösterreichische Nachrichten	regional	broadsheet	-0.830341197192653	0.440773602139769
439677	2018-01-13	Oberösterreichische Nachrichten	regional	broadsheet	-0.371358697239226	0.32034121196395
290247	2015-01-13	Tiroler Tageszeitung	regional	broadsheet	-0.347560687104122	0.123392271379542
292591	2015-01-28	Tiroler Tageszeitung	regional	broadsheet	-0.829593873380708	0.489920184530162
293119	2015-01-31	Tiroler Tageszeitung	regional	broadsheet	NA	NA
293685	2015-02-04	Tiroler Tageszeitung	regional	broadsheet	-0.994633300718521	0.370371727184189
296214	2015-02-20	Tiroler Tageszeitung	regional	broadsheet	-0.987165062667123	0.304501268424516
302656	2015-04-10	Tiroler Tageszeitung	regional	broadsheet	0.401546225429897	0.536446403880092
440102	2018-01-17	Oberösterreichische Nachrichten	regional	broadsheet	0.180880974673667	0.290935096836841
442407	2018-02-03	Oberösterreichische Nachrichten	regional	broadsheet	0.378567427263789	0.848592208016543
442412	2018-02-03	Oberösterreichische Nachrichten	regional	broadsheet	-0.309330493313458	0.542996396697545
443256	2018-02-10	Oberösterreichische Nachrichten	regional	broadsheet	0.488171146654253	0.341994365166012
40909	2009-11-11	Der Standard	national	broadsheet	-0.830922707663586	0.25183554068539
41074	2009-11-12	Der Standard	national	broadsheet	-0.597892001956739	0.15588240864591
41226	2009-11-13	Der Standard	national	broadsheet	0.614810832671369	0.68304346386802
41380	2009-11-14	Der Standard	national	broadsheet	-0.186219990336714	0.223651060558342
41384	2009-11-14	Der Standard	national	broadsheet	0.217079405465467	1.69753993356736
41395	2009-11-14	Der Standard	national	broadsheet	-0.673374996789067	0.19356765142945
41657	2009-11-17	Der Standard	national	broadsheet	-0.0222061180052097	0.0341762117963648
302661	2015-04-10	Tiroler Tageszeitung	regional	broadsheet	0.292907291375149	0.656838042018
313013	2015-06-24	Tiroler Tageszeitung	regional	broadsheet	-1.20098660552292	0.811023237352372
314433	2015-07-01	Tiroler Tageszeitung	regional	broadsheet	-0.98099728007199	0.391908998318842
314449	2015-07-01	Tiroler Tageszeitung	regional	broadsheet	-0.98099728007199	0.391908998318842
443499	2018-02-13	Oberösterreichische Nachrichten	regional	broadsheet	-0.837117723166455	0.534938784976634
444057	2018-02-17	Oberösterreichische Nachrichten	regional	broadsheet	0.533657107810995	0.524994475470078
444209	2018-02-19	Oberösterreichische Nachrichten	regional	broadsheet	-0.170483791139498	0.715141454205194
444472	2018-02-21	Oberösterreichische Nachrichten	regional	broadsheet	-0.77108431194019	0.33155089105588
445226	2018-02-27	Oberösterreichische Nachrichten	regional	broadsheet	-0.394202965805612	0.498922224889477
41980	2009-11-19	Der Standard	national	broadsheet	-0.499389533840756	NA
41981	2009-11-19	Der Standard	national	broadsheet	-0.0935286538220823	0.460318881840333
41982	2009-11-19	Der Standard	national	broadsheet	-0.347988003542555	0.0754920056178833
41994	2009-11-19	Der Standard	national	broadsheet	-0.499389533840756	NA
315080	2015-07-04	Tiroler Tageszeitung	regional	broadsheet	0.404398011295167	0.52925579083529
315089	2015-07-04	Tiroler Tageszeitung	regional	broadsheet	1.72012553059703	0.871344895255521
315744	2015-07-08	Tiroler Tageszeitung	regional	broadsheet	3.86541717733196	3.09760780354785
316131	2015-07-10	Tiroler Tageszeitung	regional	broadsheet	2.04151655326421	1.63756844894967
41996	2009-11-19	Der Standard	national	broadsheet	-0.179442333384894	0.5101695911312
41997	2009-11-19	Der Standard	national	broadsheet	-0.0221767620482818	0.310162602233287
42001	2009-11-19	Der Standard	national	broadsheet	0.0526434649991294	0.753220396858098
445227	2018-02-27	Oberösterreichische Nachrichten	regional	broadsheet	0.847740778264692	0.957189628240577
445722	2018-03-02	Oberösterreichische Nachrichten	regional	broadsheet	-0.397606358874916	0.363288981006411
446812	2018-03-10	Oberösterreichische Nachrichten	regional	broadsheet	NA	NA
446818	2018-03-10	Oberösterreichische Nachrichten	regional	broadsheet	-0.0184551497365764	0.446159568834865
446819	2018-03-10	Oberösterreichische Nachrichten	regional	broadsheet	0.0549319007742711	0.47819369339556
447789	2018-03-19	Oberösterreichische Nachrichten	regional	broadsheet	1.32074653025245	1.19154803353383
448424	2018-03-23	Oberösterreichische Nachrichten	regional	broadsheet	0.124103388835137	0.539369259971854
321984	2015-08-31	Tiroler Tageszeitung	regional	broadsheet	0.626825195763342	0.845456302853488
321988	2015-08-31	Tiroler Tageszeitung	regional	broadsheet	3.46906802811082	NA
324650	2015-09-17	Tiroler Tageszeitung	regional	broadsheet	0.988828878287364	1.1888707498552
327918	2015-10-09	Tiroler Tageszeitung	regional	broadsheet	-0.282373947775402	0.118574710362193
42204	2009-11-20	Der Standard	national	broadsheet	-0.134036863728478	0.597869274088431
42206	2009-11-20	Der Standard	national	broadsheet	-0.312868281165944	0.141360305021002
42207	2009-11-20	Der Standard	national	broadsheet	-0.0927591299958241	0.272660253499109
42222	2009-11-20	Der Standard	national	broadsheet	0.467516291553713	1.25164874835603
42760	2009-11-24	Der Standard	national	broadsheet	-1.45254741158778	0.242598313049467
449028	2018-03-28	Oberösterreichische Nachrichten	regional	broadsheet	-0.277216073602577	0.348297008750038
449159	2018-03-29	Oberösterreichische Nachrichten	regional	broadsheet	-2.14111376864366	0.664306048401067
449381	2018-03-31	Oberösterreichische Nachrichten	regional	broadsheet	-0.802597665248668	0.218910332700656
449556	2018-04-03	Oberösterreichische Nachrichten	regional	broadsheet	0.834653507869762	1.19754531869768
332975	2015-11-16	Tiroler Tageszeitung	regional	broadsheet	0.0707360195483933	0.522557443197186
336670	2015-12-16	Tiroler Tageszeitung	regional	broadsheet	-0.614227984352299	NA
337163	2015-12-19	Tiroler Tageszeitung	regional	broadsheet	0.00914709719630567	0.795192126343792
338243	2016-01-02	Tiroler Tageszeitung	regional	broadsheet	0.228355357501578	0.236468426565559
338753	2016-01-08	Tiroler Tageszeitung	regional	broadsheet	-0.551767540520842	0.0896709356635353
340116	2016-01-20	Tiroler Tageszeitung	regional	broadsheet	-0.209525825109937	0.312370898748797
340302	2016-01-21	Tiroler Tageszeitung	regional	broadsheet	0.359758652323301	0.663669048604257
43047	2009-11-26	Der Standard	national	broadsheet	0.648419024752159	0.610425143095771
43713	2009-12-01	Der Standard	national	broadsheet	-1.03468772511936	0.215213946001636
43714	2009-12-01	Der Standard	national	broadsheet	-0.284323615147964	0.0575751840308421
43719	2009-12-01	Der Standard	national	broadsheet	-0.606871717204341	0.161138870007956
449563	2018-04-03	Oberösterreichische Nachrichten	regional	broadsheet	0.652754742519926	0.567490264328325
449641	2018-04-04	Oberösterreichische Nachrichten	regional	broadsheet	NA	NA
449651	2018-04-04	Oberösterreichische Nachrichten	regional	broadsheet	0.779827547690332	0.517423492134911
450225	2018-04-09	Oberösterreichische Nachrichten	regional	broadsheet	-0.59741284002092	0.568240108827007
43725	2009-12-01	Der Standard	national	broadsheet	-1.03468772511936	0.215213946001636
43728	2009-12-01	Der Standard	national	broadsheet	1.4190685685065	0.992146136216419
341444	2016-01-29	Tiroler Tageszeitung	regional	broadsheet	-0.0106629045879087	0.452211192625631
342318	2016-02-04	Tiroler Tageszeitung	regional	broadsheet	0.741164479221479	0.88233058247488
342717	2016-02-07	Tiroler Tageszeitung	regional	broadsheet	-0.214083443509039	0.189694394095795
343568	2016-02-13	Tiroler Tageszeitung	regional	broadsheet	0.803048512006072	0.52577080407869
450925	2018-04-14	Oberösterreichische Nachrichten	regional	broadsheet	0.901635171439157	0.655431185380577
451981	2018-04-23	Oberösterreichische Nachrichten	regional	broadsheet	-0.846171608279083	0.221660748417636
451985	2018-04-23	Oberösterreichische Nachrichten	regional	broadsheet	-0.285160100120045	0.33320935155992
43737	2009-12-01	Der Standard	national	broadsheet	-1.03468772511936	0.215213946001636
43738	2009-12-01	Der Standard	national	broadsheet	-0.284323615147964	0.0575751840308421
43743	2009-12-01	Der Standard	national	broadsheet	-0.606871717204341	0.161138870007956
451986	2018-04-23	Oberösterreichische Nachrichten	regional	broadsheet	0.484163856276695	1.25417770905338
452304	2018-04-25	Oberösterreichische Nachrichten	regional	broadsheet	0.177743510549081	0.815404820649141
452953	2018-04-30	Oberösterreichische Nachrichten	regional	broadsheet	-0.17496807189106	0.267283238002278
453446	2018-05-04	Oberösterreichische Nachrichten	regional	broadsheet	-0.607131278783364	0.475206759805727
345424	2016-02-24	Tiroler Tageszeitung	regional	broadsheet	-0.327823595346793	0.316700447411843
346221	2016-02-29	Tiroler Tageszeitung	regional	broadsheet	-0.649422208650058	NA
347456	2016-03-07	Tiroler Tageszeitung	regional	broadsheet	-0.235928842029088	0.469939602014583
347850	2016-03-09	Tiroler Tageszeitung	regional	broadsheet	-0.132036205207076	0.2894557671512
349283	2016-03-18	Tiroler Tageszeitung	regional	broadsheet	-0.327132079151832	0.279983852076709
43749	2009-12-01	Der Standard	national	broadsheet	-1.03468772511936	0.215213946001636
43752	2009-12-01	Der Standard	national	broadsheet	1.4190685685065	0.992146136216419
453768	2018-05-07	Oberösterreichische Nachrichten	regional	broadsheet	2.25888824026877	1.50189336283171
455364	2018-05-18	Oberösterreichische Nachrichten	regional	broadsheet	1.66203030036904	0.85827262975295
455365	2018-05-18	Oberösterreichische Nachrichten	regional	broadsheet	0.589712528435711	0.335972923507032
455367	2018-05-18	Oberösterreichische Nachrichten	regional	broadsheet	NA	NA
455722	2018-05-22	Oberösterreichische Nachrichten	regional	broadsheet	-0.0628501756361917	0.71164196288394
43930	2009-12-02	Der Standard	national	broadsheet	-0.478249845815274	0.262269817208079
43943	2009-12-02	Der Standard	national	broadsheet	-0.478249845815274	0.262269817208079
44083	2009-12-03	Der Standard	national	broadsheet	-0.886870010118263	0.393027842779022
352106	2016-04-07	Tiroler Tageszeitung	regional	broadsheet	-0.340558252147136	0.145408727629409
352312	2016-04-08	Tiroler Tageszeitung	regional	broadsheet	-0.762955778249032	0.259109596519673
354207	2016-04-22	Tiroler Tageszeitung	regional	broadsheet	-0.285891486794787	0.239433422137179
356759	2016-05-11	Tiroler Tageszeitung	regional	broadsheet	0.0166888957531419	0.531060707959626
44554	2009-12-07	Der Standard	national	broadsheet	0.145109927161976	0.425132983036402
44556	2009-12-07	Der Standard	national	broadsheet	-0.603658347904226	0.500975938204275
44685	2009-12-09	Der Standard	national	broadsheet	-0.462122990935145	0.260466887670144
44805	2009-12-10	Der Standard	national	broadsheet	-0.487276836041147	0.343533607929155
455727	2018-05-22	Oberösterreichische Nachrichten	regional	broadsheet	-0.459478478883578	0.350273016144967
456078	2018-05-24	Oberösterreichische Nachrichten	regional	broadsheet	-0.144746481597047	0.400302578933982
456471	2018-05-26	Oberösterreichische Nachrichten	regional	broadsheet	0.382113845434868	0.354039690936272
356760	2016-05-11	Tiroler Tageszeitung	regional	broadsheet	0.078549180419869	0.603312902643494
356766	2016-05-11	Tiroler Tageszeitung	regional	broadsheet	0.078549180419869	0.603312902643494
356770	2016-05-11	Tiroler Tageszeitung	regional	broadsheet	-0.00804796517665196	0.534078258704812
44806	2009-12-10	Der Standard	national	broadsheet	-0.0953776358843756	0.181747977771179
44807	2009-12-10	Der Standard	national	broadsheet	0.258829718783025	0.501077764349774
356772	2016-05-11	Tiroler Tageszeitung	regional	broadsheet	0.078549180419869	0.603312902643494
356773	2016-05-11	Tiroler Tageszeitung	regional	broadsheet	0.078549180419869	0.603312902643494
357220	2016-05-14	Tiroler Tageszeitung	regional	broadsheet	0.092741778794811	0.536330833971976
456664	2018-05-28	Oberösterreichische Nachrichten	regional	broadsheet	5.88634304178603	NA
456666	2018-05-28	Oberösterreichische Nachrichten	regional	broadsheet	0.178088005140942	0.461957449544346
456869	2018-05-29	Oberösterreichische Nachrichten	regional	broadsheet	0.801134754747643	1.09056545722057
456870	2018-05-29	Oberösterreichische Nachrichten	regional	broadsheet	3.35905973246515	1.84595948734442
457092	2018-05-30	Oberösterreichische Nachrichten	regional	broadsheet	0.5939361885587	0.869073032312413
457399	2018-06-01	Oberösterreichische Nachrichten	regional	broadsheet	0.566782026667168	1.01105100624971
44808	2009-12-10	Der Standard	national	broadsheet	0.258829718783025	0.501077764349774
44821	2009-12-10	Der Standard	national	broadsheet	0.125227775283363	0.359898667593966
457400	2018-06-01	Oberösterreichische Nachrichten	regional	broadsheet	-0.104016385625949	0.980758101498486
457402	2018-06-01	Oberösterreichische Nachrichten	regional	broadsheet	NA	NA
457641	2018-06-02	Oberösterreichische Nachrichten	regional	broadsheet	-1.25233229123086	0.516218242392594
457898	2018-06-04	Oberösterreichische Nachrichten	regional	broadsheet	-0.610378592783407	0.273385420415673
457902	2018-06-04	Oberösterreichische Nachrichten	regional	broadsheet	-0.311936227495747	0.89085012530098
358661	2016-05-26	Tiroler Tageszeitung	regional	broadsheet	NA	NA
358785	2016-05-27	Tiroler Tageszeitung	regional	broadsheet	-0.494117847451272	0.129371951607377
359141	2016-05-30	Tiroler Tageszeitung	regional	broadsheet	-0.216500118112451	0.479331339094404
359275	2016-05-31	Tiroler Tageszeitung	regional	broadsheet	-0.896651667229791	0.309203578428309
361891	2016-06-17	Tiroler Tageszeitung	regional	broadsheet	0.46480721319451	1.14146945669386
44823	2009-12-10	Der Standard	national	broadsheet	-0.487276836041147	0.343533607929155
44824	2009-12-10	Der Standard	national	broadsheet	-0.0953776358843756	0.181747977771179
44825	2009-12-10	Der Standard	national	broadsheet	0.258829718783025	0.501077764349774
458095	2018-06-05	Oberösterreichische Nachrichten	regional	broadsheet	-1.01775257963464	0.221655645013418
458099	2018-06-05	Oberösterreichische Nachrichten	regional	broadsheet	0.131488741092537	0.538770472915654
363688	2016-06-25	Tiroler Tageszeitung	regional	broadsheet	-1.00500281420638	0.457149478460032
363689	2016-06-25	Tiroler Tageszeitung	regional	broadsheet	-0.676759683317996	0.545178507540821
363690	2016-06-25	Tiroler Tageszeitung	regional	broadsheet	-0.548673709147598	0.153215203143921
44972	2009-12-11	Der Standard	national	broadsheet	-0.0133176805663302	0.866033461574737
44973	2009-12-11	Der Standard	national	broadsheet	-0.852360127246422	0.409088487473154
458103	2018-06-05	Oberösterreichische Nachrichten	regional	broadsheet	0.91099159705937	0.859952572292538
458105	2018-06-05	Oberösterreichische Nachrichten	regional	broadsheet	0.647881474887754	0.652793298013787
458287	2018-06-06	Oberösterreichische Nachrichten	regional	broadsheet	1.11852074307127	1.7401216750112
458289	2018-06-06	Oberösterreichische Nachrichten	regional	broadsheet	1.21857619316035	1.29158185601991
458291	2018-06-06	Oberösterreichische Nachrichten	regional	broadsheet	-1.07112222307248	0.385587637318627
44993	2009-12-11	Der Standard	national	broadsheet	-0.838352354135003	0.385263651539932
45153	2009-12-12	Der Standard	national	broadsheet	0.158187897318182	0.872357005769823
45160	2009-12-12	Der Standard	national	broadsheet	0.158187897318182	0.872357005769823
45169	2009-12-12	Der Standard	national	broadsheet	-0.429893314877524	1.37422390077526
365738	2016-07-02	Tiroler Tageszeitung	regional	broadsheet	0.142747597501729	0.373616058821099
366697	2016-07-07	Tiroler Tageszeitung	regional	broadsheet	-0.417599252662406	0.255107380408681
368988	2016-07-21	Tiroler Tageszeitung	regional	broadsheet	-0.614227984352299	NA
368993	2016-07-21	Tiroler Tageszeitung	regional	broadsheet	0.413767431075263	0.417458941980512
369140	2016-07-22	Tiroler Tageszeitung	regional	broadsheet	0.627170489439291	0.980600583146864
369565	2016-07-26	Tiroler Tageszeitung	regional	broadsheet	-0.18761590818068	0.120204780053568
45340	2009-12-14	Der Standard	national	broadsheet	0.840815222587988	NA
45749	2009-12-17	Der Standard	national	broadsheet	0.0630409061376983	0.257823723560532
46043	2009-12-19	Der Standard	national	broadsheet	1.24021259504423	0.767971633094621
46044	2009-12-19	Der Standard	national	broadsheet	1.14971385782481	0.726320599296463
369835	2016-07-28	Tiroler Tageszeitung	regional	broadsheet	-0.0307538606238123	0.426881736570205
369840	2016-07-28	Tiroler Tageszeitung	regional	broadsheet	0.721033945005209	0.542188484534367
372246	2016-08-18	Tiroler Tageszeitung	regional	broadsheet	0.766078100022307	0.485977685782042
458537	2018-06-07	Oberösterreichische Nachrichten	regional	broadsheet	3.71878378859091	NA
458544	2018-06-07	Oberösterreichische Nachrichten	regional	broadsheet	1.39374338751443	0.594113869787664
458546	2018-06-07	Oberösterreichische Nachrichten	regional	broadsheet	-0.924312059115824	0.942863702668737
458549	2018-06-07	Oberösterreichische Nachrichten	regional	broadsheet	-0.826194665977886	0.283454670806568
458550	2018-06-07	Oberösterreichische Nachrichten	regional	broadsheet	1.91124343466857	1.14427400121341
458781	2018-06-08	Oberösterreichische Nachrichten	regional	broadsheet	-0.488648165880707	0.598823917904383
46057	2009-12-19	Der Standard	national	broadsheet	1.17207572328424	0.71962755425149
46178	2009-12-21	Der Standard	national	broadsheet	-0.13827001854333	0.142452008169464
46184	2009-12-21	Der Standard	national	broadsheet	0.147827184544059	0.410958227105764
458989	2018-06-09	Oberösterreichische Nachrichten	regional	broadsheet	-0.628765650554396	0.0877865520028248
459135	2018-06-11	Oberösterreichische Nachrichten	regional	broadsheet	-0.265378221119279	0.171046034912726
372249	2016-08-18	Tiroler Tageszeitung	regional	broadsheet	1.11499051283343	1.2308752656267
373771	2016-08-31	Tiroler Tageszeitung	regional	broadsheet	0.89715615535836	0.459806534009549
374417	2016-09-03	Tiroler Tageszeitung	regional	broadsheet	1.28925391916367	0.910970318802316
374635	2016-09-05	Tiroler Tageszeitung	regional	broadsheet	-1.15935088645224	1.18396036461597
376290	2016-09-16	Tiroler Tageszeitung	regional	broadsheet	-0.0567971002776794	0.472174116729285
459298	2018-06-12	Oberösterreichische Nachrichten	regional	broadsheet	0.313498521395638	0.372869629237439
459477	2018-06-13	Oberösterreichische Nachrichten	regional	broadsheet	-0.649422208650058	NA
459905	2018-06-15	Oberösterreichische Nachrichten	regional	broadsheet	-0.843540775309625	1.36151568133576
459906	2018-06-15	Oberösterreichische Nachrichten	regional	broadsheet	-0.57610482096691	0.840477596745483
46185	2009-12-21	Der Standard	national	broadsheet	-0.13827001854333	0.142452008169464
46255	2009-12-22	Der Standard	national	broadsheet	-1.27667583336865	0.318209928023661
46268	2009-12-22	Der Standard	national	broadsheet	-1.27667583336865	0.318209928023661
46360	2009-12-23	Der Standard	national	broadsheet	0.318031864279645	1.37305434585439
46369	2009-12-23	Der Standard	national	broadsheet	-0.411269737449242	0.376846362739791
377025	2016-09-21	Tiroler Tageszeitung	regional	broadsheet	1.55716586619102	1.54979944167199
377584	2016-09-24	Tiroler Tageszeitung	regional	broadsheet	-0.196390124683348	1.48599714039916
379607	2016-10-08	Tiroler Tageszeitung	regional	broadsheet	-0.404399693976438	0.482610779434598
379705	2016-10-09	Tiroler Tageszeitung	regional	broadsheet	1.01188285723686	1.38423007012418
379784	2016-10-10	Tiroler Tageszeitung	regional	broadsheet	0.0115755044509923	0.109931603153592
379871	2016-10-11	Tiroler Tageszeitung	regional	broadsheet	-0.409131812492077	0.29220291211129
380363	2016-10-14	Tiroler Tageszeitung	regional	broadsheet	-0.948409718228675	0.352178046699048
380855	2016-10-18	Tiroler Tageszeitung	regional	broadsheet	-0.147137813017338	0.512678278059209
46370	2009-12-23	Der Standard	national	broadsheet	-0.953380915325361	0.522947820059741
46475	2009-12-24	Der Standard	national	broadsheet	-0.677837590306126	0.209952377229343
46606	2009-12-28	Der Standard	national	broadsheet	-1.08966820912051	0.609816560679837
46685	2009-12-29	Der Standard	national	broadsheet	-0.406435546465164	0.192150551243126
460128	2018-06-16	Oberösterreichische Nachrichten	regional	broadsheet	-0.872935319534117	0.248864679923061
460558	2018-06-19	Oberösterreichische Nachrichten	regional	broadsheet	0.211078346006626	0.56551273635832
460750	2018-06-20	Oberösterreichische Nachrichten	regional	broadsheet	0.865136591252947	0.620563463879179
460972	2018-06-21	Oberösterreichische Nachrichten	regional	broadsheet	0.741538038574263	0.35376142058954
461209	2018-06-22	Oberösterreichische Nachrichten	regional	broadsheet	-0.46540862996673	0.250480020761876
46894	2009-12-31	Der Standard	national	broadsheet	0.0744570565688339	0.625270461339029
47109	2010-01-04	Der Standard	national	broadsheet	0.678982113358286	0.436523920985419
47184	2010-01-05	Der Standard	national	broadsheet	-0.382728327133985	0.765554686131278
461214	2018-06-22	Oberösterreichische Nachrichten	regional	broadsheet	-0.941542493189973	0.512050576215005
461417	2018-06-23	Oberösterreichische Nachrichten	regional	broadsheet	-0.469671535170869	0.132540656263925
461662	2018-06-25	Oberösterreichische Nachrichten	regional	broadsheet	-1.34263296041973	0.612875357215651
380861	2016-10-18	Tiroler Tageszeitung	regional	broadsheet	0.152051812728794	NA
382557	2016-10-30	Tiroler Tageszeitung	regional	broadsheet	-0.614045075047881	0.441439812508096
383740	2016-11-09	Tiroler Tageszeitung	regional	broadsheet	-0.530584260608477	0.157666664908463
384449	2016-11-14	Tiroler Tageszeitung	regional	broadsheet	-1.19349348842287	0.857804503317787
384631	2016-11-15	Tiroler Tageszeitung	regional	broadsheet	-0.663333103363483	0.122009010841401
461666	2018-06-25	Oberösterreichische Nachrichten	regional	broadsheet	-1.06783824508649	0.653338234094322
461882	2018-06-26	Oberösterreichische Nachrichten	regional	broadsheet	-0.182781499387476	0.628027519695958
461883	2018-06-26	Oberösterreichische Nachrichten	regional	broadsheet	0.381171955044952	1.04709736930641
461886	2018-06-26	Oberösterreichische Nachrichten	regional	broadsheet	0.0255329702205571	0.643527103858567
47188	2010-01-05	Der Standard	national	broadsheet	0.141828431811012	0.737279357959862
47189	2010-01-05	Der Standard	national	broadsheet	-0.892580922431183	0.403239267532263
47192	2010-01-05	Der Standard	national	broadsheet	-0.382728327133985	0.765554686131278
47202	2010-01-05	Der Standard	national	broadsheet	-0.301518036804383	0.15176219974491
47205	2010-01-05	Der Standard	national	broadsheet	-0.567071070113026	0.275162206375445
385330	2016-11-19	Tiroler Tageszeitung	regional	broadsheet	-1.18087710693181	0.573408620496012
388020	2016-12-07	Tiroler Tageszeitung	regional	broadsheet	0.278418970811739	0.297698046350242
388730	2016-12-13	Tiroler Tageszeitung	regional	broadsheet	2.1665926985527	2.01970805299395
388902	2016-12-14	Tiroler Tageszeitung	regional	broadsheet	-0.0242941686331081	0.252692726904351
388906	2016-12-14	Tiroler Tageszeitung	regional	broadsheet	0.170398882280894	0.510001549979761
389213	2016-12-16	Tiroler Tageszeitung	regional	broadsheet	-0.685672031886886	0.560888398994056
462396	2018-06-28	Oberösterreichische Nachrichten	regional	broadsheet	1.34054702756266	0.916807561720884
462397	2018-06-28	Oberösterreichische Nachrichten	regional	broadsheet	-0.555270692596532	0.0909614295199809
462398	2018-06-28	Oberösterreichische Nachrichten	regional	broadsheet	-0.616732705262494	0.238243447870944
462401	2018-06-28	Oberösterreichische Nachrichten	regional	broadsheet	-0.982994879387881	0.256097100899765
47401	2010-01-08	Der Standard	national	broadsheet	-0.344207173229009	0.0230127772722234
47520	2010-01-09	Der Standard	national	broadsheet	1.03480617498029	0.935210483952126
47522	2010-01-09	Der Standard	national	broadsheet	-0.242288137631541	0.447608603741092
389908	2016-12-22	Tiroler Tageszeitung	regional	broadsheet	1.37378670971184	0.549742989909264
47524	2010-01-09	Der Standard	national	broadsheet	-0.0930955503164071	0.889280477387509
47914	2010-01-13	Der Standard	national	broadsheet	-0.377553951495968	0.174074654590424
47997	2010-01-14	Der Standard	national	broadsheet	-0.241212695500707	0
47998	2010-01-14	Der Standard	national	broadsheet	-0.338615299941107	0.0924315262140654
462613	2018-06-29	Oberösterreichische Nachrichten	regional	broadsheet	-1.9239067918095	0.658124047067116
462617	2018-06-29	Oberösterreichische Nachrichten	regional	broadsheet	-0.324739009296865	0.264829307912825
462620	2018-06-29	Oberösterreichische Nachrichten	regional	broadsheet	-1.11073021669584	0.489925264239478
463008	2018-06-30	Oberösterreichische Nachrichten	regional	broadsheet	0.757113916340959	1.35094382740074
463009	2018-06-30	Oberösterreichische Nachrichten	regional	broadsheet	-0.018238212786365	0.498382190467007
390563	2016-12-30	Tiroler Tageszeitung	regional	broadsheet	0.346391970958159	0.46874645575459
390703	2016-12-31	Tiroler Tageszeitung	regional	broadsheet	-1.09694564930446	0.56345495488159
390785	2017-01-01	Tiroler Tageszeitung	regional	broadsheet	-0.255240181151826	0.374709437581547
390792	2017-01-01	Tiroler Tageszeitung	regional	broadsheet	-0.42109664932027	0.41240295526529
391438	2017-01-08	Tiroler Tageszeitung	regional	broadsheet	0.160649983818093	0.356400705648237
48025	2010-01-14	Der Standard	national	broadsheet	-0.150373565533092	0.257426052184663
48173	2010-01-15	Der Standard	national	broadsheet	-0.445502098660631	0.0872515118384851
48174	2010-01-15	Der Standard	national	broadsheet	0.38887260089973	0.861798863649317
48175	2010-01-15	Der Standard	national	broadsheet	-0.670915654672702	0.351237957411612
394157	2017-01-28	Tiroler Tageszeitung	regional	broadsheet	-0.202054752398925	0.262252698071719
463016	2018-06-30	Oberösterreichische Nachrichten	regional	broadsheet	0.0591215962623572	0.266908834575509
463020	2018-06-30	Oberösterreichische Nachrichten	regional	broadsheet	2.2127241783939	1.76107350420736
463021	2018-06-30	Oberösterreichische Nachrichten	regional	broadsheet	0.506447302632025	0.477323313071761
48186	2010-01-15	Der Standard	national	broadsheet	-0.549731630797512	0.235684117849186
48188	2010-01-15	Der Standard	national	broadsheet	-0.670915654672702	0.351237957411612
48713	2010-01-20	Der Standard	national	broadsheet	-1.154549875106	0.318386736257549
394954	2017-02-03	Tiroler Tageszeitung	regional	broadsheet	-0.566088614136057	0.177765621058757
394956	2017-02-03	Tiroler Tageszeitung	regional	broadsheet	-0.0207636351894929	0.354865845911725
395126	2017-02-04	Tiroler Tageszeitung	regional	broadsheet	0.95314345934603	0.549140713484047
395342	2017-02-06	Tiroler Tageszeitung	regional	broadsheet	-0.753464704449044	1.10535518956
463022	2018-06-30	Oberösterreichische Nachrichten	regional	broadsheet	-0.70419033628015	0.325599442591395
463023	2018-06-30	Oberösterreichische Nachrichten	regional	broadsheet	0.767496964717486	0.471821512948052
463024	2018-06-30	Oberösterreichische Nachrichten	regional	broadsheet	4.1421656365343	2.28382217139075
463025	2018-06-30	Oberösterreichische Nachrichten	regional	broadsheet	-0.305421864762303	0.454007545443937
48864	2010-01-21	Der Standard	national	broadsheet	0.673799629496293	0.812299642237202
48881	2010-01-21	Der Standard	national	broadsheet	0.629707758299985	0.812650057119853
49833	2010-01-30	Der Standard	national	broadsheet	-0.198061243243258	0.221762791838725
49839	2010-01-30	Der Standard	national	broadsheet	-0.68059544198889	0.173050460257885
463026	2018-06-30	Oberösterreichische Nachrichten	regional	broadsheet	1.08698423737484	1.61201623120804
463027	2018-06-30	Oberösterreichische Nachrichten	regional	broadsheet	-1.10492412105948	0.252526340519372
463030	2018-06-30	Oberösterreichische Nachrichten	regional	broadsheet	0.180150939112871	0.564398255206134
463364	2018-07-02	Oberösterreichische Nachrichten	regional	broadsheet	1.38756501258053	0.806409409249797
463377	2018-07-02	Oberösterreichische Nachrichten	regional	broadsheet	0.191983177762787	0.535102651740411
463378	2018-07-02	Oberösterreichische Nachrichten	regional	broadsheet	-0.40091481403582	0.36977471519279
395348	2017-02-06	Tiroler Tageszeitung	regional	broadsheet	-0.294754829780209	0.522685061854877
397875	2017-02-25	Tiroler Tageszeitung	regional	broadsheet	-0.206212766369147	0.336095154006123
398267	2017-03-01	Tiroler Tageszeitung	regional	broadsheet	0.275696038434056	0.350693646066024
398594	2017-03-03	Tiroler Tageszeitung	regional	broadsheet	-0.486813920689615	0.31579246349383
49856	2010-01-30	Der Standard	national	broadsheet	-0.152925146702578	0.23930143698086
50287	2010-02-03	Der Standard	national	broadsheet	0.0395045618746077	0.319224366899493
50298	2010-02-03	Der Standard	national	broadsheet	-0.0187335066995056	0.488645544641975
463379	2018-07-02	Oberösterreichische Nachrichten	regional	broadsheet	3.11846186581337	0.668866454984556
463381	2018-07-02	Oberösterreichische Nachrichten	regional	broadsheet	-0.167324291720384	0.785204973978261
463597	2018-07-03	Oberösterreichische Nachrichten	regional	broadsheet	-0.519581252821273	0.539237300366553
463607	2018-07-03	Oberösterreichische Nachrichten	regional	broadsheet	NA	NA
399285	2017-03-08	Tiroler Tageszeitung	regional	broadsheet	0.90912257468804	0.821791678241512
399827	2017-03-11	Tiroler Tageszeitung	regional	broadsheet	0.106738825814313	0.479822592093347
399992	2017-03-12	Tiroler Tageszeitung	regional	broadsheet	0.61837344994461	0.432812654534097
400628	2017-03-16	Tiroler Tageszeitung	regional	broadsheet	-0.520149402092637	0.618148824443657
50300	2010-02-03	Der Standard	national	broadsheet	0.0744704964420799	0.279660882566771
51018	2010-02-09	Der Standard	national	broadsheet	-0.201213360633217	0.663521492313451
51466	2010-02-12	Der Standard	national	broadsheet	-0.891877959431357	0.261779766084266
463865	2018-07-04	Oberösterreichische Nachrichten	regional	broadsheet	-0.126836726923697	0.803173340399453
463867	2018-07-04	Oberösterreichische Nachrichten	regional	broadsheet	0.272790757715779	0.444189542596138
51478	2010-02-12	Der Standard	national	broadsheet	-0.757295549135463	0.262598674242982
51933	2010-02-16	Der Standard	national	broadsheet	-0.418571633499628	0.165245834182711
51934	2010-02-16	Der Standard	national	broadsheet	-0.336397996218667	0.148485396691641
51938	2010-02-16	Der Standard	national	broadsheet	0.33800694835628	0.334001088135473
400635	2017-03-16	Tiroler Tageszeitung	regional	broadsheet	-0.605193828556791	0.166815388922634
400639	2017-03-16	Tiroler Tageszeitung	regional	broadsheet	-0.684877320626747	0.55883593024163
401200	2017-03-19	Tiroler Tageszeitung	regional	broadsheet	-0.96598449282293	0.274483783308638
463870	2018-07-04	Oberösterreichische Nachrichten	regional	broadsheet	0.694695920999243	0.785039088763965
463875	2018-07-04	Oberösterreichische Nachrichten	regional	broadsheet	1.79268026625748	1.71933094295927
463878	2018-07-04	Oberösterreichische Nachrichten	regional	broadsheet	-0.222091781990683	0.386831294950974
51941	2010-02-16	Der Standard	national	broadsheet	-0.364972416218437	0.149022617844022
52235	2010-02-18	Der Standard	national	broadsheet	-0.739511647563458	0.220915632422741
52746	2010-02-23	Der Standard	national	broadsheet	-0.2792515618096	0.357363029053173
401413	2017-03-21	Tiroler Tageszeitung	regional	broadsheet	-0.298917074486141	0.790483377232558
401414	2017-03-21	Tiroler Tageszeitung	regional	broadsheet	-0.441378047725855	0.284792737019475
401418	2017-03-21	Tiroler Tageszeitung	regional	broadsheet	-0.0263376429044373	0.587587202788939
401587	2017-03-22	Tiroler Tageszeitung	regional	broadsheet	1.22694241839717	0.747019635867441
402185	2017-03-25	Tiroler Tageszeitung	regional	broadsheet	0.332708213822429	1.19940934364107
464105	2018-07-05	Oberösterreichische Nachrichten	regional	broadsheet	-0.0684862548134379	0.231198059938845
464319	2018-07-06	Oberösterreichische Nachrichten	regional	broadsheet	-0.240774754310065	0.331343782205052
464320	2018-07-06	Oberösterreichische Nachrichten	regional	broadsheet	-0.614227984352299	NA
464564	2018-07-07	Oberösterreichische Nachrichten	regional	broadsheet	-0.0582666938863122	0.584075092140481
53000	2010-02-25	Der Standard	national	broadsheet	0.943316987235611	1.17865407802854
53149	2010-02-26	Der Standard	national	broadsheet	-0.00828894601170792	0.624866070640917
53290	2010-02-27	Der Standard	national	broadsheet	-0.416241555217838	NA
54123	2010-03-05	Der Standard	national	broadsheet	1.28515771898048	0.97458270605583
54137	2010-03-05	Der Standard	national	broadsheet	1.28515771898048	0.97458270605583
402186	2017-03-25	Tiroler Tageszeitung	regional	broadsheet	0.795892166898559	0.560877977622299
402377	2017-03-26	Tiroler Tageszeitung	regional	broadsheet	-0.64502946896123	0.214926975431767
402486	2017-03-27	Tiroler Tageszeitung	regional	broadsheet	0.354876659870124	0.523330772623405
402638	2017-03-28	Tiroler Tageszeitung	regional	broadsheet	-0.293351288800447	NA
464570	2018-07-07	Oberösterreichische Nachrichten	regional	broadsheet	-0.729460148180993	0.304029052258172
464808	2018-07-09	Oberösterreichische Nachrichten	regional	broadsheet	0.315735184566675	0.521730840759801
464993	2018-07-10	Oberösterreichische Nachrichten	regional	broadsheet	1.3922020109333	1.38843788074344
465283	2018-07-11	Oberösterreichische Nachrichten	regional	broadsheet	2.77211953316313	2.41985421482587
465525	2018-07-12	Oberösterreichische Nachrichten	regional	broadsheet	-0.663274271581234	0.229493772742622
54310	2010-03-06	Der Standard	national	broadsheet	-0.780413633990201	0.780225098084193
55364	2010-03-16	Der Standard	national	broadsheet	-0.257820657501529	0.873054441737484
55365	2010-03-16	Der Standard	national	broadsheet	0.342008716604109	0.68819536760279
403576	2017-04-01	Tiroler Tageszeitung	regional	broadsheet	0.674795040947954	0.533730677372683
404767	2017-04-09	Tiroler Tageszeitung	regional	broadsheet	0.190153230392914	1.04323360434767
406663	2017-04-26	Tiroler Tageszeitung	regional	broadsheet	0.235311343015327	0.567413953445355
407026	2017-04-28	Tiroler Tageszeitung	regional	broadsheet	0.258732626176433	0.254751048584183
55378	2010-03-16	Der Standard	national	broadsheet	-0.257820657501529	0.873054441737484
56038	2010-03-20	Der Standard	national	broadsheet	-1.9299555717805	1.50652339227607
56271	2010-03-23	Der Standard	national	broadsheet	0.116415659824776	0.335426425268142
465526	2018-07-12	Oberösterreichische Nachrichten	regional	broadsheet	4.76662386940138	NA
465800	2018-07-13	Oberösterreichische Nachrichten	regional	broadsheet	NA	NA
465802	2018-07-13	Oberösterreichische Nachrichten	regional	broadsheet	-0.64794397500807	0.194098960963866
465805	2018-07-13	Oberösterreichische Nachrichten	regional	broadsheet	-0.278784773746321	1.10599667004594
407027	2017-04-28	Tiroler Tageszeitung	regional	broadsheet	0.324881335766072	0.491970795483945
407874	2017-05-05	Tiroler Tageszeitung	regional	broadsheet	-0.29047347082096	0.0348492257196209
407879	2017-05-05	Tiroler Tageszeitung	regional	broadsheet	-0.0754677202623996	0.222704815577489
466078	2018-07-14	Oberösterreichische Nachrichten	regional	broadsheet	-0.361001759982891	0.280423714572526
466085	2018-07-14	Oberösterreichische Nachrichten	regional	broadsheet	1.33248900316159	0.864861867637577
467333	2018-07-21	Oberösterreichische Nachrichten	regional	broadsheet	3.62073129700892	3.60209600272406
467335	2018-07-21	Oberösterreichische Nachrichten	regional	broadsheet	0.627971387872431	0.882053256294067
56390	2010-03-24	Der Standard	national	broadsheet	0.240529680756796	0.271815171258907
56403	2010-03-24	Der Standard	national	broadsheet	-0.538200366689094	0.381185257860417
56404	2010-03-24	Der Standard	national	broadsheet	0.290218103564018	1.04504027167446
56906	2010-03-27	Der Standard	national	broadsheet	0.160739167829303	0.373839962355746
408040	2017-05-06	Tiroler Tageszeitung	regional	broadsheet	0.332652363618974	0.386498219818844
408177	2017-05-07	Tiroler Tageszeitung	regional	broadsheet	-0.649422208650058	NA
408592	2017-05-10	Tiroler Tageszeitung	regional	broadsheet	-0.310187181644581	0.375284600293414
408723	2017-05-11	Tiroler Tageszeitung	regional	broadsheet	-0.423398355327962	0.168988389137113
467337	2018-07-21	Oberösterreichische Nachrichten	regional	broadsheet	-0.37380036081217	0.575626475283198
467504	2018-07-23	Oberösterreichische Nachrichten	regional	broadsheet	-0.749466513383481	0.166169844446079
467509	2018-07-23	Oberösterreichische Nachrichten	regional	broadsheet	-0.0223042192887893	0.426716913758592
56918	2010-03-27	Der Standard	national	broadsheet	1.33501336908028	1.20883554734518
56927	2010-03-27	Der Standard	national	broadsheet	0.160739167829303	0.373839962355746
411840	2017-06-03	Tiroler Tageszeitung	regional	broadsheet	0.243939801381837	0.492726321663627
412086	2017-06-06	Tiroler Tageszeitung	regional	broadsheet	0.541727138059135	0.559794053202361
413646	2017-06-17	Tiroler Tageszeitung	regional	broadsheet	-0.674700864250375	0.285345420880327
415715	2017-07-01	Tiroler Tageszeitung	regional	broadsheet	-0.23238750547381	0.261612979837413
417050	2017-07-12	Tiroler Tageszeitung	regional	broadsheet	1.71335642185308	1.09107239870725
468028	2018-07-26	Oberösterreichische Nachrichten	regional	broadsheet	-0.399434612619633	0.547068129163971
468029	2018-07-26	Oberösterreichische Nachrichten	regional	broadsheet	-0.31152288811716	0.0805220587837701
468295	2018-07-27	Oberösterreichische Nachrichten	regional	broadsheet	2.79256809398361	2.7513327935915
57708	2010-04-02	Der Standard	national	broadsheet	0.883938048544053	0.681105776992068
57709	2010-04-02	Der Standard	national	broadsheet	0.850117461978755	0.639375619533391
417758	2017-07-18	Tiroler Tageszeitung	regional	broadsheet	-0.00681067207496638	0.572787646393819
419575	2017-07-30	Tiroler Tageszeitung	regional	broadsheet	0.501674004401434	0.390368963770765
422763	2017-09-02	Tiroler Tageszeitung	regional	broadsheet	-0.521428220062617	0.318094549897545
422764	2017-09-02	Tiroler Tageszeitung	regional	broadsheet	-2.06982496711602	0.238142181561904
468489	2018-07-28	Oberösterreichische Nachrichten	regional	broadsheet	-0.334277552559001	0.347803978623293
468764	2018-07-31	Oberösterreichische Nachrichten	regional	broadsheet	-0.0577716472227183	0.226171793286412
468991	2018-08-02	Oberösterreichische Nachrichten	regional	broadsheet	0.180574585582153	0.316503790881868
469557	2018-08-08	Oberösterreichische Nachrichten	regional	broadsheet	0.451988376550213	0.483670145639438
58554	2010-04-10	Der Standard	national	broadsheet	NA	NA
58562	2010-04-10	Der Standard	national	broadsheet	NA	NA
59572	2010-04-19	Der Standard	national	broadsheet	-0.254796951556891	0.203567165629315
59577	2010-04-19	Der Standard	national	broadsheet	0.0314868791974175	0.446264422364067
469681	2018-08-09	Oberösterreichische Nachrichten	regional	broadsheet	1.63201023850325	1.47557213410509
469805	2018-08-10	Oberösterreichische Nachrichten	regional	broadsheet	-0.683916796833264	0.734040794303486
469907	2018-08-11	Oberösterreichische Nachrichten	regional	broadsheet	2.36705278387562	1.69675346412988
470165	2018-08-14	Oberösterreichische Nachrichten	regional	broadsheet	-0.537317788661504	0.211428366721761
422766	2017-09-02	Tiroler Tageszeitung	regional	broadsheet	1.57796998688261	1.07229467034016
423618	2017-09-09	Tiroler Tageszeitung	regional	broadsheet	-0.326705455667331	0.209982160769224
423620	2017-09-09	Tiroler Tageszeitung	regional	broadsheet	-0.827577639296158	0.494687183431412
424579	2017-09-17	Tiroler Tageszeitung	regional	broadsheet	2.26632510947166	2.54669104277432
425261	2017-09-23	Tiroler Tageszeitung	regional	broadsheet	0.749688429406904	0.464478548176543
60156	2010-04-23	Der Standard	national	broadsheet	0.172183884363427	0.284712699390694
60157	2010-04-23	Der Standard	national	broadsheet	-1.24537639561742	0.567241119595844
60168	2010-04-23	Der Standard	national	broadsheet	0.164629930630543	0.255864388278081
470167	2018-08-14	Oberösterreichische Nachrichten	regional	broadsheet	-0.582239222721099	0.184126548688882
470648	2018-08-18	Oberösterreichische Nachrichten	regional	broadsheet	-0.379542280829606	0.113605531691391
470649	2018-08-18	Oberösterreichische Nachrichten	regional	broadsheet	0.604852323347983	0.8233680327146
425262	2017-09-23	Tiroler Tageszeitung	regional	broadsheet	-0.220795771948191	0.259534598127648
426159	2017-09-29	Tiroler Tageszeitung	regional	broadsheet	0.524468356957217	0.574374569709299
426478	2017-09-30	Tiroler Tageszeitung	regional	broadsheet	-0.178021546361761	0.0792552239828228
426814	2017-10-03	Tiroler Tageszeitung	regional	broadsheet	-0.728504526397208	0.359446148331511
428240	2017-10-13	Tiroler Tageszeitung	regional	broadsheet	0.655535964897585	1.71460634799407
60170	2010-04-23	Der Standard	national	broadsheet	-1.33167210645012	0.702456429674771
60317	2010-04-24	Der Standard	national	broadsheet	-0.722607846648994	0.0636126507400233
60329	2010-04-24	Der Standard	national	broadsheet	-0.722607846648994	0.0636126507400233
60676	2010-04-27	Der Standard	national	broadsheet	-0.9089003016291	0.516802452633486
60689	2010-04-27	Der Standard	national	broadsheet	-0.44541740247232	0.325000254485285
470650	2018-08-18	Oberösterreichische Nachrichten	regional	broadsheet	-0.566762175205617	0.0601127409077749
471214	2018-08-22	Oberösterreichische Nachrichten	regional	broadsheet	-0.612689410241582	0.26764851031525
471516	2018-08-24	Oberösterreichische Nachrichten	regional	broadsheet	-0.173078282028336	0.143444353129044
471518	2018-08-24	Oberösterreichische Nachrichten	regional	broadsheet	0.173156666568831	0.334877558402543
428757	2017-10-17	Tiroler Tageszeitung	regional	broadsheet	0.146510034951271	0.833513460105957
429061	2017-10-19	Tiroler Tageszeitung	regional	broadsheet	0.518609585791584	0.469605492285588
429412	2017-10-21	Tiroler Tageszeitung	regional	broadsheet	-0.435778574021637	0.356098223240735
60821	2010-04-28	Der Standard	national	broadsheet	-0.240496508736466	0.381713839206052
60823	2010-04-28	Der Standard	national	broadsheet	-0.176569443929698	0.169540794688975
60838	2010-04-28	Der Standard	national	broadsheet	-0.572756658077079	0.221055806910178
60996	2010-04-29	Der Standard	national	broadsheet	0.354877769079566	0.885474748696329
471968	2018-08-28	Oberösterreichische Nachrichten	regional	broadsheet	-0.525782635204387	0.320870788801172
472117	2018-08-29	Oberösterreichische Nachrichten	regional	broadsheet	0.659866926255627	1.09656883649228
472264	2018-08-30	Oberösterreichische Nachrichten	regional	broadsheet	NA	NA
472266	2018-08-30	Oberösterreichische Nachrichten	regional	broadsheet	0.25498618480964	0.501930234319857
472271	2018-08-30	Oberösterreichische Nachrichten	regional	broadsheet	-0.824158111838598	0.364879353366723
472272	2018-08-30	Oberösterreichische Nachrichten	regional	broadsheet	-0.169883944905933	0.24047994185644
430067	2017-10-26	Tiroler Tageszeitung	regional	broadsheet	-0.459180330416818	0.572803020201824
430321	2017-10-28	Tiroler Tageszeitung	regional	broadsheet	-0.556490470275352	0.0719473644861688
430325	2017-10-28	Tiroler Tageszeitung	regional	broadsheet	-0.396662714448283	0.159574498457505
430986	2017-11-04	Tiroler Tageszeitung	regional	broadsheet	0.0744049946474812	0.343889270848577
472450	2018-08-31	Oberösterreichische Nachrichten	regional	broadsheet	-0.0378160626481932	0.24839125912644
472455	2018-08-31	Oberösterreichische Nachrichten	regional	broadsheet	1.30240301523912	0.853087922825369
62693	2010-05-10	Der Standard	national	broadsheet	0.0968623157318934	0.638443536461492
63821	2010-05-18	Der Standard	national	broadsheet	0.460618395204998	0.922733830598728
63824	2010-05-18	Der Standard	national	broadsheet	-1.99179842120254	NA
63835	2010-05-18	Der Standard	national	broadsheet	1.33313014027216	1.52164603526572
472681	2018-09-01	Oberösterreichische Nachrichten	regional	broadsheet	1.04880860830764	0.656435894182302
473207	2018-09-05	Oberösterreichische Nachrichten	regional	broadsheet	-0.632336166197142	0.219228417420354
431807	2017-11-11	Tiroler Tageszeitung	regional	broadsheet	-0.584497850033744	0.0687758872108083
431943	2017-11-12	Tiroler Tageszeitung	regional	broadsheet	0.0334198632790026	0.362766264010359
434236	2017-11-30	Tiroler Tageszeitung	regional	broadsheet	-0.395503478775056	0.427875931980837
436090	2017-12-13	Tiroler Tageszeitung	regional	broadsheet	1.46194896756951	0.870603620979335
63840	2010-05-18	Der Standard	national	broadsheet	0.460618395204998	0.922733830598728
63842	2010-05-18	Der Standard	national	broadsheet	-0.631825096501178	0.0124216436788495
64214	2010-05-20	Der Standard	national	broadsheet	-0.014147792089443	0.270116051478726
64231	2010-05-20	Der Standard	national	broadsheet	-0.014147792089443	0.270116051478726
473377	2018-09-06	Oberösterreichische Nachrichten	regional	broadsheet	0.366524522426821	3.11134040031805
473378	2018-09-06	Oberösterreichische Nachrichten	regional	broadsheet	2.20229991382885	0.957616578215288
473544	2018-09-07	Oberösterreichische Nachrichten	regional	broadsheet	0.376882133573785	0.517478188084402
473930	2018-09-10	Oberösterreichische Nachrichten	regional	broadsheet	1.06623785964952	1.48617754506879
436259	2017-12-14	Tiroler Tageszeitung	regional	broadsheet	0.0216065903093604	0.355092157476987
436777	2017-12-17	Tiroler Tageszeitung	regional	broadsheet	1.64151046950794	0.856544455745698
437011	2017-12-19	Tiroler Tageszeitung	regional	broadsheet	-1.21071073014498	0.665351556867808
437017	2017-12-19	Tiroler Tageszeitung	regional	broadsheet	0.405019463149864	0.99797373565896
66595	2010-06-09	Der Standard	national	broadsheet	-0.432017652197177	0.438995720222525
66602	2010-06-09	Der Standard	national	broadsheet	-0.433483555583217	0.439118531292942
67059	2010-06-12	Der Standard	national	broadsheet	0.149590692104881	0.546561428570401
473931	2018-09-10	Oberösterreichische Nachrichten	regional	broadsheet	1.63266029958731	1.58958310649685
474074	2018-09-11	Oberösterreichische Nachrichten	regional	broadsheet	-0.684981265867513	0.25655727378656
474077	2018-09-11	Oberösterreichische Nachrichten	regional	broadsheet	-0.339148356953611	1.23473645529327
474273	2018-09-12	Oberösterreichische Nachrichten	regional	broadsheet	-0.337340494001018	0.487027625573459
437677	2017-12-23	Tiroler Tageszeitung	regional	broadsheet	1.58186056726152	0.69229479866724
438159	2017-12-30	Tiroler Tageszeitung	regional	broadsheet	0.552325462265005	0.530417190749462
438447	2018-01-03	Tiroler Tageszeitung	regional	broadsheet	0.998839648670364	0.906012726408298
439260	2018-01-11	Tiroler Tageszeitung	regional	broadsheet	0.0812287038303246	0.534909375348631
474535	2018-09-13	Oberösterreichische Nachrichten	regional	broadsheet	-0.133599074045455	0.382832602673612
474536	2018-09-13	Oberösterreichische Nachrichten	regional	broadsheet	0.741865265656533	0.729724034959599
475025	2018-09-15	Oberösterreichische Nachrichten	regional	broadsheet	-1.13409405151325	0.270419920047046
67222	2010-06-14	Der Standard	national	broadsheet	-0.335563413170762	0.294974683885643
67223	2010-06-14	Der Standard	national	broadsheet	-0.846883087275253	0.364061628755717
67232	2010-06-14	Der Standard	national	broadsheet	-0.335563413170762	0.294974683885643
439263	2018-01-11	Tiroler Tageszeitung	regional	broadsheet	0.522762536194355	0.556112781363534
439583	2018-01-13	Tiroler Tageszeitung	regional	broadsheet	-0.520270655921077	0.163470679008358
439584	2018-01-13	Tiroler Tageszeitung	regional	broadsheet	-0.39357674572633	0.228848130496373
475026	2018-09-15	Oberösterreichische Nachrichten	regional	broadsheet	3.00933374088928	1.42227513912095
475248	2018-09-17	Oberösterreichische Nachrichten	regional	broadsheet	5.27846889904053	2.31293016672932
475249	2018-09-17	Oberösterreichische Nachrichten	regional	broadsheet	2.24641511703456	1.19005412422983
67733	2010-06-17	Der Standard	national	broadsheet	1.22185595097184	1.62565317139239
67893	2010-06-18	Der Standard	national	broadsheet	0.669713914767154	1.21401122971091
67896	2010-06-18	Der Standard	national	broadsheet	0.834597098695475	1.02740894378592
440036	2018-01-17	Tiroler Tageszeitung	regional	broadsheet	-0.0242282146539502	0.244778339625967
440222	2018-01-18	Tiroler Tageszeitung	regional	broadsheet	0.0537315866555775	0.378271506012421
440425	2018-01-19	Tiroler Tageszeitung	regional	broadsheet	-0.250296254930115	0.133776928985114
441064	2018-01-24	Tiroler Tageszeitung	regional	broadsheet	1.49684716719741	0.719369867139939
441209	2018-01-25	Tiroler Tageszeitung	regional	broadsheet	-0.105846606062697	0.387979037736776
441819	2018-01-30	Tiroler Tageszeitung	regional	broadsheet	-0.331237514703004	0.380910391456496
475431	2018-09-18	Oberösterreichische Nachrichten	regional	broadsheet	0.693044663885444	0.382542129611138
475744	2018-09-19	Oberösterreichische Nachrichten	regional	broadsheet	0.339125142173362	0.296822706833114
475751	2018-09-19	Oberösterreichische Nachrichten	regional	broadsheet	-1.73303921929677	NA
476417	2018-09-21	Oberösterreichische Nachrichten	regional	broadsheet	-0.213818179796712	NA
67915	2010-06-18	Der Standard	national	broadsheet	0.775743772468035	0.857387544913553
68336	2010-06-22	Der Standard	national	broadsheet	1.23789462064547	1.8096484942684
68352	2010-06-22	Der Standard	national	broadsheet	0.450287126567846	0.348937110234919
441821	2018-01-30	Tiroler Tageszeitung	regional	broadsheet	0.685172181022999	0.825267567859182
442101	2018-02-01	Tiroler Tageszeitung	regional	broadsheet	0.0520646833536125	0.339058102393827
68484	2010-06-23	Der Standard	national	broadsheet	-0.0610738754676175	0.276681120261171
68485	2010-06-23	Der Standard	national	broadsheet	-0.0428217300255878	0.275020109341675
68644	2010-06-24	Der Standard	national	broadsheet	0.59517355604537	0.439290409110555
476424	2018-09-21	Oberösterreichische Nachrichten	regional	broadsheet	-0.473147603141531	0.517543786582363
476434	2018-09-21	Oberösterreichische Nachrichten	regional	broadsheet	0.751473823566039	0.320711419387628
477169	2018-09-25	Oberösterreichische Nachrichten	regional	broadsheet	-0.379347750070503	0.869867981914372
477570	2018-09-27	Oberösterreichische Nachrichten	regional	broadsheet	NA	NA
477938	2018-09-29	Oberösterreichische Nachrichten	regional	broadsheet	-1.53076029083889	0.13996259057812
442233	2018-02-02	Tiroler Tageszeitung	regional	broadsheet	-0.33943547030937	0.174617077952988
442347	2018-02-03	Tiroler Tageszeitung	regional	broadsheet	0.349103696831606	0.787705208145659
442353	2018-02-03	Tiroler Tageszeitung	regional	broadsheet	-0.803179292337091	0.145412150581767
442698	2018-02-07	Tiroler Tageszeitung	regional	broadsheet	-0.0375608683076036	0.464344642503448
68659	2010-06-24	Der Standard	national	broadsheet	0.845959107171734	0.681128674128692
68663	2010-06-24	Der Standard	national	broadsheet	-1.4265189644226	NA
68664	2010-06-24	Der Standard	national	broadsheet	-1.04236829669445	0.271631995032659
68793	2010-06-25	Der Standard	national	broadsheet	1.02567170766075	0.551392391975822
69080	2010-06-28	Der Standard	national	broadsheet	0.494154175855094	0.954487695126265
478141	2018-10-01	Oberösterreichische Nachrichten	regional	broadsheet	1.29528557923593	0.930460525573528
478695	2018-10-04	Oberösterreichische Nachrichten	regional	broadsheet	2.19739945121142	2.60294943102808
480005	2018-10-11	Oberösterreichische Nachrichten	regional	broadsheet	0.517616937331312	0.393306152648854
480191	2018-10-12	Oberösterreichische Nachrichten	regional	broadsheet	-0.309379875552323	0.35631197231704
442853	2018-02-08	Tiroler Tageszeitung	regional	broadsheet	-0.707925245385355	0.666249389422209
442857	2018-02-08	Tiroler Tageszeitung	regional	broadsheet	0.289759412743558	0.981325912239188
443195	2018-02-10	Tiroler Tageszeitung	regional	broadsheet	0.158754636016254	0.267857536195135
443439	2018-02-13	Tiroler Tageszeitung	regional	broadsheet	NA	NA
443445	2018-02-13	Tiroler Tageszeitung	regional	broadsheet	0.451952594864965	1.30873914690928
69086	2010-06-28	Der Standard	national	broadsheet	-0.606289000177296	0.192898133560643
69091	2010-06-28	Der Standard	national	broadsheet	0.128437985984415	0.505533707936207
69569	2010-07-01	Der Standard	national	broadsheet	0.873146253031424	1.2047817001866
480597	2018-10-15	Oberösterreichische Nachrichten	regional	broadsheet	0.400282248807042	0.501558468561771
480746	2018-10-16	Oberösterreichische Nachrichten	regional	broadsheet	NA	NA
481111	2018-10-18	Oberösterreichische Nachrichten	regional	broadsheet	-0.0685294355213988	0.438709560691035
443563	2018-02-14	Tiroler Tageszeitung	regional	broadsheet	2.05111267876545	1.23457290636358
443685	2018-02-15	Tiroler Tageszeitung	regional	broadsheet	NA	NA
443978	2018-02-17	Tiroler Tageszeitung	regional	broadsheet	-0.369955792661084	NA
444111	2018-02-18	Tiroler Tageszeitung	regional	broadsheet	-0.188885082149096	0.428292565686545
69573	2010-07-01	Der Standard	national	broadsheet	0.873146253031424	1.2047817001866
69585	2010-07-01	Der Standard	national	broadsheet	0.338077388469819	0.476079492541026
69587	2010-07-01	Der Standard	national	broadsheet	0.873146253031424	1.2047817001866
481346	2018-10-19	Oberösterreichische Nachrichten	regional	broadsheet	-0.544757213247586	0.430676350444748
482631	2018-10-27	Oberösterreichische Nachrichten	regional	broadsheet	-1.22078808922416	0.431291987858003
483206	2018-10-31	Oberösterreichische Nachrichten	regional	broadsheet	-0.829345197158402	0.981813130365202
69591	2010-07-01	Der Standard	national	broadsheet	0.873146253031424	1.2047817001866
69603	2010-07-01	Der Standard	national	broadsheet	0.338077388469819	0.476079492541026
70220	2010-07-07	Der Standard	national	broadsheet	0.724403836625138	1.00971178649321
483446	2018-11-02	Oberösterreichische Nachrichten	regional	broadsheet	0.0815065836989991	0.59298393925753
483598	2018-11-03	Oberösterreichische Nachrichten	regional	broadsheet	2.56962156241627	2.53565685565393
444265	2018-02-20	Tiroler Tageszeitung	regional	broadsheet	-0.582541482249838	0.337793274103494
444567	2018-02-22	Tiroler Tageszeitung	regional	broadsheet	-0.762180048973518	0.609185718960968
444711	2018-02-23	Tiroler Tageszeitung	regional	broadsheet	-1.17785560215146	0.728202424599439
444714	2018-02-23	Tiroler Tageszeitung	regional	broadsheet	-0.660836106262023	0.0634341771491626
444877	2018-02-24	Tiroler Tageszeitung	regional	broadsheet	-0.369985730260681	0.371394347557525
70228	2010-07-07	Der Standard	national	broadsheet	-0.528341763130276	0.523386188787323
70236	2010-07-07	Der Standard	national	broadsheet	0.724403836625138	1.00971178649321
70362	2010-07-08	Der Standard	national	broadsheet	-0.276168628914907	0.674509309258483
446034	2018-03-05	Tiroler Tageszeitung	regional	broadsheet	-0.365109040295188	0.256338578924012
446562	2018-03-09	Tiroler Tageszeitung	regional	broadsheet	1.00505809146294	0.509127652321063
446567	2018-03-09	Tiroler Tageszeitung	regional	broadsheet	-0.162733982654238	0.127649349796945
446569	2018-03-09	Tiroler Tageszeitung	regional	broadsheet	0.0129569998822942	0.84094277004844
483600	2018-11-03	Oberösterreichische Nachrichten	regional	broadsheet	0.0956965069689655	0.52687819191942
483773	2018-11-05	Oberösterreichische Nachrichten	regional	broadsheet	1.21213276982807	1.53730431936018
483774	2018-11-05	Oberösterreichische Nachrichten	regional	broadsheet	3.38744618398358	3.16815259692547
483776	2018-11-05	Oberösterreichische Nachrichten	regional	broadsheet	-0.649422208650058	NA
484042	2018-11-07	Oberösterreichische Nachrichten	regional	broadsheet	1.27008891043084	0.722984618771967
484662	2018-11-12	Oberösterreichische Nachrichten	regional	broadsheet	-0.581911685634181	0.072687246836524
70879	2010-07-13	Der Standard	national	broadsheet	0.0824372567587431	0.592854962006122
71015	2010-07-14	Der Standard	national	broadsheet	0.10607787957873	0.542326631674967
71018	2010-07-14	Der Standard	national	broadsheet	1.63226292870365	1.11007057492588
485478	2018-11-16	Oberösterreichische Nachrichten	regional	broadsheet	-0.193865264988499	0.213523636391113
485712	2018-11-17	Oberösterreichische Nachrichten	regional	broadsheet	3.07113011654832	3.80975300575859
486092	2018-11-20	Oberösterreichische Nachrichten	regional	broadsheet	-0.539648589567142	0.222470142873017
446742	2018-03-10	Tiroler Tageszeitung	regional	broadsheet	0.838251321529747	0.624657640186308
446743	2018-03-10	Tiroler Tageszeitung	regional	broadsheet	5.80770653986051	NA
448794	2018-03-27	Tiroler Tageszeitung	regional	broadsheet	-0.281920742070808	0.268139770450326
71022	2010-07-14	Der Standard	national	broadsheet	0.352750210065967	0.792564102204744
71431	2010-07-17	Der Standard	national	broadsheet	-0.142069978238994	0.391578819558373
72473	2010-07-28	Der Standard	national	broadsheet	0.376630171508021	0.472704419436042
448795	2018-03-27	Tiroler Tageszeitung	regional	broadsheet	0.555369176725791	0.463941431434582
449217	2018-03-30	Tiroler Tageszeitung	regional	broadsheet	-0.725974800964872	0.272807410385018
449450	2018-04-01	Tiroler Tageszeitung	regional	broadsheet	1.13732316520718	0.94133852430878
449452	2018-04-01	Tiroler Tageszeitung	regional	broadsheet	-0.40104784896837	0.181849885567696
450115	2018-04-08	Tiroler Tageszeitung	regional	broadsheet	-0.883163529629387	0.513848930077954
450594	2018-04-12	Tiroler Tageszeitung	regional	broadsheet	-0.698160673192366	0.303388398529433
486264	2018-11-21	Oberösterreichische Nachrichten	regional	broadsheet	1.79067556117206	0.818507543098533
486267	2018-11-21	Oberösterreichische Nachrichten	regional	broadsheet	0.287909943037897	0.669011547341095
486500	2018-11-22	Oberösterreichische Nachrichten	regional	broadsheet	2.71460092506849	1.92137702785329
486503	2018-11-22	Oberösterreichische Nachrichten	regional	broadsheet	-0.683064991417955	0.219846741469755
73556	2010-08-09	Der Standard	national	broadsheet	-0.498405816224974	0.274086600687255
73644	2010-08-10	Der Standard	national	broadsheet	-0.635673229116219	0.261241148287007
76155	2010-09-06	Der Standard	national	broadsheet	-0.263284152161832	0.539894175613931
76241	2010-09-07	Der Standard	national	broadsheet	-0.142093204733285	0.465566435175537
451024	2018-04-16	Tiroler Tageszeitung	regional	broadsheet	-0.406826982805418	0.34446706310366
451025	2018-04-16	Tiroler Tageszeitung	regional	broadsheet	-0.235663826227369	0.424451145601712
451314	2018-04-18	Tiroler Tageszeitung	regional	broadsheet	0.252320050824962	0.451656902879938
76244	2010-09-07	Der Standard	national	broadsheet	-1.32703530554531	0.52069266985112
76379	2010-09-08	Der Standard	national	broadsheet	0.357569827329442	0.808879712767263
76386	2010-09-08	Der Standard	national	broadsheet	-1.55044316528969	0.107319810593036
77210	2010-09-15	Der Standard	national	broadsheet	-0.777462678912487	0.227610500352067
486918	2018-11-24	Oberösterreichische Nachrichten	regional	broadsheet	-2.00849352791161	0.791956974091045
486919	2018-11-24	Oberösterreichische Nachrichten	regional	broadsheet	0.185878079149344	0.851034229590082
487318	2018-11-27	Oberösterreichische Nachrichten	regional	broadsheet	-0.215307797292559	0.436606695204303
487323	2018-11-27	Oberösterreichische Nachrichten	regional	broadsheet	3.43041033293128	3.15131699268484
487326	2018-11-27	Oberösterreichische Nachrichten	regional	broadsheet	-0.747438792674267	0.306012234464912
452050	2018-04-24	Tiroler Tageszeitung	regional	broadsheet	1.52534572019226	1.68467418312218
452056	2018-04-24	Tiroler Tageszeitung	regional	broadsheet	-0.325733874472721	0.311593589830038
452237	2018-04-25	Tiroler Tageszeitung	regional	broadsheet	1.16549150815123	1.47545856692887
452244	2018-04-25	Tiroler Tageszeitung	regional	broadsheet	-0.485510621015872	0.406320128679569
77563	2010-09-17	Der Standard	national	broadsheet	-0.891200813019886	0.638257541379743
79005	2010-09-30	Der Standard	national	broadsheet	-0.388937589898406	0.25461290820706
80741	2010-10-14	Der Standard	national	broadsheet	0.454090917829726	0.728309044218316
80750	2010-10-14	Der Standard	national	broadsheet	0.528063051592782	0.71549081504634
487497	2018-11-28	Oberösterreichische Nachrichten	regional	broadsheet	-0.504686314150183	NA
488242	2018-12-03	Oberösterreichische Nachrichten	regional	broadsheet	-0.894560236750343	0.580093591281454
488381	2018-12-04	Oberösterreichische Nachrichten	regional	broadsheet	-0.950383011522399	0.811348717257772
488385	2018-12-04	Oberösterreichische Nachrichten	regional	broadsheet	0.965861709036154	1.69166805295503
488386	2018-12-04	Oberösterreichische Nachrichten	regional	broadsheet	-0.215113299754767	0.238415341292377
452405	2018-04-26	Tiroler Tageszeitung	regional	broadsheet	0.00533499168924674	0.578216654466394
452920	2018-04-30	Tiroler Tageszeitung	regional	broadsheet	0.589529050319674	0.891570578755709
453057	2018-05-02	Tiroler Tageszeitung	regional	broadsheet	1.28347394190649	0.602015816713893
453219	2018-05-03	Tiroler Tageszeitung	regional	broadsheet	0.542392450554535	1.44372144827265
453220	2018-05-03	Tiroler Tageszeitung	regional	broadsheet	-0.778574593416587	0.311836651584593
80886	2010-10-15	Der Standard	national	broadsheet	-0.392615932564167	0.183493811087841
81266	2010-10-19	Der Standard	national	broadsheet	-0.418385356207473	0.888677659441745
81274	2010-10-19	Der Standard	national	broadsheet	0.219761615309918	0.633393465300045
81282	2010-10-19	Der Standard	national	broadsheet	-0.570487695963997	0.447987259004932
83710	2010-11-12	Der Standard	national	broadsheet	0.501392928221896	0.462131603400237
453669	2018-05-06	Tiroler Tageszeitung	regional	broadsheet	0.265418241292981	0.533796475766717
453834	2018-05-08	Tiroler Tageszeitung	regional	broadsheet	0.62441119988694	0.672241932854551
453984	2018-05-09	Tiroler Tageszeitung	regional	broadsheet	0.0912987968108438	0.529986478088014
454190	2018-05-10	Tiroler Tageszeitung	regional	broadsheet	-0.102314305742311	0.371908873191304
488574	2018-12-05	Oberösterreichische Nachrichten	regional	broadsheet	-0.645395081547599	0.418149899588403
489553	2018-12-12	Oberösterreichische Nachrichten	regional	broadsheet	0.30835695948264	0.734444136730737
489743	2018-12-13	Oberösterreichische Nachrichten	regional	broadsheet	-1.69294365085401	NA
490169	2018-12-15	Oberösterreichische Nachrichten	regional	broadsheet	0.39206650803558	0.579041345601504
490392	2018-12-17	Oberösterreichische Nachrichten	regional	broadsheet	5.06999873757131	1.26097101651739
85679	2010-11-26	Der Standard	national	broadsheet	-0.678982146301801	0.53464644456668
85828	2010-11-27	Der Standard	national	broadsheet	0.0196022666787263	0.274161647210844
86801	2010-12-03	Der Standard	national	broadsheet	0.584206591598502	0.447172089333794
454526	2018-05-13	Tiroler Tageszeitung	regional	broadsheet	0.0114872225716291	0.270804637082757
454589	2018-05-14	Tiroler Tageszeitung	regional	broadsheet	0.83869472287395	0.724707894637172
454687	2018-05-15	Tiroler Tageszeitung	regional	broadsheet	-0.0558520450566869	0.332571065428234
490558	2018-12-18	Oberösterreichische Nachrichten	regional	broadsheet	1.63989598518233	1.59411284687113
490563	2018-12-18	Oberösterreichische Nachrichten	regional	broadsheet	0.387325269909342	1.07484070845142
490564	2018-12-18	Oberösterreichische Nachrichten	regional	broadsheet	6.6293527012913	3.9070738063613
490735	2018-12-19	Oberösterreichische Nachrichten	regional	broadsheet	0.0720586208033283	0.387044827004898
491207	2018-12-22	Oberösterreichische Nachrichten	regional	broadsheet	-0.180105773165509	0.614553120763237
87290	2010-12-07	Der Standard	national	broadsheet	-0.387854171734529	0.0785455320329866
87795	2010-12-11	Der Standard	national	broadsheet	-0.375579234671672	0.337872832873767
88399	2010-12-16	Der Standard	national	broadsheet	0.636413344320135	0.682652283455488
454851	2018-05-16	Tiroler Tageszeitung	regional	broadsheet	-0.533222419537601	0.26120727475472
455053	2018-05-17	Tiroler Tageszeitung	regional	broadsheet	-1.07762527062577	0.421234000811196
455274	2018-05-18	Tiroler Tageszeitung	regional	broadsheet	-0.179744091683277	0.324089659618366
455278	2018-05-18	Tiroler Tageszeitung	regional	broadsheet	0.457267518142104	0.355917791317236
456394	2018-05-26	Tiroler Tageszeitung	regional	broadsheet	0.661039722570811	0.550439413992828
491424	2018-12-27	Oberösterreichische Nachrichten	regional	broadsheet	-2.71040199451821	2.15105856276014
491530	2018-12-28	Oberösterreichische Nachrichten	regional	broadsheet	-0.351895204116338	0.622957824848703
491533	2018-12-28	Oberösterreichische Nachrichten	regional	broadsheet	1.09549666437323	0.973296134411695
491676	2018-12-29	Oberösterreichische Nachrichten	regional	broadsheet	4.54562774370287	1.96269261175688
491680	2018-12-29	Oberösterreichische Nachrichten	regional	broadsheet	-0.0492787818222722	0.300228578682114
89054	2010-12-21	Der Standard	national	broadsheet	-0.396650138810249	0.178730255661164
89056	2010-12-21	Der Standard	national	broadsheet	0.499388377682541	0.81799293020417
89057	2010-12-21	Der Standard	national	broadsheet	0.499388377682541	0.81799293020417
89063	2010-12-21	Der Standard	national	broadsheet	2.33850736161008	1.47137276762973
89074	2010-12-21	Der Standard	national	broadsheet	-0.842769284887288	0.49418888471507
456396	2018-05-26	Tiroler Tageszeitung	regional	broadsheet	1.031194283292	0.82744732699358
456548	2018-05-27	Tiroler Tageszeitung	regional	broadsheet	0.22803252160811	0.786652868378133
456617	2018-05-28	Tiroler Tageszeitung	regional	broadsheet	-0.868979092370431	0.37070754348963
456621	2018-05-28	Tiroler Tageszeitung	regional	broadsheet	0.0517249346914668	0.607898970912728
456622	2018-05-28	Tiroler Tageszeitung	regional	broadsheet	-0.397537489625393	0.29010154895371
89391	2010-12-23	Der Standard	national	broadsheet	0.8884841202254	1.60437012066703
89395	2010-12-23	Der Standard	national	broadsheet	-0.375878378441671	0.206347763508101
89396	2010-12-23	Der Standard	national	broadsheet	NA	NA
89397	2010-12-23	Der Standard	national	broadsheet	-0.0551296711735018	0.541633473670508
491681	2018-12-29	Oberösterreichische Nachrichten	regional	broadsheet	1.37200719907131	1.40448057082768
492413	2019-01-05	Oberösterreichische Nachrichten	regional	broadsheet	-0.649422208650058	0
492590	2019-01-07	Oberösterreichische Nachrichten	regional	broadsheet	-0.128687628340269	0.208821427554754
492692	2019-01-08	Oberösterreichische Nachrichten	regional	broadsheet	-0.421283115469095	0.0759357417027319
493293	2019-01-12	Oberösterreichische Nachrichten	regional	broadsheet	0.212809185728506	0.63437141293794
493294	2019-01-12	Oberösterreichische Nachrichten	regional	broadsheet	0.0641766753786065	0.314884735333969
493628	2019-01-15	Oberösterreichische Nachrichten	regional	broadsheet	1.59267588388991	0.551221231597857
456799	2018-05-29	Tiroler Tageszeitung	regional	broadsheet	-0.583618281600538	1.14481469501682
457019	2018-05-30	Tiroler Tageszeitung	regional	broadsheet	-0.0510892287337078	0.796136890235534
457022	2018-05-30	Tiroler Tageszeitung	regional	broadsheet	1.03481646460642	1.10898662179198
457325	2018-06-01	Tiroler Tageszeitung	regional	broadsheet	-0.304741561373948	0.791430442949565
457330	2018-06-01	Tiroler Tageszeitung	regional	broadsheet	-0.0977612912438212	0.582652360920121
89399	2010-12-23	Der Standard	national	broadsheet	0.8884841202254	1.60437012066703
89404	2010-12-23	Der Standard	national	broadsheet	-0.284287836674277	0.249116761892124
89405	2010-12-23	Der Standard	national	broadsheet	NA	NA
89883	2010-12-30	Der Standard	national	broadsheet	-0.889868615235125	0.298522442672133
457541	2018-06-02	Tiroler Tageszeitung	regional	broadsheet	-0.486957047539131	0.630823468880971
457746	2018-06-03	Tiroler Tageszeitung	regional	broadsheet	-0.582840257074024	0.281146437791471
457749	2018-06-03	Tiroler Tageszeitung	regional	broadsheet	0.621961433531399	1.3428524985419
493854	2019-01-16	Oberösterreichische Nachrichten	regional	broadsheet	-0.0380552789016662	0.369658787683507
493861	2019-01-16	Oberösterreichische Nachrichten	regional	broadsheet	-1.19127621941013	0.64272738014602
495569	2019-01-24	Oberösterreichische Nachrichten	regional	broadsheet	-0.653819918808179	0.00315510064953001
496630	2019-01-30	Oberösterreichische Nachrichten	regional	broadsheet	-0.621974503734413	0.76444644483381
497058	2019-02-01	Oberösterreichische Nachrichten	regional	broadsheet	-0.335221657925051	0.617134111472047
458007	2018-06-05	Tiroler Tageszeitung	regional	broadsheet	-0.363031472492223	0.249761641512357
458010	2018-06-05	Tiroler Tageszeitung	regional	broadsheet	1.23152406066712	0.749434372037318
458012	2018-06-05	Tiroler Tageszeitung	regional	broadsheet	-1.3718335490812	0.294924569694483
458013	2018-06-05	Tiroler Tageszeitung	regional	broadsheet	-0.424547745386178	0.553556841724429
89886	2010-12-30	Der Standard	national	broadsheet	1.49673790460659	2.19922284342809
90017	2010-12-31	Der Standard	national	broadsheet	0.617373993339269	0.526109205498116
90025	2010-12-31	Der Standard	national	broadsheet	-1.07910680370915	0.598507858546604
497782	2019-02-06	Oberösterreichische Nachrichten	regional	broadsheet	0.588148480659518	0.451172773741965
497962	2019-02-07	Oberösterreichische Nachrichten	regional	broadsheet	-0.142676968401011	0.284500824563472
498221	2019-02-08	Oberösterreichische Nachrichten	regional	broadsheet	-0.191596180326827	0.487145064089682
498773	2019-02-12	Oberösterreichische Nachrichten	regional	broadsheet	0.54506671396662	0.497582566938318
500485	2019-02-22	Oberösterreichische Nachrichten	regional	broadsheet	-0.218051058637439	0.398997376334493
500905	2019-02-25	Oberösterreichische Nachrichten	regional	broadsheet	0.241600680873219	0.156964275454465
458216	2018-06-06	Tiroler Tageszeitung	regional	broadsheet	-0.0885545393033117	0.426198094956155
458219	2018-06-06	Tiroler Tageszeitung	regional	broadsheet	-0.198688975995116	0.289689101707442
458223	2018-06-06	Tiroler Tageszeitung	regional	broadsheet	0.594747197272315	0.638120746138402
458224	2018-06-06	Tiroler Tageszeitung	regional	broadsheet	-0.365985418138973	0.22620113385776
90026	2010-12-31	Der Standard	national	broadsheet	-0.416187649136127	0.245192802945482
90223	2011-01-03	Der Standard	national	broadsheet	0.270332047230227	0.283366859568151
90226	2011-01-03	Der Standard	national	broadsheet	1.68734747933409	1.41165869468973
90318	2011-01-04	Der Standard	national	broadsheet	0.0896186577704863	0.412177402678161
502364	2019-03-06	Oberösterreichische Nachrichten	regional	broadsheet	0.311175312366553	0.676166072286949
503336	2019-03-12	Oberösterreichische Nachrichten	regional	broadsheet	-0.144797827722158	0.229855591151602
504235	2019-03-16	Oberösterreichische Nachrichten	regional	broadsheet	0.31887578153538	0.658069844011425
505256	2019-03-22	Oberösterreichische Nachrichten	regional	broadsheet	3.53474143144252	3.17895557946852
508320	2019-04-08	Oberösterreichische Nachrichten	regional	broadsheet	-0.753940959454963	0.26446615453131
458458	2018-06-07	Tiroler Tageszeitung	regional	broadsheet	-0.541671212820298	0.295852262374525
458462	2018-06-07	Tiroler Tageszeitung	regional	broadsheet	-0.72520000935559	0.21512934932148
458463	2018-06-07	Tiroler Tageszeitung	regional	broadsheet	-0.524006686553295	0.516502600431115
459048	2018-06-10	Tiroler Tageszeitung	regional	broadsheet	-0.939504065923416	0.363241648073079
90321	2011-01-04	Der Standard	national	broadsheet	0.0896186577704863	0.412177402678161
90325	2011-01-04	Der Standard	national	broadsheet	0.0888240578723501	0.294540484660305
90455	2011-01-05	Der Standard	national	broadsheet	-0.159420074975562	0.317902812331365
90456	2011-01-05	Der Standard	national	broadsheet	-0.511903350876468	0.346514713376945
459100	2018-06-11	Tiroler Tageszeitung	regional	broadsheet	-0.193586405713397	0.929047997401738
459213	2018-06-12	Tiroler Tageszeitung	regional	broadsheet	0.893342214333581	0.86192096583378
459216	2018-06-12	Tiroler Tageszeitung	regional	broadsheet	-0.0443654720086631	0.552890316985995
508522	2019-04-09	Oberösterreichische Nachrichten	regional	broadsheet	-0.369425366237695	0.417217574989533
509626	2019-04-15	Oberösterreichische Nachrichten	regional	broadsheet	-0.481470670382852	0.668248529975628
510902	2019-04-25	Oberösterreichische Nachrichten	regional	broadsheet	-0.00561961142912334	0.463805757461959
510903	2019-04-25	Oberösterreichische Nachrichten	regional	broadsheet	-0.00561961142912334	0.463805757461959
90587	2011-01-07	Der Standard	national	broadsheet	0.0631942090545533	NA
90593	2011-01-07	Der Standard	national	broadsheet	0.048042646167733	0.303346150647201
90594	2011-01-07	Der Standard	national	broadsheet	1.32945190179915	1.20692807091434
90595	2011-01-07	Der Standard	national	broadsheet	-0.702161311129369	0.292711790617641
513092	2019-05-07	Oberösterreichische Nachrichten	regional	broadsheet	-0.348352141309495	0.190298172259494
513316	2019-05-08	Oberösterreichische Nachrichten	regional	broadsheet	0.278768969623991	1.02778826228512
513842	2019-05-10	Oberösterreichische Nachrichten	regional	broadsheet	-0.321916736646635	0.653884407578241
459217	2018-06-12	Tiroler Tageszeitung	regional	broadsheet	0.6876610301116	1.08252372290955
459219	2018-06-12	Tiroler Tageszeitung	regional	broadsheet	-1.14499450023164	1.33120011689982
459220	2018-06-12	Tiroler Tageszeitung	regional	broadsheet	-0.958773417467454	0.418300788183606
459401	2018-06-13	Tiroler Tageszeitung	regional	broadsheet	-0.49171632183544	0.538906061085984
90596	2011-01-07	Der Standard	national	broadsheet	-0.0527982494522038	0.0776052148102312
90598	2011-01-07	Der Standard	national	broadsheet	-0.297511709955874	0.255056275770904
90714	2011-01-08	Der Standard	national	broadsheet	-0.940073056578067	0.513540488110527
90721	2011-01-08	Der Standard	national	broadsheet	0.723873966986669	0.427648259264952
90725	2011-01-08	Der Standard	national	broadsheet	-0.733751318127371	0.35180635472562
91054	2011-01-12	Der Standard	national	broadsheet	0.277588280361464	0.566859953291047
459404	2018-06-13	Tiroler Tageszeitung	regional	broadsheet	-0.206571099429779	1.1516837690871
459407	2018-06-13	Tiroler Tageszeitung	regional	broadsheet	1.45102249011184	0.780946612617622
459621	2018-06-14	Tiroler Tageszeitung	regional	broadsheet	2.19602233068315	0.9582757997435
459627	2018-06-14	Tiroler Tageszeitung	regional	broadsheet	0.812976359445597	1.09957343125586
517180	2019-05-24	Oberösterreichische Nachrichten	regional	broadsheet	0.400905831941647	0.671090229549004
520620	2019-06-07	Oberösterreichische Nachrichten	regional	broadsheet	-0.727494438621507	0.20322865150084
524045	2019-07-02	Oberösterreichische Nachrichten	regional	broadsheet	0.111655503730618	0.27979623971663
526693	2019-07-18	Oberösterreichische Nachrichten	regional	broadsheet	-1.58790219327433	0.329779716912914
528050	2019-07-27	Oberösterreichische Nachrichten	regional	broadsheet	NA	NA
534117	2019-09-16	Oberösterreichische Nachrichten	regional	broadsheet	0.0870045040068994	0.387338621032281
91306	2011-01-14	Der Standard	national	broadsheet	-0.372607137415512	0.195059913988842
91452	2011-01-15	Der Standard	national	broadsheet	0.248199733521866	0.568660082510958
91453	2011-01-15	Der Standard	national	broadsheet	1.02180652416076	1.14256550647588
459842	2018-06-15	Tiroler Tageszeitung	regional	broadsheet	1.69563969853525	0.522378343569809
460022	2018-06-16	Tiroler Tageszeitung	regional	broadsheet	-0.0421222030159108	0.325145886961022
91455	2011-01-15	Der Standard	national	broadsheet	0.217997856760971	0.543613279307515
91456	2011-01-15	Der Standard	national	broadsheet	0.924095470494353	1.15930249768868
534224	2019-09-17	Oberösterreichische Nachrichten	regional	broadsheet	-0.774190938871715	0.351370622767559
534700	2019-09-20	Oberösterreichische Nachrichten	regional	broadsheet	0.228144880325876	0.243372610715657
534887	2019-09-21	Oberösterreichische Nachrichten	regional	broadsheet	-0.707399970637831	0.385142039096243
460025	2018-06-16	Tiroler Tageszeitung	regional	broadsheet	0.515691610962275	0.569027162035785
460027	2018-06-16	Tiroler Tageszeitung	regional	broadsheet	1.51110548989024	1.46957851845683
460028	2018-06-16	Tiroler Tageszeitung	regional	broadsheet	0.273183607737362	0.37258920079007
535197	2019-09-24	Oberösterreichische Nachrichten	regional	broadsheet	0.293099612965574	0.494363670017857
537083	2019-10-07	Oberösterreichische Nachrichten	regional	broadsheet	-0.716646013430816	0.189396163251589
539810	2019-10-25	Oberösterreichische Nachrichten	regional	broadsheet	-0.257081972817722	0.196021657697409
91463	2011-01-15	Der Standard	national	broadsheet	-1.09510536773147	1.2731368688611
91464	2011-01-15	Der Standard	national	broadsheet	1.13808831705208	0.778231734024283
91700	2011-01-18	Der Standard	national	broadsheet	2.52276654701283	2.42533950291307
91707	2011-01-18	Der Standard	national	broadsheet	0.987649705843135	1.36552996680581
460029	2018-06-16	Tiroler Tageszeitung	regional	broadsheet	-0.561726722703866	0.272177767411497
460031	2018-06-16	Tiroler Tageszeitung	regional	broadsheet	-1.27905566620841	0.233338838311031
460195	2018-06-17	Tiroler Tageszeitung	regional	broadsheet	0.0290769216704336	0.895234751925555
544158	2019-12-02	Oberösterreichische Nachrichten	regional	broadsheet	1.1932670153982	1.18629762882686
544403	2019-12-04	Oberösterreichische Nachrichten	regional	broadsheet	-0.191755955726816	0.287102601729381
545200	2019-12-10	Oberösterreichische Nachrichten	regional	broadsheet	1.76962732009601	1.49253185910786
545700	2019-12-13	Oberösterreichische Nachrichten	regional	broadsheet	1.55156310419716	1.77567614444141
91843	2011-01-19	Der Standard	national	broadsheet	0.165550189611518	0.353505057494404
91971	2011-01-20	Der Standard	national	broadsheet	0.266106492109329	0.570316936956208
91974	2011-01-20	Der Standard	national	broadsheet	-0.772119110709282	0.41071438981345
460202	2018-06-17	Tiroler Tageszeitung	regional	broadsheet	0.0848986777285013	0.886800099000315
460273	2018-06-18	Tiroler Tageszeitung	regional	broadsheet	-0.965147641400743	0.151533735615146
460454	2018-06-19	Tiroler Tageszeitung	regional	broadsheet	0.0701992996741732	0.905224347730924
460682	2018-06-20	Tiroler Tageszeitung	regional	broadsheet	-0.614745609748297	0.366939697631336
545932	2019-12-14	Oberösterreichische Nachrichten	regional	broadsheet	0.100640245095404	0.33762525513403
547560	2019-12-31	Oberösterreichische Nachrichten	regional	broadsheet	0.540575822384396	0.500654713174657
91975	2011-01-20	Der Standard	national	broadsheet	0.294175397823292	0.303487420337413
91977	2011-01-20	Der Standard	national	broadsheet	0.266106492109329	0.570316936956208
91978	2011-01-20	Der Standard	national	broadsheet	-0.33301444024999	0.268136121397617
91988	2011-01-20	Der Standard	national	broadsheet	-0.772119110709282	0.41071438981345
91990	2011-01-20	Der Standard	national	broadsheet	0.278425051246836	0.341967335544475
92156	2011-01-21	Der Standard	national	broadsheet	1.06750726179282	1.35170074626172
460887	2018-06-21	Tiroler Tageszeitung	regional	broadsheet	0.249546311986992	1.56291215581182
460888	2018-06-21	Tiroler Tageszeitung	regional	broadsheet	-0.684636422639445	0.0154567733569446
461136	2018-06-22	Tiroler Tageszeitung	regional	broadsheet	0.197755342132534	0.48279667845511
461139	2018-06-22	Tiroler Tageszeitung	regional	broadsheet	1.67772588210244	1.33037292224401
461332	2018-06-23	Tiroler Tageszeitung	regional	broadsheet	-0.707567216702602	0.0762029203074772
461334	2018-06-23	Tiroler Tageszeitung	regional	broadsheet	0.332483513109273	0.372426490028173
92507	2011-01-24	Der Standard	national	broadsheet	-2.31763468561855	0.603379488236167
92611	2011-01-25	Der Standard	national	broadsheet	-0.578526553324804	0.357956794458068
92722	2011-01-26	Der Standard	national	broadsheet	0.373189663587533	0.463884209993172
461339	2018-06-23	Tiroler Tageszeitung	regional	broadsheet	-0.834993221496901	0.10117479982994
461515	2018-06-24	Tiroler Tageszeitung	regional	broadsheet	-1.11995658092695	0.253608081421083
461600	2018-06-25	Tiroler Tageszeitung	regional	broadsheet	0.213660957853325	0.504595445145796
92723	2011-01-26	Der Standard	national	broadsheet	0.563255965723953	0.50331676132803
92732	2011-01-26	Der Standard	national	broadsheet	0.563255965723953	0.50331676132803
92856	2011-01-27	Der Standard	national	broadsheet	-0.138629260992384	0.560651299006224
461805	2018-06-26	Tiroler Tageszeitung	regional	broadsheet	0.579359743045937	0.861082402290152
462049	2018-06-27	Tiroler Tageszeitung	regional	broadsheet	-0.065816707039717	0.81605479586554
462050	2018-06-27	Tiroler Tageszeitung	regional	broadsheet	0.890295227608106	2.04725596851776
462051	2018-06-27	Tiroler Tageszeitung	regional	broadsheet	0.456276366529731	0.256737665473632
94148	2011-02-05	Der Standard	national	broadsheet	0.107935778500415	0.7345762764004
94155	2011-02-05	Der Standard	national	broadsheet	0.107935778500415	0.7345762764004
94160	2011-02-05	Der Standard	national	broadsheet	-0.213818179796712	NA
95264	2011-02-15	Der Standard	national	broadsheet	-0.00503343597085059	0.347059278772847
462052	2018-06-27	Tiroler Tageszeitung	regional	broadsheet	0.148671901536524	0.496274365395265
462290	2018-06-28	Tiroler Tageszeitung	regional	broadsheet	-0.806304455402371	0.165404728465201
462294	2018-06-28	Tiroler Tageszeitung	regional	broadsheet	-0.401453559778737	0.173467422233893
462551	2018-06-29	Tiroler Tageszeitung	regional	broadsheet	-0.658217628966301	NA
95276	2011-02-15	Der Standard	national	broadsheet	0.720391625929388	0.988517324784012
95472	2011-02-16	Der Standard	national	broadsheet	-0.544870167748148	0.661070346531866
95474	2011-02-16	Der Standard	national	broadsheet	-0.102002993456243	0.343479558801557
95656	2011-02-17	Der Standard	national	broadsheet	0.602088046354806	0.931663344870354
463	2009-01-07	Kleine Zeitung	regional	broadsheet	0.578584477411989	1.21987863717424
596	2009-01-08	Kleine Zeitung	regional	broadsheet	-1.40060251137556	0.232092986781186
757	2009-01-09	Kleine Zeitung	regional	broadsheet	-0.668068529241137	0.573338089128707
758	2009-01-09	Kleine Zeitung	regional	broadsheet	-0.668068529241137	0.573338089128707
1241	2009-01-13	Kleine Zeitung	regional	broadsheet	-2.20726948367419	1.10156398055941
1245	2009-01-13	Kleine Zeitung	regional	broadsheet	-0.810359912316236	0.2752988792482
462844	2018-06-30	Tiroler Tageszeitung	regional	broadsheet	-0.7968618164224	0.165084872683482
463153	2018-07-01	Tiroler Tageszeitung	regional	broadsheet	0.204476614167354	1.29275797439157
463154	2018-07-01	Tiroler Tageszeitung	regional	broadsheet	-0.614227984352299	0
463159	2018-07-01	Tiroler Tageszeitung	regional	broadsheet	0.27888805813755	0.661684109601621
95936	2011-02-19	Der Standard	national	broadsheet	0.344375005287265	0.419774254786434
95942	2011-02-19	Der Standard	national	broadsheet	-0.0115841373400226	0.429328194646853
97882	2011-03-04	Der Standard	national	broadsheet	-0.509360881644916	0.0811419262519125
463163	2018-07-01	Tiroler Tageszeitung	regional	broadsheet	1.08474148450531	0.872492299776735
463165	2018-07-01	Tiroler Tageszeitung	regional	broadsheet	-0.525082438917336	0.204198988750174
463167	2018-07-01	Tiroler Tageszeitung	regional	broadsheet	0.741225047497524	0.94531470066572
1246	2009-01-13	Kleine Zeitung	regional	broadsheet	-1.07422499261104	0.368039481711677
1561	2009-01-15	Kleine Zeitung	regional	broadsheet	0.315741951996695	0.983838992680875
1733	2009-01-16	Kleine Zeitung	regional	broadsheet	0.0194253823894492	0.756015379118783
1734	2009-01-16	Kleine Zeitung	regional	broadsheet	0.0194253823894492	0.756015379118783
97889	2011-03-04	Der Standard	national	broadsheet	-0.740314545658241	0.70428643448546
97891	2011-03-04	Der Standard	national	broadsheet	-0.511119965708165	0.081765210994525
98081	2011-03-05	Der Standard	national	broadsheet	2.36814147026824	0.683886533974316
463168	2018-07-01	Tiroler Tageszeitung	regional	broadsheet	-0.809921627772134	0.505184064897016
463169	2018-07-01	Tiroler Tageszeitung	regional	broadsheet	0.531393693376213	0.932645163662202
463170	2018-07-01	Tiroler Tageszeitung	regional	broadsheet	NA	NA
463171	2018-07-01	Tiroler Tageszeitung	regional	broadsheet	0.889770389049221	0.688895524681485
463317	2018-07-02	Tiroler Tageszeitung	regional	broadsheet	-0.207710896479785	0.74762038944462
463541	2018-07-03	Tiroler Tageszeitung	regional	broadsheet	-0.370912564810218	0.419540603729085
1738	2009-01-16	Kleine Zeitung	regional	broadsheet	2.41924309104836	1.57689568083317
1739	2009-01-16	Kleine Zeitung	regional	broadsheet	-0.717648709854755	0.126506028451993
1740	2009-01-16	Kleine Zeitung	regional	broadsheet	-0.717648709854755	0.126506028451993
2129	2009-01-18	Kleine Zeitung	regional	broadsheet	-1.07353115068564	0.337263878486352
2194	2009-01-19	Kleine Zeitung	regional	broadsheet	-0.509598347592093	0.295304611348899
98743	2011-03-10	Der Standard	national	broadsheet	-0.337088325043195	0.173080589573205
99361	2011-03-15	Der Standard	national	broadsheet	5.50132212999684	3.99175910196575
99913	2011-03-18	Der Standard	national	broadsheet	0.248183990150179	0.346445149914486
99926	2011-03-18	Der Standard	national	broadsheet	0.0631738130256174	0.473595216162882
101007	2011-03-24	Der Standard	national	broadsheet	0.73216558825627	1.44204461093395
463543	2018-07-03	Tiroler Tageszeitung	regional	broadsheet	-0.328584308665993	0.496750533068294
463746	2018-07-04	Tiroler Tageszeitung	regional	broadsheet	1.18578076839816	0.740885891338133
464011	2018-07-05	Tiroler Tageszeitung	regional	broadsheet	2.47628460053123	1.70565219689046
464232	2018-07-06	Tiroler Tageszeitung	regional	broadsheet	0.669644200498042	0.728138171906596
101465	2011-03-26	Der Standard	national	broadsheet	-0.658217628966301	NA
101798	2011-03-29	Der Standard	national	broadsheet	0.170824904905516	0.779606604307875
103798	2011-04-09	Der Standard	national	broadsheet	0.168626085222296	0.701311367726357
2465	2009-01-21	Kleine Zeitung	regional	broadsheet	-0.16324199156523	0.40990817017248
2612	2009-01-22	Kleine Zeitung	regional	broadsheet	0.116848968979982	0.948071433707237
2888	2009-01-24	Kleine Zeitung	regional	broadsheet	-0.641972842062762	0.0116639196450029
3067	2009-01-26	Kleine Zeitung	regional	broadsheet	-1.08107956692369	0.567919368938088
3150	2009-01-27	Kleine Zeitung	regional	broadsheet	-0.297779494293948	0.165304391950984
4858	2009-02-10	Kleine Zeitung	regional	broadsheet	-0.562294600451955	0.182921996528095
5002	2009-02-11	Kleine Zeitung	regional	broadsheet	-0.884165050898409	0.326403002832349
464233	2018-07-06	Tiroler Tageszeitung	regional	broadsheet	0.440026238431729	0.496686455092029
464493	2018-07-07	Tiroler Tageszeitung	regional	broadsheet	-0.139970447275105	0.432220720344956
464501	2018-07-07	Tiroler Tageszeitung	regional	broadsheet	-0.254792822857813	0.564233980663346
464641	2018-07-08	Tiroler Tageszeitung	regional	broadsheet	0.0631942090545533	NA
104008	2011-04-11	Der Standard	national	broadsheet	-0.29627159507043	0.353164963915183
104137	2011-04-12	Der Standard	national	broadsheet	-1.53029995104563	0.66864615205981
104155	2011-04-12	Der Standard	national	broadsheet	-2.1439409120029	0.691312720233674
105204	2011-04-19	Der Standard	national	broadsheet	-0.14387806897044	0
5971	2009-02-19	Kleine Zeitung	regional	broadsheet	-0.0991215647753041	0.678934195931434
5975	2009-02-19	Kleine Zeitung	regional	broadsheet	0.806797085783482	0.524640983857323
5976	2009-02-19	Kleine Zeitung	regional	broadsheet	0.806797085783482	0.524640983857323
464646	2018-07-08	Tiroler Tageszeitung	regional	broadsheet	-0.0144272889999071	0.372015668523144
464740	2018-07-09	Tiroler Tageszeitung	regional	broadsheet	-0.0169806168748033	0.619221358856881
106362	2011-04-29	Der Standard	national	broadsheet	0.385017698157953	1.14399703226277
106929	2011-05-03	Der Standard	national	broadsheet	0.246695920016332	0.386249787447113
106933	2011-05-03	Der Standard	national	broadsheet	0.246695920016332	0.386249787447113
6121	2009-02-20	Kleine Zeitung	regional	broadsheet	-1.01592886534943	0.506765965291309
7141	2009-02-28	Kleine Zeitung	regional	broadsheet	-0.457105291130888	0.346319812450209
7143	2009-02-28	Kleine Zeitung	regional	broadsheet	-0.457105291130888	0.346319812450209
464741	2018-07-09	Tiroler Tageszeitung	regional	broadsheet	0.760408653327153	0.439117991539218
464742	2018-07-09	Tiroler Tageszeitung	regional	broadsheet	0.322690383091231	0.660356988344287
464749	2018-07-09	Tiroler Tageszeitung	regional	broadsheet	-0.261912366030814	0.743024528280556
464898	2018-07-10	Tiroler Tageszeitung	regional	broadsheet	-0.113628808042485	0.549621793288383
108381	2011-05-13	Der Standard	national	broadsheet	0.401505343489898	0.327473218999725
108399	2011-05-13	Der Standard	national	broadsheet	0.401505343489898	0.327473218999725
108869	2011-05-17	Der Standard	national	broadsheet	-0.52251113038407	0.369394449209794
109846	2011-05-24	Der Standard	national	broadsheet	2.71047650242001	0.926294107944998
7321	2009-03-01	Kleine Zeitung	regional	broadsheet	-0.00294507577304746	0.265589230771365
7322	2009-03-01	Kleine Zeitung	regional	broadsheet	-0.00294507577304746	0.265589230771365
464904	2018-07-10	Tiroler Tageszeitung	regional	broadsheet	1.19520698243522	0.998910379910122
464906	2018-07-10	Tiroler Tageszeitung	regional	broadsheet	-1.22342030264588	0.483108313618919
464911	2018-07-10	Tiroler Tageszeitung	regional	broadsheet	-1.53751568443715	0.550177545696123
465160	2018-07-11	Tiroler Tageszeitung	regional	broadsheet	-0.311993606748332	0.77927883800555
465434	2018-07-12	Tiroler Tageszeitung	regional	broadsheet	1.63798548788802	0.972361548335236
109853	2011-05-24	Der Standard	national	broadsheet	-0.26144701895802	0.63103393332037
109864	2011-05-24	Der Standard	national	broadsheet	2.47874993887157	0.851864840528174
110884	2011-05-30	Der Standard	national	broadsheet	0.0855102662240508	0.268745934496503
111310	2011-06-01	Der Standard	national	broadsheet	-0.452728935517707	0.356030426359436
111337	2011-06-01	Der Standard	national	broadsheet	-0.452728935517707	0.356030426359436
7339	2009-03-01	Kleine Zeitung	regional	broadsheet	-0.00294507577304746	0.265589230771365
7340	2009-03-01	Kleine Zeitung	regional	broadsheet	-0.00294507577304746	0.265589230771365
465437	2018-07-12	Tiroler Tageszeitung	regional	broadsheet	-0.37668397971228	0.209285700605953
465714	2018-07-13	Tiroler Tageszeitung	regional	broadsheet	-0.319139619922563	0.547926855109084
465994	2018-07-14	Tiroler Tageszeitung	regional	broadsheet	-0.327046224913725	0.32501518612075
112168	2011-06-07	Der Standard	national	broadsheet	2.14321025024673	1.62082644176191
112954	2011-06-11	Der Standard	national	broadsheet	-1.63277436268013	0.892946438883025
113151	2011-06-14	Der Standard	national	broadsheet	0.655405452888047	0.727270889342961
10346	2009-03-25	Kleine Zeitung	regional	broadsheet	-0.313499659366387	0.365447287604991
10498	2009-03-26	Kleine Zeitung	regional	broadsheet	-0.445749449741473	0.500371328446412
10503	2009-03-26	Kleine Zeitung	regional	broadsheet	-0.481864394831694	0.326448492609935
10504	2009-03-26	Kleine Zeitung	regional	broadsheet	-0.337814540902643	0.293915873036813
113659	2011-06-17	Der Standard	national	broadsheet	0.67079436570303	0.669725212927243
114615	2011-06-24	Der Standard	national	broadsheet	0.825043547349293	0.590486891602761
115286	2011-06-29	Der Standard	national	broadsheet	0.0410662970108844	0.301674482920638
466432	2018-07-17	Tiroler Tageszeitung	regional	broadsheet	3.46744456725753	1.30441234613366
466439	2018-07-17	Tiroler Tageszeitung	regional	broadsheet	-0.297511709955874	0.255056275770904
466630	2018-07-18	Tiroler Tageszeitung	regional	broadsheet	-0.425600699698231	0.203137259633021
115297	2011-06-29	Der Standard	national	broadsheet	0.782412868109564	0.586518699481215
115298	2011-06-29	Der Standard	national	broadsheet	0.232507509846099	0.406679024684948
115299	2011-06-29	Der Standard	national	broadsheet	0.554974309056178	0.557526907713947
466633	2018-07-18	Tiroler Tageszeitung	regional	broadsheet	1.14617806464473	1.30300818405467
466815	2018-07-19	Tiroler Tageszeitung	regional	broadsheet	0.900046963096638	0.833225882515403
466817	2018-07-19	Tiroler Tageszeitung	regional	broadsheet	-0.58934980960769	0.20263182062106
466818	2018-07-19	Tiroler Tageszeitung	regional	broadsheet	-0.803881530404703	0.164212521264584
10505	2009-03-26	Kleine Zeitung	regional	broadsheet	-0.337814540902643	0.293915873036813
10851	2009-03-28	Kleine Zeitung	regional	broadsheet	-0.400187599672246	0.566217659593626
10852	2009-03-28	Kleine Zeitung	regional	broadsheet	-0.400187599672246	0.566217659593626
467031	2018-07-20	Tiroler Tageszeitung	regional	broadsheet	-0.122498871132805	0.420469693949379
467233	2018-07-21	Tiroler Tageszeitung	regional	broadsheet	0.505682381819382	0.517373977884411
467234	2018-07-21	Tiroler Tageszeitung	regional	broadsheet	-0.63649834909794	0.150258237103883
115478	2011-06-30	Der Standard	national	broadsheet	-0.374537077267633	0.311163553801555
115490	2011-06-30	Der Standard	national	broadsheet	-0.537198468177988	0.26991942913636
116338	2011-07-05	Der Standard	national	broadsheet	1.73229183162085	1.67958319108757
116543	2011-07-06	Der Standard	national	broadsheet	-0.568147969873385	0.43370872416096
11014	2009-03-29	Kleine Zeitung	regional	broadsheet	-0.101094731321346	0.551081881600561
11063	2009-03-30	Kleine Zeitung	regional	broadsheet	-0.0773631354774433	0.411732963138893
11707	2009-04-03	Kleine Zeitung	regional	broadsheet	0.78417588585088	0.939245430561077
11711	2009-04-03	Kleine Zeitung	regional	broadsheet	0.78417588585088	0.939245430561077
12157	2009-04-07	Kleine Zeitung	regional	broadsheet	-0.572101143649169	0.248071983085082
467237	2018-07-21	Tiroler Tageszeitung	regional	broadsheet	0.114658958485453	0.342043567454644
467239	2018-07-21	Tiroler Tageszeitung	regional	broadsheet	-0.95077153433404	0.122415262369858
467468	2018-07-23	Tiroler Tageszeitung	regional	broadsheet	-0.649268767790136	0.326891184420612
467472	2018-07-23	Tiroler Tageszeitung	regional	broadsheet	-0.379053026661369	0.166295056396366
467766	2018-07-25	Tiroler Tageszeitung	regional	broadsheet	1.71342257725113	NA
116736	2011-07-07	Der Standard	national	broadsheet	-0.556808759096527	0.0405893612660264
116751	2011-07-07	Der Standard	national	broadsheet	-0.593234442152777	0.425533705930525
116752	2011-07-07	Der Standard	national	broadsheet	-0.476981115246756	0.0970417871991071
117351	2011-07-12	Der Standard	national	broadsheet	0.345136415487447	0.770364198871025
12632	2009-04-10	Kleine Zeitung	regional	broadsheet	0.662149148052742	0.646834808383313
13111	2009-04-16	Kleine Zeitung	regional	broadsheet	-0.80717601892956	0.264948626003752
13273	2009-04-17	Kleine Zeitung	regional	broadsheet	-0.698600956969133	0.256890560512399
13274	2009-04-17	Kleine Zeitung	regional	broadsheet	-0.698600956969133	0.256890560512399
467952	2018-07-26	Tiroler Tageszeitung	regional	broadsheet	-0.114917893821552	0.659765671122419
467954	2018-07-26	Tiroler Tageszeitung	regional	broadsheet	0.242261445996488	0.467591640729408
468420	2018-07-28	Tiroler Tageszeitung	regional	broadsheet	5.19939147717663	4.3872303240482
468431	2018-07-28	Tiroler Tageszeitung	regional	broadsheet	-0.237474985663977	0.607506416590548
468432	2018-07-28	Tiroler Tageszeitung	regional	broadsheet	0.427555641366708	0.765981969664983
117354	2011-07-12	Der Standard	national	broadsheet	0.113865107919056	0.472094602155601
117706	2011-07-14	Der Standard	national	broadsheet	0.12142584612819	0.618535077435474
117708	2011-07-14	Der Standard	national	broadsheet	0.167029077872425	NA
117716	2011-07-14	Der Standard	national	broadsheet	1.77213483387796	2.18309254811249
117718	2011-07-14	Der Standard	national	broadsheet	-0.0593576419508372	0.494953743236864
14450	2009-04-27	Kleine Zeitung	regional	broadsheet	0.311565844751795	0.620581417563809
14451	2009-04-27	Kleine Zeitung	regional	broadsheet	0.311565844751795	0.620581417563809
14779	2009-04-29	Kleine Zeitung	regional	broadsheet	-0.81228302202191	0.318544994404182
469276	2018-08-05	Tiroler Tageszeitung	regional	broadsheet	3.88269840465608	NA
469396	2018-08-07	Tiroler Tageszeitung	regional	broadsheet	-0.342171882598414	0.274070937499675
469400	2018-08-07	Tiroler Tageszeitung	regional	broadsheet	0.290748136328164	0.339375772839276
117878	2011-07-15	Der Standard	national	broadsheet	0.179965085380809	0.609030460358041
117885	2011-07-15	Der Standard	national	broadsheet	-1.15309623132898	0.275041725617714
118536	2011-07-20	Der Standard	national	broadsheet	-0.174527302112263	0.681834697364995
118553	2011-07-20	Der Standard	national	broadsheet	0.367578131000107	0.605885215823824
118958	2011-07-22	Der Standard	national	broadsheet	-0.339734246141214	NA
16011	2009-05-07	Kleine Zeitung	regional	broadsheet	0.109522164644804	0.66140238446946
16206	2009-05-08	Kleine Zeitung	regional	broadsheet	0.731922229563847	0.583454806935384
17660	2009-05-18	Kleine Zeitung	regional	broadsheet	-0.208513187998003	0.557250401258404
469401	2018-08-07	Tiroler Tageszeitung	regional	broadsheet	0.306185398302505	0.398963693510469
469748	2018-08-10	Tiroler Tageszeitung	regional	broadsheet	2.25982377826356	NA
469868	2018-08-11	Tiroler Tageszeitung	regional	broadsheet	0.353447009652371	0.200955746054324
119162	2011-07-23	Der Standard	national	broadsheet	0.144899526851735	0.357607844769896
119869	2011-07-29	Der Standard	national	broadsheet	0.69239643396003	0.507472638775192
120519	2011-08-04	Der Standard	national	broadsheet	-0.536849876557537	0.304659237268771
20795	2009-06-06	Kleine Zeitung	regional	broadsheet	0.158739933947965	1.24040405556227
21231	2009-06-08	Kleine Zeitung	regional	broadsheet	1.05867101824878	1.64843567085961
22935	2009-06-14	Kleine Zeitung	regional	broadsheet	-0.614227984352299	NA
23655	2009-06-19	Kleine Zeitung	regional	broadsheet	0.131168137271293	0.293243819536379
23656	2009-06-19	Kleine Zeitung	regional	broadsheet	0.131168137271293	0.293243819536379
469869	2018-08-11	Tiroler Tageszeitung	regional	broadsheet	0.395779380856125	0.406492813808207
470023	2018-08-13	Tiroler Tageszeitung	regional	broadsheet	-0.658134658449765	0.173751252402817
470025	2018-08-13	Tiroler Tageszeitung	regional	broadsheet	-0.00747505528626027	0.361214243966469
120533	2011-08-04	Der Standard	national	broadsheet	-0.536849876557537	0.304659237268771
121692	2011-08-16	Der Standard	national	broadsheet	-0.602124599246655	0.587084740469711
122934	2011-08-27	Der Standard	national	broadsheet	0.0717413583763758	0.638561951009314
24428	2009-06-25	Kleine Zeitung	regional	broadsheet	-0.105865830194713	NA
24947	2009-06-28	Kleine Zeitung	regional	broadsheet	-0.533636310228288	0.220257406214698
[truncated: 9,003 more rows]
