# Supplementary material for: A window of opportunity? The relevance of the rotating European Union presidency in the public eye
Source: Eur Union Polit. 2022 Dec 4;24(2):327–47. doi: 10.1177/14651165221142504 (PMC10189837; doi:10.1177/14651165221142504)
Supplement: sj-csv-8-eup-10.1177_14651165221142504 - Supplemental material for A window of opportunity? The relevance of the rotating European Union presidency in the public eye [file sj-csv-8-eup-10.1177_14651165221142504.csv]

doc_ID	frame_dimension	date	outlet_full	lss_rel_target	news_tabloid
449479	3	01/04/2018	Österreich	-0.481589479	1
449502	0	01/04/2018	Kronenzeitung	-0.64609163	1
449556	0	03/04/2018	Oberösterreichische Nachrichten	0.834653508	0
449585	0	03/04/2018	Kleine Zeitung	-0.120347477	0
449589	1	03/04/2018	Heute	0.345780429	1
449638	1	04/04/2018	Die Presse	0.194777958	0
449651	1	04/04/2018	Oberösterreichische Nachrichten	0.779827548	0
449737	1	05/04/2018	Vorarlberger Nachrichten	1.2489455	0
449781	0	05/04/2018	Die Presse	1.002896362	0
449783	1	05/04/2018	Die Presse	0.337101155	0
449819	0	05/04/2018	Kronenzeitung	-0.817808863	1
450115	0	08/04/2018	Tiroler Tageszeitung	-0.88316353	0
450165	1	08/04/2018	Kronenzeitung	-0.788569672	1
450220	1	09/04/2018	Die Presse	0.560160175	0
450222	1	09/04/2018	Die Presse	0.109335889	0
450225	3	09/04/2018	Oberösterreichische Nachrichten	-0.59741284	0
450313	1	10/04/2018	Der Standard	-0.191385526	0
450341	0	10/04/2018	Der Standard	-0.191385526	0
450569	1	12/04/2018	Wiener Zeitung	-0.158744792	0
450678	2	12/04/2018	Kurier	-0.747928003	0
450740	1	13/04/2018	Vorarlberger Nachrichten	-0.846659475	0
450758	0	13/04/2018	Der Standard	0.662074357	0
450808	0	13/04/2018	Kurier	-0.29991835	0
450925	0	14/04/2018	Oberösterreichische Nachrichten	0.901635171	0
450948	0	14/04/2018	Kurier	-0.779741941	0
451024	3	16/04/2018	Tiroler Tageszeitung	-0.406826983	0
451088	1	16/04/2018	Kurier	0.283908895	0
451122	0	17/04/2018	Wiener Zeitung	-0.757210768	0
451136	1	17/04/2018	Der Standard	-0.396760455	0
451151	0	17/04/2018	Salzburger Nachrichten	-0.441581722	0
451158	3	17/04/2018	Die Presse	-0.474647946	0
451161	1	17/04/2018	Die Presse	0.296599098	0
451324	0	18/04/2018	Der Standard	0.090533796	0
451335	1	18/04/2018	Der Standard	-0.433663849	0
451504	3	19/04/2018	Salzburger Nachrichten	-0.181045826	0
451505	3	19/04/2018	Salzburger Nachrichten	-0.38147831	0
451508	1	19/04/2018	Salzburger Nachrichten	-0.346885895	0
451739	0	20/04/2018	Heute	0.246066291	1
451741	1	20/04/2018	Heute	0.246066291	1
451809	1	21/04/2018	Die Presse	-0.47720283	0
451831	0	21/04/2018	Kurier	-0.026325461	0
451835	0	21/04/2018	Kurier	-0.026325461	0
451906	0	22/04/2018	Kurier	-1.37725342	0
451985	0	23/04/2018	Oberösterreichische Nachrichten	-0.2851601	0
452056	0	24/04/2018	Tiroler Tageszeitung	-0.325733874	0
452103	0	24/04/2018	Der Standard	0.556758126	0
452216	0	25/04/2018	Wiener Zeitung	-0.302891321	0
452237	0	25/04/2018	Tiroler Tageszeitung	1.165491508	0
452244	2	25/04/2018	Tiroler Tageszeitung	-0.485510621	0
452274	0	25/04/2018	Die Presse	-3.085863737	0
452325	0	25/04/2018	Kurier	0.283873053	0
452341	0	25/04/2018	Kurier	0.283873053	0
452405	3	26/04/2018	Tiroler Tageszeitung	0.005334992	0
452569	0	27/04/2018	Der Standard	-0.013321043	0
452626	1	27/04/2018	Österreich	-0.535283897	1
452631	0	27/04/2018	Österreich	-0.677300714	1
452888	0	29/04/2018	Kurier	0.884579601	0
452953	1	30/04/2018	Oberösterreichische Nachrichten	-0.174968072	0
453181	0	03/05/2018	Wiener Zeitung	1.199785267	0
453219	0	03/05/2018	Tiroler Tageszeitung	0.542392451	0
453220	0	03/05/2018	Tiroler Tageszeitung	-0.778574593	0
453226	0	03/05/2018	Der Standard	0.416051577	0
453228	0	03/05/2018	Der Standard	0.446282278	0
453229	2	03/05/2018	Der Standard	-0.248556169	0
453253	0	03/05/2018	Salzburger Nachrichten	1.459433774	0
453254	0	03/05/2018	Salzburger Nachrichten	1.195385467	0
453303	1	03/05/2018	Kurier	0.332591017	0
453334	0	03/05/2018	Kronenzeitung	1.994980245	1
453378	1	04/05/2018	Vorarlberger Nachrichten	-0.275516888	0
453446	3	04/05/2018	Oberösterreichische Nachrichten	-0.607131279	0
453476	0	04/05/2018	Kurier	0.163319992	0
453616	3	05/05/2018	Kurier	1.006990121	0
453774	3	07/05/2018	Kurier	0.326843553	0
453827	0	08/05/2018	Wiener Zeitung	-0.272031303	0
453834	0	08/05/2018	Tiroler Tageszeitung	0.6244112	0
453844	1	08/05/2018	Der Standard	-0.035830527	0
453860	1	08/05/2018	Der Standard	-0.035830527	0
453904	2	08/05/2018	Kurier	0.522096705	0
453984	0	09/05/2018	Tiroler Tageszeitung	0.091298797	0
454017	1	09/05/2018	Der Standard	0.113218595	0
454026	0	09/05/2018	Der Standard	-0.739233146	0
454027	2	09/05/2018	Der Standard	-1.541660501	0
454029	2	09/05/2018	Der Standard	-0.739233146	0
454052	0	09/05/2018	Der Standard	-0.739233146	0
454053	2	09/05/2018	Der Standard	-0.739233146	0
454106	0	09/05/2018	Kurier	-0.522581417	0
454145	0	09/05/2018	Kronenzeitung	-1.402794583	1
454148	0	09/05/2018	Kronenzeitung	-1.070945196	1
454190	1	10/05/2018	Tiroler Tageszeitung	-0.102314306	0
454206	1	10/05/2018	Kurier	-0.230844922	0
454221	1	10/05/2018	Kurier	-0.230844922	0
454273	1	11/05/2018	Wiener Zeitung	0.702728958	0
454308	1	11/05/2018	Salzburger Nachrichten	-0.16907852	0
454354	0	11/05/2018	Kleine Zeitung	3.102770907	0
454362	1	12/05/2018	Wiener Zeitung	-0.36242578	0
454368	0	12/05/2018	Wiener Zeitung	-0.249663506	0
454433	3	12/05/2018	Salzburger Nachrichten	-0.658217629	0
454478	1	12/05/2018	Kurier	0.508469783	0
454530	2	13/05/2018	Die Presse	-0.584636336	0
454601	1	14/05/2018	Der Standard	-0.126990996	0
454628	0	14/05/2018	Österreich	-0.084869544	1
454636	0	14/05/2018	Kurier	0.519184279	0
454670	1	15/05/2018	Wiener Zeitung	0.696278395	0
454675	0	15/05/2018	Vorarlberger Nachrichten	0.890418197	0
454687	1	15/05/2018	Tiroler Tageszeitung	-0.055852045	0
454756	0	15/05/2018	Österreich	-1.600524414	1
454851	1	16/05/2018	Tiroler Tageszeitung	-0.53322242	0
454871	1	16/05/2018	Der Standard	0.248210885	0
454934	2	16/05/2018	Österreich	-0.164613788	1
454943	0	16/05/2018	Kurier	1.035234376	0
455004	1	16/05/2018	Kleine Zeitung	1.068602373	0
455009	3	16/05/2018	Heute	-0.454763312	1
455018	3	17/05/2018	Wiener Zeitung	0.446431088	0
455115	3	17/05/2018	Die Presse	-0.404231659	0
455274	1	18/05/2018	Tiroler Tageszeitung	-0.179744092	0
455278	1	18/05/2018	Tiroler Tageszeitung	0.457267518	0
455365	1	18/05/2018	Oberösterreichische Nachrichten	0.589712528	0
455377	3	18/05/2018	Österreich	-0.458013247	1
455437	2	19/05/2018	Wiener Zeitung	0.038075751	0
455508	0	19/05/2018	Die Presse	-0.267753829	0
455592	0	20/05/2018	Die Presse	-0.685671322	0
455702	0	22/05/2018	Die Presse	-0.641356891	0
455710	2	22/05/2018	Die Presse	0.019683931	0
455879	1	23/05/2018	Die Presse	0.20780768	0
455920	0	23/05/2018	Kurier	0.823500418	0
455978	1	24/05/2018	Wiener Zeitung	-0.020237813	0
456078	2	24/05/2018	Oberösterreichische Nachrichten	-0.144746482	0
456140	2	24/05/2018	Kronenzeitung	-0.27026315	1
456157	0	24/05/2018	Kleine Zeitung	-1.13550959	0
456193	1	25/05/2018	Der Standard	2.135894224	0
456210	1	25/05/2018	Der Standard	1.653808401	0
456275	3	25/05/2018	Österreich	0.063194209	1
456282	0	25/05/2018	Kurier	-0.458010547	0
456294	0	25/05/2018	Kurier	-0.040280291	0
456330	3	25/05/2018	Kleine Zeitung	1.301158729	0
456341	2	25/05/2018	Heute	2.803719546	1
456352	0	26/05/2018	Wiener Zeitung	1.567699388	0
456367	0	26/05/2018	Wiener Zeitung	1.909471589	0
456394	1	26/05/2018	Tiroler Tageszeitung	0.661039723	0
456396	0	26/05/2018	Tiroler Tageszeitung	1.031194283	0
456399	0	26/05/2018	Der Standard	-0.291424584	0
456437	0	26/05/2018	Salzburger Nachrichten	0.797086682	0
456471	0	26/05/2018	Oberösterreichische Nachrichten	0.382113845	0
456485	1	26/05/2018	Österreich	-0.026594581	1
456589	0	27/05/2018	Kurier	0.447365723	0
456622	1	28/05/2018	Tiroler Tageszeitung	-0.39753749	0
456661	1	28/05/2018	Die Presse	0.067237432	0
456662	1	28/05/2018	Die Presse	-0.985842735	0
456664	0	28/05/2018	Oberösterreichische Nachrichten	5.886343042	0
456666	0	28/05/2018	Oberösterreichische Nachrichten	0.178088005	0
456669	1	28/05/2018	Österreich	-0.42285674	1
456687	2	28/05/2018	Kurier	0.041645532	0
456691	1	28/05/2018	Kurier	-0.095513619	0
456694	1	28/05/2018	Kurier	-0.246223941	0
456695	1	28/05/2018	Kurier	0.041645532	0
456696	0	28/05/2018	Kurier	1.604622199	0
456702	0	28/05/2018	Kronenzeitung	-0.809968817	1
456762	0	29/05/2018	Wiener Zeitung	0.615561435	0
456869	3	29/05/2018	Oberösterreichische Nachrichten	0.801134755	0
456870	2	29/05/2018	Oberösterreichische Nachrichten	3.359059732	0
456880	3	29/05/2018	Österreich	1.526413236	1
456935	3	29/05/2018	Kronenzeitung	0.464234021	1
456953	0	29/05/2018	Kleine Zeitung	1.40784788	0
456982	1	30/05/2018	Wiener Zeitung	0.132752272	0
457071	3	30/05/2018	Die Presse	-0.614302879	0
457081	0	30/05/2018	Die Presse	-2.704613763	0
457095	1	30/05/2018	Österreich	2.25725603	1
457104	0	30/05/2018	Kurier	-1.311023244	0
457179	2	30/05/2018	Kleine Zeitung	7.082657712	0
457245	0	31/05/2018	Kronenzeitung	-4.033574825	1
457310	0	01/06/2018	Wiener Zeitung	-0.65194263	0
457325	3	01/06/2018	Tiroler Tageszeitung	-0.304741561	0
457330	2	01/06/2018	Tiroler Tageszeitung	-0.097761291	0
457337	2	01/06/2018	Der Standard	0.239347236	0
457340	0	01/06/2018	Der Standard	-1.102793616	0
457348	1	01/06/2018	Der Standard	-0.230302592	0
457400	0	01/06/2018	Oberösterreichische Nachrichten	-0.104016386	0
457406	3	01/06/2018	Österreich	2.391293856	1
457492	0	02/06/2018	Wiener Zeitung	0.702908984	0
457500	1	02/06/2018	Wiener Zeitung	-0.520187519	0
457508	0	02/06/2018	Wiener Zeitung	0.794491441	0
457518	1	02/06/2018	Wiener Zeitung	-0.520187519	0
457555	0	02/06/2018	Der Standard	-1.029166274	0
457600	2	02/06/2018	Salzburger Nachrichten	-1.081084352	0
457665	3	02/06/2018	Österreich	0.445014347	1
457666	3	02/06/2018	Österreich	0.445014347	1
457687	1	02/06/2018	Kurier	0.172487716	0
457735	0	02/06/2018	Kleine Zeitung	-0.958975782	0
457746	0	03/06/2018	Tiroler Tageszeitung	-0.582840257	0
457799	1	03/06/2018	Kronenzeitung	0.379371499	1
457817	3	03/06/2018	Kronenzeitung	-0.422604997	1
457893	0	04/06/2018	Die Presse	-0.715293925	0
457898	0	04/06/2018	Oberösterreichische Nachrichten	-0.610378593	0
457913	0	04/06/2018	Kurier	0.076053687	0
457921	0	04/06/2018	Kurier	0.076053687	0
457970	0	05/06/2018	Wiener Zeitung	-0.453345249	0
458012	0	05/06/2018	Tiroler Tageszeitung	-1.371833549	0
458016	1	05/06/2018	Der Standard	1.754780462	0
458056	0	05/06/2018	Der Standard	1.444063579	0
458070	3	05/06/2018	Salzburger Nachrichten	-0.587300246	0
458075	1	05/06/2018	Salzburger Nachrichten	1.077527666	0
458095	1	05/06/2018	Oberösterreichische Nachrichten	-1.01775258	0
458099	0	05/06/2018	Oberösterreichische Nachrichten	0.131488741	0
458105	0	05/06/2018	Oberösterreichische Nachrichten	0.647881475	0
458107	3	05/06/2018	Österreich	0.173326003	1
458118	1	05/06/2018	Österreich	2.91592005	1
458119	1	05/06/2018	Österreich	2.91592005	1
458120	0	05/06/2018	Österreich	2.91592005	1
458122	3	05/06/2018	Österreich	-0.534495648	1
458129	3	05/06/2018	Kurier	-1.653384588	0
458192	0	06/06/2018	Wiener Zeitung	0.514601729	0
458193	1	06/06/2018	Wiener Zeitung	-0.4537328	0
458203	0	06/06/2018	Wiener Zeitung	-0.69317053	0
458208	1	06/06/2018	Wiener Zeitung	-0.4537328	0
458216	1	06/06/2018	Tiroler Tageszeitung	-0.088554539	0
458234	0	06/06/2018	Der Standard	0.158831531	0
458251	2	06/06/2018	Der Standard	0.056812371	0
458261	0	06/06/2018	Die Presse	-0.3409743	0
458263	1	06/06/2018	Die Presse	0.64289927	0
458277	0	06/06/2018	Die Presse	-0.887893963	0
458289	0	06/06/2018	Oberösterreichische Nachrichten	1.218576193	0
458305	0	06/06/2018	Kurier	1.955146164	0
458325	1	06/06/2018	Kurier	-0.65606183	0
458332	0	06/06/2018	Kurier	0.440554567	0
458334	0	06/06/2018	Kurier	-0.031815165	0
458342	1	06/06/2018	Kronenzeitung	-0.288527279	1
458354	3	06/06/2018	Kronenzeitung	0.767676388	1
458362	1	06/06/2018	Kronenzeitung	3.032094346	1
458372	0	06/06/2018	Kleine Zeitung	-0.910127717	0
458390	3	06/06/2018	Heute	-0.89405639	1
458408	1	07/06/2018	Wiener Zeitung	-0.266698629	0
458411	1	07/06/2018	Wiener Zeitung	3.053176658	0
458430	1	07/06/2018	Wiener Zeitung	-0.547540792	0
458433	1	07/06/2018	Wiener Zeitung	3.517100943	0
458442	1	07/06/2018	Vorarlberger Nachrichten	-0.830062275	0
458444	1	07/06/2018	Vorarlberger Nachrichten	-2.060331412	0
458462	3	07/06/2018	Tiroler Tageszeitung	-0.725200009	0
458485	1	07/06/2018	Der Standard	-0.463111265	0
458491	2	07/06/2018	Der Standard	0.623772712	0
458504	1	07/06/2018	Salzburger Nachrichten	0.565141715	0
458528	1	07/06/2018	Die Presse	0.38229789	0
458530	3	07/06/2018	Die Presse	-0.139781553	0
458532	1	07/06/2018	Die Presse	-0.633785472	0
458533	0	07/06/2018	Die Presse	0.076071666	0
458534	1	07/06/2018	Die Presse	-0.003427406	0
458544	1	07/06/2018	Oberösterreichische Nachrichten	1.393743388	0
458549	2	07/06/2018	Oberösterreichische Nachrichten	-0.826194666	0
458550	1	07/06/2018	Oberösterreichische Nachrichten	1.911243435	0
458568	1	07/06/2018	Kurier	-0.314729955	0
458591	1	07/06/2018	Kurier	-0.431651828	0
458595	1	07/06/2018	Kronenzeitung	0.589687211	1
458612	0	07/06/2018	Kronenzeitung	-0.741684573	1
458621	1	07/06/2018	Kleine Zeitung	-0.649422209	0
458631	0	07/06/2018	Kleine Zeitung	0.154234644	0
458633	1	07/06/2018	Kleine Zeitung	0.137198832	0
458639	0	07/06/2018	Heute	-0.445317452	1
458646	1	08/06/2018	Wiener Zeitung	-0.008149645	0
458652	1	08/06/2018	Wiener Zeitung	0.171591918	0
458663	0	08/06/2018	Wiener Zeitung	0.094328997	0
458670	1	08/06/2018	Wiener Zeitung	-0.302432143	0
458680	1	08/06/2018	Wiener Zeitung	0.171591918	0
458688	1	08/06/2018	Wiener Zeitung	0.612511909	0
458693	1	08/06/2018	Wiener Zeitung	-0.044986282	0
458762	1	08/06/2018	Salzburger Nachrichten	0.215115387	0
458766	2	08/06/2018	Die Presse	-0.453794906	0
458808	0	08/06/2018	Kurier	-0.668909842	0
458834	2	08/06/2018	Kronenzeitung	1.939669173	1
458851	0	08/06/2018	Kronenzeitung	-0.562040468	1
458939	0	09/06/2018	Der Standard	-2.085412691	0
458948	1	09/06/2018	Der Standard	-0.207376439	0
458965	0	09/06/2018	Salzburger Nachrichten	-1.159649415	0
458999	2	09/06/2018	Kurier	0.140405002	0
459018	3	09/06/2018	Kronenzeitung	0.136326569	1
459025	1	09/06/2018	Kronenzeitung	1.512342989	1
459048	1	10/06/2018	Tiroler Tageszeitung	-0.939504066	0
459112	1	11/06/2018	Der Standard	-0.083589149	0
459143	1	11/06/2018	Österreich	-0.416723765	1
459172	1	11/06/2018	Kleine Zeitung	0.620831775	0
459176	1	12/06/2018	Wiener Zeitung	0.253110884	0
459204	1	12/06/2018	Vorarlberger Nachrichten	-0.83526514	0
459219	0	12/06/2018	Tiroler Tageszeitung	-1.1449945	0
459244	0	12/06/2018	Der Standard	-1.62376005	0
459252	1	12/06/2018	Der Standard	-0.540374641	0
459258	1	12/06/2018	Der Standard	1.260623792	0
459263	0	12/06/2018	Der Standard	-1.62376005	0
459306	1	12/06/2018	Kurier	-0.807715103	0
459317	1	12/06/2018	Kurier	-0.062960773	0
459318	1	12/06/2018	Kurier	-0.162170249	0
459329	2	12/06/2018	Kurier	-0.666090041	0
459343	3	12/06/2018	Kronenzeitung	-0.715165307	1
459348	1	12/06/2018	Kronenzeitung	-0.187045626	1
459349	1	12/06/2018	Kronenzeitung	0.877022712	1
459364	3	12/06/2018	Heute	-0.504686314	1
459372	0	13/06/2018	Wiener Zeitung	0.359803425	0
459377	3	13/06/2018	Wiener Zeitung	0.262316409	0
459386	0	13/06/2018	Wiener Zeitung	0.294058962	0
459396	1	13/06/2018	Vorarlberger Nachrichten	-0.011465163	0
459401	0	13/06/2018	Tiroler Tageszeitung	-0.491716322	0
459407	1	13/06/2018	Tiroler Tageszeitung	1.45102249	0
459417	1	13/06/2018	Der Standard	-0.033776957	0
459418	2	13/06/2018	Der Standard	-0.402550956	0
459432	0	13/06/2018	Der Standard	-0.214744009	0
459482	0	13/06/2018	Österreich	-0.153811493	1
459489	0	13/06/2018	Kurier	0.527391361	0
459501	1	13/06/2018	Kurier	-0.320168505	0
459502	1	13/06/2018	Kurier	-0.388877595	0
459506	3	13/06/2018	Kurier	0.527391361	0
459518	1	13/06/2018	Kurier	-0.388877595	0
459519	1	13/06/2018	Kurier	-0.360006822	0
459525	1	13/06/2018	Kronenzeitung	-2.480273143	1
459546	1	13/06/2018	Kleine Zeitung	-0.029465746	0
459580	1	14/06/2018	Wiener Zeitung	-1.264637436	0
459599	1	14/06/2018	Wiener Zeitung	-0.235470649	0
459615	0	14/06/2018	Vorarlberger Nachrichten	0.912457866	0
459621	2	14/06/2018	Tiroler Tageszeitung	2.196022331	0
459696	0	14/06/2018	Kurier	-0.369848624	0
459718	1	14/06/2018	Kurier	0.041871851	0
459720	1	14/06/2018	Kurier	0.13351284	0
459744	1	14/06/2018	Kurier	-0.170896575	0
459775	1	14/06/2018	Kleine Zeitung	-0.614227984	0
459863	1	15/06/2018	Der Standard	-0.145302319	0
459891	0	15/06/2018	Die Presse	-0.929668727	0
459905	0	15/06/2018	Oberösterreichische Nachrichten	-0.843540775	0
459906	1	15/06/2018	Oberösterreichische Nachrichten	-0.576104821	0
459914	3	15/06/2018	Kurier	-0.761412978	0
459919	0	15/06/2018	Kurier	-0.761412978	0
459920	0	15/06/2018	Kurier	-1.006540582	0
459949	1	15/06/2018	Kronenzeitung	1.591679447	1
459967	0	15/06/2018	Kleine Zeitung	0.145922157	0
460001	0	16/06/2018	Wiener Zeitung	0.074810983	0
460022	1	16/06/2018	Tiroler Tageszeitung	-0.042122203	0
460027	2	16/06/2018	Tiroler Tageszeitung	1.51110549	0
460029	1	16/06/2018	Tiroler Tageszeitung	-0.561726723	0
460031	0	16/06/2018	Tiroler Tageszeitung	-1.279055666	0
460038	0	16/06/2018	Der Standard	0.289656798	0
460051	1	16/06/2018	Der Standard	-0.636222807	0
460053	1	16/06/2018	Der Standard	2.740641728	0
460058	2	16/06/2018	Der Standard	0.289656798	0
460069	1	16/06/2018	Der Standard	-0.636222807	0
460072	1	16/06/2018	Der Standard	2.740641728	0
460111	1	16/06/2018	Die Presse	-0.17013068	0
460112	1	16/06/2018	Die Presse	0.010745626	0
460113	1	16/06/2018	Die Presse	-0.037825372	0
460128	1	16/06/2018	Oberösterreichische Nachrichten	-0.87293532	0
460131	3	16/06/2018	Österreich	1.869883679	1
460153	0	16/06/2018	Kurier	-0.65077615	0
460161	0	16/06/2018	Kurier	1.191766852	0
460186	0	16/06/2018	Kleine Zeitung	-0.197340958	0
460202	1	17/06/2018	Tiroler Tageszeitung	0.084898678	0
460213	1	17/06/2018	Österreich	-0.671211702	1
460214	1	17/06/2018	Österreich	-0.671211702	1
460231	1	17/06/2018	Kurier	-0.80515136	0
460273	2	18/06/2018	Tiroler Tageszeitung	-0.965147641	0
460283	1	18/06/2018	Der Standard	-0.673471	0
460330	1	18/06/2018	Österreich	1.564053366	1
460331	3	18/06/2018	Österreich	1.564053366	1
460333	1	18/06/2018	Österreich	-0.475600598	1
460362	0	18/06/2018	Kronenzeitung	-0.815972085	1
460382	3	18/06/2018	Kleine Zeitung	-0.614227984	0
460387	1	18/06/2018	Kleine Zeitung	-0.254749322	0
460390	1	18/06/2018	Kleine Zeitung	-0.150273883	0
460409	1	19/06/2018	Wiener Zeitung	-0.140491247	0
460419	1	19/06/2018	Wiener Zeitung	1.23359858	0
460440	0	19/06/2018	Wiener Zeitung	-0.140491247	0
460532	0	19/06/2018	Salzburger Nachrichten	1.260065061	0
460538	3	19/06/2018	Die Presse	5.199208619	0
460545	0	19/06/2018	Die Presse	-0.473938319	0
460572	3	19/06/2018	Kurier	-2.801505507	0
460575	3	19/06/2018	Kurier	2.579663522	0
460587	3	19/06/2018	Kurier	2.579663522	0
460602	1	19/06/2018	Kronenzeitung	-0.00944456	1
460608	2	19/06/2018	Kronenzeitung	-0.815972085	1
460618	0	19/06/2018	Kronenzeitung	-1.661723227	1
460630	3	19/06/2018	Kleine Zeitung	0.072250497	0
460631	0	19/06/2018	Heute	2.032713278	1
460669	1	20/06/2018	Vorarlberger Nachrichten	2.100749165	0
460682	1	20/06/2018	Tiroler Tageszeitung	-0.61474561	0
460739	1	20/06/2018	Die Presse	-0.645021363	0
460759	0	20/06/2018	Kurier	-1.161209653	0
460787	0	20/06/2018	Kronenzeitung	0.857571642	1
460822	2	21/06/2018	Wiener Zeitung	1.528639231	0
460826	0	21/06/2018	Wiener Zeitung	1.484219189	0
460888	1	21/06/2018	Tiroler Tageszeitung	-0.684636423	0
460900	0	21/06/2018	Der Standard	-0.405762201	0
460903	1	21/06/2018	Der Standard	0.527982484	0
460908	0	21/06/2018	Der Standard	-1.525139507	0
460941	1	21/06/2018	Die Presse	-0.329024884	0
460994	1	21/06/2018	Kurier	0.102336649	0
461029	3	21/06/2018	Kronenzeitung	-0.605411085	1
461033	0	21/06/2018	Kronenzeitung	-0.016406634	1
461070	0	21/06/2018	Kleine Zeitung	1.733182654	0
461093	1	22/06/2018	Wiener Zeitung	-0.301196964	0
461099	1	22/06/2018	Wiener Zeitung	-0.816429208	0
461124	1	22/06/2018	Vorarlberger Nachrichten	-0.138048319	0
461136	1	22/06/2018	Tiroler Tageszeitung	0.197755342	0
461139	0	22/06/2018	Tiroler Tageszeitung	1.677725882	0
461196	1	22/06/2018	Die Presse	-1.135927566	0
461217	1	22/06/2018	Österreich	0.044765247	1
461232	0	22/06/2018	Kurier	0.736985185	0
461251	1	22/06/2018	Kurier	-1.445830796	0
461264	0	22/06/2018	Kronenzeitung	1.028724411	1
461279	1	22/06/2018	Kleine Zeitung	-0.766643183	0
461283	0	22/06/2018	Kleine Zeitung	0.282791765	0
461295	1	23/06/2018	Wiener Zeitung	-0.02636843	0
461322	1	23/06/2018	Vorarlberger Nachrichten	-0.46540863	0
461339	2	23/06/2018	Tiroler Tageszeitung	-0.834993221	0
461356	3	23/06/2018	Der Standard	1.713422577	0
461388	3	23/06/2018	Die Presse	-0.276674708	0
461400	3	23/06/2018	Die Presse	-0.276674708	0
461401	1	23/06/2018	Die Presse	-0.655386487	0
461417	0	23/06/2018	Oberösterreichische Nachrichten	-0.469671535	0
461477	3	23/06/2018	Kronenzeitung	-0.614227984	1
461478	0	23/06/2018	Kronenzeitung	-0.375615894	1
461479	1	23/06/2018	Kronenzeitung	-0.92492874	1
461498	1	23/06/2018	Kleine Zeitung	-0.650501479	0
461522	1	24/06/2018	Österreich	-0.254043398	1
461527	1	24/06/2018	Österreich	-0.254043398	1
461528	1	24/06/2018	Österreich	-0.401047849	1
461537	3	24/06/2018	Kurier	-0.514373338	0
461564	3	24/06/2018	Kronenzeitung	-1.541660501	1
461567	3	24/06/2018	Kronenzeitung	-0.614227984	1
461576	3	24/06/2018	Kleine Zeitung	0.011828483	0
461580	0	24/06/2018	Kleine Zeitung	3.286716205	0
461597	1	25/06/2018	Vorarlberger Nachrichten	-0.142169224	0
461600	1	25/06/2018	Tiroler Tageszeitung	0.213660958	0
461625	2	25/06/2018	Der Standard	1.288566991	0
461641	1	25/06/2018	Die Presse	-0.325732787	0
461656	1	25/06/2018	Die Presse	-0.325732787	0
461731	1	25/06/2018	Kronenzeitung	-0.3506928	1
461761	1	26/06/2018	Wiener Zeitung	-0.275993164	0
461768	1	26/06/2018	Wiener Zeitung	0.197134841	0
461777	3	26/06/2018	Wiener Zeitung	1.067333938	0
461789	0	26/06/2018	Wiener Zeitung	0.254570402	0
461850	3	26/06/2018	Salzburger Nachrichten	-1.012408429	0
461855	0	26/06/2018	Salzburger Nachrichten	-0.675534874	0
461866	3	26/06/2018	Die Presse	0.10943701	0
461877	1	26/06/2018	Die Presse	0.506876443	0
461901	3	26/06/2018	Österreich	0.203514246	1
461921	1	26/06/2018	Kurier	-0.219091134	0
461923	3	26/06/2018	Kurier	-0.307433014	0
461927	0	26/06/2018	Kurier	0.038542242	0
461931	1	26/06/2018	Kurier	-0.219091134	0
461935	1	26/06/2018	Kurier	0.044021953	0
461976	0	26/06/2018	Kleine Zeitung	-0.178353787	0
461979	3	26/06/2018	Kleine Zeitung	1.189742066	0
462005	0	27/06/2018	Wiener Zeitung	-0.428100339	0
462034	0	27/06/2018	Vorarlberger Nachrichten	0.03840745	0
462059	3	27/06/2018	Der Standard	0.463686713	0
462080	3	27/06/2018	Der Standard	0.463686713	0
462117	1	27/06/2018	Die Presse	0.380209743	0
462144	0	27/06/2018	Österreich	2.259823778	1
462159	3	27/06/2018	Kurier	-0.578803581	0
462172	3	27/06/2018	Kurier	-0.578803581	0
462187	1	27/06/2018	Kronenzeitung	-0.614227984	1
462188	0	27/06/2018	Kronenzeitung	0.499982713	1
462195	0	27/06/2018	Kronenzeitung	-0.720289446	1
462209	3	27/06/2018	Kronenzeitung	-0.614227984	1
462231	0	27/06/2018	Heute	-0.967071686	1
462278	1	28/06/2018	Vorarlberger Nachrichten	0.219083656	0
462290	3	28/06/2018	Tiroler Tageszeitung	-0.806304455	0
462325	1	28/06/2018	Der Standard	1.12502242	0
462326	1	28/06/2018	Der Standard	1.352728273	0
462334	0	28/06/2018	Der Standard	0.406854115	0
462346	1	28/06/2018	Der Standard	1.12502242	0
462347	1	28/06/2018	Der Standard	1.12502242	0
462397	0	28/06/2018	Oberösterreichische Nachrichten	-0.555270693	0
462401	0	28/06/2018	Oberösterreichische Nachrichten	-0.982994879	0
462402	1	28/06/2018	Österreich	-0.339691992	1
462403	3	28/06/2018	Österreich	-0.848487145	1
462410	0	28/06/2018	Österreich	-0.662268333	1
462413	1	28/06/2018	Österreich	1.066639361	1
462428	0	28/06/2018	Kurier	0.257003358	0
462450	0	28/06/2018	Kronenzeitung	-0.013897893	1
462464	0	28/06/2018	Kronenzeitung	1.976485635	1
462469	3	28/06/2018	Kronenzeitung	-0.614227984	1
462475	1	28/06/2018	Kleine Zeitung	-0.357553757	0
462476	0	28/06/2018	Kleine Zeitung	-0.604668096	0
462486	2	28/06/2018	Kleine Zeitung	0.265449749	0
462517	0	29/06/2018	Wiener Zeitung	-0.772458014	0
462536	2	29/06/2018	Vorarlberger Nachrichten	0.840815223	0
462568	1	29/06/2018	Der Standard	0.608084614	0
462579	0	29/06/2018	Der Standard	-0.416241555	0
462603	3	29/06/2018	Die Presse	0.8642684	0
462605	3	29/06/2018	Die Presse	0.217941866	0
462613	3	29/06/2018	Oberösterreichische Nachrichten	-1.923906792	0
462617	1	29/06/2018	Oberösterreichische Nachrichten	-0.324739009	0
462620	0	29/06/2018	Oberösterreichische Nachrichten	-1.110730217	0
462641	1	29/06/2018	Österreich	0.46611284	1
462644	1	29/06/2018	Österreich	0.122801886	1
462649	1	29/06/2018	Österreich	1.705449444	1
462651	1	29/06/2018	Österreich	0.760661183	1
462670	2	29/06/2018	Kurier	0.141651629	0
462718	2	29/06/2018	Kronenzeitung	6.57625117	1
462727	2	29/06/2018	Kronenzeitung	-0.230469954	1
462735	3	29/06/2018	Kronenzeitung	-0.021282925	1
462738	0	29/06/2018	Kleine Zeitung	-0.556681473	0
462757	3	29/06/2018	Kleine Zeitung	0.503548211	0
462783	2	30/06/2018	Wiener Zeitung	-0.152196416	0
462785	0	30/06/2018	Wiener Zeitung	-0.260357916	0
462792	1	30/06/2018	Wiener Zeitung	0.057431394	0
462804	1	30/06/2018	Wiener Zeitung	-0.166162202	0
462812	0	30/06/2018	Vorarlberger Nachrichten	0.747697992	0
462819	3	30/06/2018	Vorarlberger Nachrichten	1.052876136	0
462861	3	30/06/2018	Der Standard	-0.227168261	0
462866	2	30/06/2018	Der Standard	0.948822214	0
462873	1	30/06/2018	Der Standard	-0.409639584	0
462877	0	30/06/2018	Der Standard	-0.125199682	0
462881	0	30/06/2018	Der Standard	-1.529976145	0
462903	0	30/06/2018	Der Standard	2.164939149	0
462910	1	30/06/2018	Der Standard	1.326388685	0
462916	3	30/06/2018	Der Standard	-0.227168261	0
462930	1	30/06/2018	Der Standard	0.856497822	0
462933	1	30/06/2018	Der Standard	-0.256037052	0
462941	1	30/06/2018	Salzburger Nachrichten	1.147131121	0
462961	1	30/06/2018	Salzburger Nachrichten	0.143335754	0
462971	1	30/06/2018	Die Presse	-0.860231411	0
462990	1	30/06/2018	Die Presse	-0.335080956	0
462991	2	30/06/2018	Die Presse	-0.543097845	0
462995	1	30/06/2018	Die Presse	-0.293950974	0
462996	1	30/06/2018	Die Presse	1.44907653	0
463020	1	30/06/2018	Oberösterreichische Nachrichten	2.212724178	0
463026	1	30/06/2018	Oberösterreichische Nachrichten	1.086984237	0
463027	0	30/06/2018	Oberösterreichische Nachrichten	-1.104924121	0
463030	1	30/06/2018	Oberösterreichische Nachrichten	0.180150939	0
463038	1	30/06/2018	Österreich	0.757591446	1
463039	1	30/06/2018	Österreich	0.757591446	1
463040	1	30/06/2018	Österreich	0.757591446	1
463045	2	30/06/2018	Österreich	-1.481520977	1
463055	2	30/06/2018	Österreich	-1.727529794	1
463056	2	30/06/2018	Österreich	-1.727529794	1
463057	0	30/06/2018	Österreich	-1.05788872	1
463058	0	30/06/2018	Österreich	-1.05788872	1
463060	3	30/06/2018	Österreich	0.217329102	1
463061	3	30/06/2018	Österreich	0.217329102	1
463062	1	30/06/2018	Österreich	0.585747125	1
463064	3	30/06/2018	Österreich	1.203102713	1
463065	3	30/06/2018	Österreich	1.179976102	1
463100	0	30/06/2018	Kronenzeitung	-1.381944423	1
463106	1	30/06/2018	Kronenzeitung	-0.538339944	1
463107	0	30/06/2018	Kronenzeitung	-0.614227984	1
463133	0	30/06/2018	Kleine Zeitung	-0.750417604	0
463137	0	30/06/2018	Kleine Zeitung	-0.194590356	0
463141	1	30/06/2018	Kleine Zeitung	-0.733931792	0
463149	3	30/06/2018	Kleine Zeitung	-0.203437188	0
463153	3	01/07/2018	Tiroler Tageszeitung	0.204476614	0
463154	1	01/07/2018	Tiroler Tageszeitung	-0.614227984	0
463159	0	01/07/2018	Tiroler Tageszeitung	0.278888058	0
463165	1	01/07/2018	Tiroler Tageszeitung	-0.525082439	0
463171	1	01/07/2018	Tiroler Tageszeitung	0.889770389	0
463175	0	01/07/2018	Die Presse	-0.567648672	0
463186	1	01/07/2018	Österreich	0.303329684	1
463190	1	01/07/2018	Österreich	1.093376753	1
463194	2	01/07/2018	Österreich	-0.137156246	1
463196	0	01/07/2018	Österreich	-0.346500746	1
463200	0	01/07/2018	Österreich	-0.649422209	1
463204	0	01/07/2018	Österreich	-0.783368357	1
463206	1	01/07/2018	Österreich	0.193475344	1
463207	1	01/07/2018	Österreich	0.193475344	1
463221	2	01/07/2018	Kurier	-0.882707163	0
463227	3	01/07/2018	Kurier	1.489060807	0
463252	3	01/07/2018	Kronenzeitung	-0.614227984	1
463256	1	01/07/2018	Kronenzeitung	1.562626045	1
463263	3	01/07/2018	Kronenzeitung	-3.114165136	1
463270	3	01/07/2018	Kleine Zeitung	4.84648603	0
463281	3	01/07/2018	Kleine Zeitung	-0.111888421	0
463283	3	01/07/2018	Kleine Zeitung	2.569884918	0
463289	3	01/07/2018	Kleine Zeitung	-0.645407213	0
463294	3	01/07/2018	Kleine Zeitung	-0.470144674	0
463295	1	01/07/2018	Kleine Zeitung	-0.6962882	0
463317	1	02/07/2018	Tiroler Tageszeitung	-0.207710896	0
463322	1	02/07/2018	Der Standard	-1.148372118	0
463324	3	02/07/2018	Der Standard	-0.381084162	0
463326	1	02/07/2018	Der Standard	-0.380703231	0
463335	1	02/07/2018	Salzburger Nachrichten	0.076709443	0
463353	3	02/07/2018	Die Presse	-0.635907028	0
463360	1	02/07/2018	Die Presse	-0.396277275	0
463377	1	02/07/2018	Oberösterreichische Nachrichten	0.191983178	0
463379	3	02/07/2018	Oberösterreichische Nachrichten	3.118461866	0
463383	0	02/07/2018	Österreich	-1.336024826	1
463384	0	02/07/2018	Österreich	-1.473345349	1
463389	0	02/07/2018	Österreich	3.333208078	1
463431	3	02/07/2018	Kronenzeitung	-0.21381818	1
463439	1	02/07/2018	Kronenzeitung	0.319405344	1
463487	3	02/07/2018	Heute	-0.449689857	1
463498	1	03/07/2018	Wiener Zeitung	-0.035422079	0
463586	1	03/07/2018	Die Presse	1.66607483	0
463620	1	03/07/2018	Österreich	3.246631477	1
463636	1	03/07/2018	Kurier	-0.232172023	0
463644	2	03/07/2018	Kurier	0.15017562	0
463646	1	03/07/2018	Kurier	-0.232172023	0
463651	0	03/07/2018	Kronenzeitung	-0.671824644	1
463652	1	03/07/2018	Kronenzeitung	-0.861676508	1
463668	1	03/07/2018	Kronenzeitung	-0.614227984	1
463678	3	03/07/2018	Kleine Zeitung	-1.692943651	0
463686	1	03/07/2018	Kleine Zeitung	-0.251841201	0
463709	0	04/07/2018	Wiener Zeitung	-0.679843123	0
463712	1	04/07/2018	Wiener Zeitung	1.735944115	0
463719	1	04/07/2018	Wiener Zeitung	-0.608507722	0
463724	1	04/07/2018	Wiener Zeitung	0.662131579	0
463746	1	04/07/2018	Tiroler Tageszeitung	1.185780768	0
463754	2	04/07/2018	Der Standard	0.038740998	0
463758	1	04/07/2018	Der Standard	-0.092245824	0
463759	3	04/07/2018	Der Standard	-0.809646258	0
463762	1	04/07/2018	Der Standard	-0.126644642	0
463776	1	04/07/2018	Der Standard	0.775907353	0
463792	2	04/07/2018	Der Standard	0.038740998	0
463793	2	04/07/2018	Der Standard	0.038740998	0
463810	1	04/07/2018	Der Standard	-0.392309482	0
463814	1	04/07/2018	Der Standard	0.151908964	0
463815	3	04/07/2018	Der Standard	-0.371261328	0
463828	1	04/07/2018	Salzburger Nachrichten	1.577626545	0
463852	1	04/07/2018	Die Presse	0.636507729	0
463865	0	04/07/2018	Oberösterreichische Nachrichten	-0.126836727	0
463867	1	04/07/2018	Oberösterreichische Nachrichten	0.272790758	0
463878	3	04/07/2018	Oberösterreichische Nachrichten	-0.222091782	0
463883	1	04/07/2018	Österreich	3.84398744	1
463889	1	04/07/2018	Kurier	1.031419398	0
463904	1	04/07/2018	Kurier	1.031419398	0
463918	1	04/07/2018	Kronenzeitung	-0.861676508	1
463919	0	04/07/2018	Kronenzeitung	-0.671824644	1
463931	0	04/07/2018	Kleine Zeitung	0.413183425	0
463940	1	04/07/2018	Kleine Zeitung	1.730180074	0
463947	1	04/07/2018	Heute	-0.664600017	1
463966	1	05/07/2018	Wiener Zeitung	0.00451515	0
464001	3	05/07/2018	Vorarlberger Nachrichten	-0.056989744	0
464058	1	05/07/2018	Der Standard	-0.392065311	0
464089	1	05/07/2018	Die Presse	-1.113059079	0
464157	0	05/07/2018	Kleine Zeitung	-0.024878212	0
464160	1	05/07/2018	Kleine Zeitung	-0.709191081	0
464193	1	06/07/2018	Wiener Zeitung	0.252198802	0
464213	1	06/07/2018	Wiener Zeitung	0.252198802	0
464232	1	06/07/2018	Tiroler Tageszeitung	0.6696442	0
464233	1	06/07/2018	Tiroler Tageszeitung	0.440026238	0
464243	1	06/07/2018	Der Standard	-0.241247669	0
464257	3	06/07/2018	Der Standard	0.347894713	0
464263	1	06/07/2018	Der Standard	-0.316378145	0
464265	0	06/07/2018	Der Standard	-0.73236846	0
464283	1	06/07/2018	Salzburger Nachrichten	-0.240774754	0
464288	1	06/07/2018	Salzburger Nachrichten	0.403474987	0
464319	1	06/07/2018	Oberösterreichische Nachrichten	-0.240774754	0
464402	0	06/07/2018	Kleine Zeitung	1.610380268	0
464420	0	06/07/2018	Kleine Zeitung	-1.764721551	0
464429	3	06/07/2018	Heute	-1.684317609	1
464443	1	07/07/2018	Wiener Zeitung	0.183402506	0
464446	3	07/07/2018	Wiener Zeitung	0.02356175	0
464452	3	07/07/2018	Wiener Zeitung	0.862925682	0
464453	1	07/07/2018	Wiener Zeitung	-0.51523477	0
464462	3	07/07/2018	Wiener Zeitung	0.02356175	0
464464	1	07/07/2018	Wiener Zeitung	0.361388715	0
464493	1	07/07/2018	Tiroler Tageszeitung	-0.139970447	0
464521	0	07/07/2018	Der Standard	0.508767859	0
464536	3	07/07/2018	Salzburger Nachrichten	-0.578023989	0
464550	0	07/07/2018	Die Presse	-0.31498831	0
464558	1	07/07/2018	Die Presse	-0.950874029	0
464564	0	07/07/2018	Oberösterreichische Nachrichten	-0.058266694	0
464587	3	07/07/2018	Kurier	0.014663496	0
464636	1	07/07/2018	Kleine Zeitung	-0.420196899	0
464641	1	08/07/2018	Tiroler Tageszeitung	0.063194209	0
464646	0	08/07/2018	Tiroler Tageszeitung	-0.014427289	0
464676	1	08/07/2018	Österreich	1.210333218	1
464677	0	08/07/2018	Österreich	1.210333218	1
464679	3	08/07/2018	Österreich	-0.445128916	1
464718	0	08/07/2018	Kleine Zeitung	0.912699872	0
464735	1	09/07/2018	Vorarlberger Nachrichten	-0.186010869	0
464741	1	09/07/2018	Tiroler Tageszeitung	0.760408653	0
464762	1	09/07/2018	Der Standard	-0.193823165	0
464764	1	09/07/2018	Der Standard	-0.522091057	0
464780	1	09/07/2018	Salzburger Nachrichten	0.692997263	0
464790	1	09/07/2018	Die Presse	0.030057934	0
464811	1	09/07/2018	Österreich	0.021516375	1
464812	2	09/07/2018	Österreich	-0.227341678	1
464817	1	09/07/2018	Kurier	1.129143582	0
464824	1	09/07/2018	Kurier	-0.614227984	0
464834	1	09/07/2018	Kronenzeitung	-0.534034098	1
464835	1	09/07/2018	Kronenzeitung	0.395598608	1
464862	2	10/07/2018	Wiener Zeitung	0.122980959	0
464863	1	10/07/2018	Wiener Zeitung	-0.602592911	0
464866	1	10/07/2018	Wiener Zeitung	-0.19582467	0
464904	1	10/07/2018	Tiroler Tageszeitung	1.195206982	0
464906	0	10/07/2018	Tiroler Tageszeitung	-1.223420303	0
464917	2	10/07/2018	Der Standard	0.479274592	0
464931	2	10/07/2018	Der Standard	0.479274592	0
464944	1	10/07/2018	Der Standard	0.176562261	0
464948	3	10/07/2018	Salzburger Nachrichten	-0.227364861	0
464957	1	10/07/2018	Salzburger Nachrichten	-0.488497125	0
464961	0	10/07/2018	Salzburger Nachrichten	-0.885565185	0
464969	1	10/07/2018	Die Presse	0.103585324	0
464981	3	10/07/2018	Die Presse	-1.156733676	0
464986	1	10/07/2018	Die Presse	0.142736653	0
465005	1	10/07/2018	Österreich	0.232003747	1
465006	1	10/07/2018	Österreich	0.026450129	1
465007	1	10/07/2018	Österreich	3.882834613	1
465013	3	10/07/2018	Österreich	-0.931373327	1
465014	3	10/07/2018	Österreich	2.419437183	1
465015	1	10/07/2018	Österreich	-0.545595009	1
465056	1	10/07/2018	Kurier	-0.458606812	0
465061	1	10/07/2018	Kronenzeitung	-0.662268333	1
465062	1	10/07/2018	Kronenzeitung	0.148169519	1
465076	3	10/07/2018	Kronenzeitung	2.782113302	1
465099	3	10/07/2018	Kleine Zeitung	-0.80559525	0
465105	1	10/07/2018	Kleine Zeitung	0.139224468	0
465120	1	11/07/2018	Wiener Zeitung	1.84928529	0
465136	1	11/07/2018	Wiener Zeitung	1.445579514	0
465152	1	11/07/2018	Vorarlberger Nachrichten	0.668324167	0
465160	1	11/07/2018	Tiroler Tageszeitung	-0.311993607	0
465215	1	11/07/2018	Der Standard	-0.499389534	0
465253	1	11/07/2018	Die Presse	-0.702117678	0
465317	1	11/07/2018	Kurier	0.623454557	0
465318	1	11/07/2018	Kurier	-0.416241555	0
465325	1	11/07/2018	Kurier	-0.427844848	0
465326	1	11/07/2018	Kurier	-0.881896873	0
465334	0	11/07/2018	Kronenzeitung	0.754381132	1
465370	3	11/07/2018	Kleine Zeitung	-3.765116759	0
465377	1	11/07/2018	Kleine Zeitung	-0.450742323	0
465397	1	12/07/2018	Wiener Zeitung	0.091999664	0
465408	1	12/07/2018	Wiener Zeitung	-1.106166972	0
465409	1	12/07/2018	Wiener Zeitung	0.138431888	0
465424	0	12/07/2018	Vorarlberger Nachrichten	0.394800777	0
465434	1	12/07/2018	Tiroler Tageszeitung	1.637985488	0
465437	1	12/07/2018	Tiroler Tageszeitung	-0.37668398	0
465492	1	12/07/2018	Salzburger Nachrichten	-0.983542038	0
465526	3	12/07/2018	Oberösterreichische Nachrichten	4.766623869	0
465581	1	12/07/2018	Kronenzeitung	0.443260662	1
465640	3	13/07/2018	Wiener Zeitung	-0.408251066	0
465681	0	13/07/2018	Wiener Zeitung	-0.609843038	0
465690	1	13/07/2018	Vorarlberger Nachrichten	-0.614227984	0
465714	1	13/07/2018	Tiroler Tageszeitung	-0.31913962	0
465759	1	13/07/2018	Salzburger Nachrichten	-0.73936824	0
465760	1	13/07/2018	Salzburger Nachrichten	-0.746615258	0
465802	1	13/07/2018	Oberösterreichische Nachrichten	-0.647943975	0
465805	1	13/07/2018	Oberösterreichische Nachrichten	-0.278784774	0
465810	1	13/07/2018	Österreich	-0.682520294	1
465830	1	13/07/2018	Kurier	-1.077944243	0
465849	1	13/07/2018	Kurier	-1.077944243	0
465861	1	13/07/2018	Kronenzeitung	-0.872906613	1
465900	3	13/07/2018	Kleine Zeitung	0.798987727	0
465913	1	13/07/2018	Kleine Zeitung	1.012796197	0
465925	1	13/07/2018	Heute	-0.323373143	1
465929	3	13/07/2018	Heute	-0.174307902	1
465931	1	13/07/2018	Heute	-0.314398626	1
465935	0	13/07/2018	Heute	0.771765763	1
465947	2	14/07/2018	Wiener Zeitung	0.318939507	0
465994	2	14/07/2018	Tiroler Tageszeitung	-0.327046225	0
466020	1	14/07/2018	Der Standard	0.365978015	0
466069	1	14/07/2018	Die Presse	0.265769216	0
466085	2	14/07/2018	Oberösterreichische Nachrichten	1.332489003	0
466135	1	14/07/2018	Kronenzeitung	-0.818822572	1
466144	0	14/07/2018	Kronenzeitung	2.317079791	1
466179	3	14/07/2018	Kleine Zeitung	-0.757210768	0
466186	0	14/07/2018	Kleine Zeitung	0.232204858	0
466225	1	15/07/2018	Österreich	0.026059646	1
466226	1	15/07/2018	Österreich	0.026059646	1
466230	1	15/07/2018	Kurier	1.139686658	0
466265	3	15/07/2018	Kleine Zeitung	-4.033574825	0
466277	1	15/07/2018	Kleine Zeitung	0.182905406	0
466321	0	16/07/2018	Salzburger Nachrichten	-0.339131662	0
466353	1	16/07/2018	Kurier	0.298943055	0
466366	1	16/07/2018	Kronenzeitung	-0.641479006	1
466432	1	17/07/2018	Tiroler Tageszeitung	3.467444567	0
466439	1	17/07/2018	Tiroler Tageszeitung	-0.29751171	0
466457	1	17/07/2018	Der Standard	-0.955074568	0
466514	3	17/07/2018	Kurier	-0.441440626	0
466532	2	17/07/2018	Kurier	-1.308050214	0
466565	3	17/07/2018	Kleine Zeitung	-0.066625812	0
466566	1	17/07/2018	Kleine Zeitung	0.152051813	0
466603	3	18/07/2018	Wiener Zeitung	-0.377987901	0
466606	1	18/07/2018	Wiener Zeitung	-0.168494466	0
466620	0	18/07/2018	Vorarlberger Nachrichten	0.096399624	0
466648	1	18/07/2018	Der Standard	0.061340762	0
466676	1	18/07/2018	Die Presse	-0.310458868	0
466801	1	19/07/2018	Vorarlberger Nachrichten	-0.0000255	0
466815	0	19/07/2018	Tiroler Tageszeitung	0.900046963	0
466838	1	19/07/2018	Der Standard	0.669776849	0
466869	0	19/07/2018	Die Presse	-0.249969593	0
466912	1	19/07/2018	Österreich	0.072250497	1
466938	0	19/07/2018	Kurier	0.141464269	0
466941	0	19/07/2018	Kronenzeitung	-1.447884024	1
466959	3	19/07/2018	Kronenzeitung	-3.39277084	1
466975	0	19/07/2018	Kleine Zeitung	-0.398476807	0
467087	0	20/07/2018	Die Presse	0.073167164	0
467106	0	20/07/2018	Österreich	0.411156353	1
467107	0	20/07/2018	Österreich	0.411156353	1
467163	2	20/07/2018	Kleine Zeitung	-0.742937259	0
467174	1	20/07/2018	Kleine Zeitung	0.15284402	0
467187	1	21/07/2018	Wiener Zeitung	-0.32043931	0
467200	0	21/07/2018	Wiener Zeitung	0.492874792	0
467206	1	21/07/2018	Wiener Zeitung	-0.338771425	0
467239	1	21/07/2018	Tiroler Tageszeitung	-0.950771534	0
467240	0	21/07/2018	Der Standard	-0.454017328	0
467243	0	21/07/2018	Der Standard	0.002363358	0
467246	0	21/07/2018	Der Standard	-0.668272864	0
467260	1	21/07/2018	Der Standard	-0.331330805	0
467265	0	21/07/2018	Der Standard	-0.187603826	0
467269	2	21/07/2018	Der Standard	0.002363358	0
467270	0	21/07/2018	Der Standard	0.002363358	0
467290	1	21/07/2018	Der Standard	-0.187603826	0
467291	0	21/07/2018	Der Standard	-0.187603826	0
467305	0	21/07/2018	Salzburger Nachrichten	0.063794263	0
467318	0	21/07/2018	Die Presse	-0.9907229	0
467337	0	21/07/2018	Oberösterreichische Nachrichten	-0.373800361	0
467355	0	21/07/2018	Kurier	0.031560797	0
467393	1	21/07/2018	Kleine Zeitung	-0.29967828	0
467450	1	22/07/2018	Kleine Zeitung	0.0131364	0
467457	1	23/07/2018	Vorarlberger Nachrichten	-0.389061399	0
467468	1	23/07/2018	Tiroler Tageszeitung	-0.649268768	0
467474	0	23/07/2018	Der Standard	-0.176306917	0
467479	0	23/07/2018	Salzburger Nachrichten	-0.283700487	0
467486	2	23/07/2018	Salzburger Nachrichten	-1.032923917	0
467517	1	23/07/2018	Österreich	-0.47166306	1
467518	1	23/07/2018	Österreich	-0.47166306	1
467528	1	23/07/2018	Kurier	0.703765661	0
467585	0	24/07/2018	Wiener Zeitung	-0.518265613	0
467628	3	24/07/2018	Salzburger Nachrichten	-2.913195766	0
467654	0	24/07/2018	Die Presse	-0.427006776	0
467667	3	24/07/2018	Österreich	-0.329861687	1
467672	0	24/07/2018	Kurier	-1.991501123	0
467674	1	24/07/2018	Kurier	0.289089216	0
467676	2	24/07/2018	Kurier	-0.51815923	0
467681	1	24/07/2018	Kurier	0.289089216	0
467785	1	25/07/2018	Der Standard	-0.186083898	0
467817	3	25/07/2018	Die Presse	2.322505547	0
467870	1	25/07/2018	Kronenzeitung	0.268208816	1
467905	1	26/07/2018	Wiener Zeitung	-0.259483777	0
468017	1	26/07/2018	Die Presse	-0.213848146	0
468029	1	26/07/2018	Oberösterreichische Nachrichten	-0.311522888	0
468054	1	26/07/2018	Österreich	-0.152384596	1
468210	1	27/07/2018	Der Standard	-0.107094714	0
468240	1	27/07/2018	Der Standard	-0.107094714	0
468253	0	27/07/2018	Salzburger Nachrichten	-1.005374683	0
468255	3	27/07/2018	Salzburger Nachrichten	0.14835799	0
468263	3	27/07/2018	Salzburger Nachrichten	-0.269304837	0
468266	1	27/07/2018	Salzburger Nachrichten	0.058589138	0
468276	0	27/07/2018	Die Presse	-0.252897017	0
468315	0	27/07/2018	Kurier	0.204591552	0
468316	0	27/07/2018	Kurier	-0.516942314	0
468327	0	27/07/2018	Kurier	-0.207340797	0
468340	3	27/07/2018	Kronenzeitung	1.076112724	1
468354	1	27/07/2018	Kronenzeitung	-0.610597667	1
468368	0	27/07/2018	Kleine Zeitung	0.551078108	0
468398	1	28/07/2018	Wiener Zeitung	-0.190875833	0
468431	0	28/07/2018	Tiroler Tageszeitung	-0.237474986	0
468432	2	28/07/2018	Tiroler Tageszeitung	0.427555641	0
468458	1	28/07/2018	Salzburger Nachrichten	-2.316674312	0
468489	0	28/07/2018	Oberösterreichische Nachrichten	-0.334277553	0
468501	1	28/07/2018	Österreich	-0.235940904	1
468584	1	29/07/2018	Österreich	0.352054877	1
468586	3	29/07/2018	Österreich	-0.747577663	1
468612	0	29/07/2018	Kronenzeitung	-0.380879138	1
468648	3	30/07/2018	Salzburger Nachrichten	-0.092245774	0
468657	3	30/07/2018	Die Presse	-0.674368907	0
468697	1	31/07/2018	Wiener Zeitung	0.711280455	0
468723	1	31/07/2018	Der Standard	-0.177453496	0
468729	0	31/07/2018	Der Standard	-0.29089105	0
468734	2	31/07/2018	Der Standard	-0.177453496	0
468769	0	31/07/2018	Österreich	0.375298613	1
468818	1	01/08/2018	Wiener Zeitung	0.123585123	0
468855	1	01/08/2018	Die Presse	0.1501808	0
468937	2	02/08/2018	Vorarlberger Nachrichten	-1.140988839	0
468988	1	02/08/2018	Die Presse	0.044582096	0
468991	1	02/08/2018	Oberösterreichische Nachrichten	0.180574586	0
468994	3	02/08/2018	Österreich	-0.883819059	1
469011	1	02/08/2018	Kurier	0.385175232	0
469013	1	02/08/2018	Kurier	0.709751978	0
469035	0	02/08/2018	Kleine Zeitung	1.432034097	0
469136	1	03/08/2018	Kronenzeitung	-0.544680466	1
469187	1	04/08/2018	Der Standard	0.038816012	0
469188	1	04/08/2018	Der Standard	0.038816012	0
469191	1	04/08/2018	Der Standard	-0.200489016	0
469237	1	04/08/2018	Die Presse	-0.256844325	0
469259	0	04/08/2018	Kronenzeitung	-1.349385212	1
469313	1	05/08/2018	Kronenzeitung	-1.290159824	1
469383	0	07/08/2018	Wiener Zeitung	-0.383039566	0
469405	1	07/08/2018	Der Standard	0.426673861	0
469408	2	07/08/2018	Der Standard	-0.052271701	0
469517	1	08/08/2018	Der Standard	0.193798307	0
469530	0	08/08/2018	Salzburger Nachrichten	0.481212554	0
469630	2	09/08/2018	Der Standard	0.113920385	0
469661	1	09/08/2018	Die Presse	-0.409127787	0
469681	3	09/08/2018	Oberösterreichische Nachrichten	1.632010239	0
469710	0	10/08/2018	Wiener Zeitung	-0.245966454	0
469812	1	10/08/2018	Kurier	0.280053713	0
469820	3	10/08/2018	Kronenzeitung	-1.733039219	1
469825	0	10/08/2018	Kronenzeitung	0.127998691	1
469965	0	12/08/2018	Die Presse	1.61550065	0
469972	2	12/08/2018	Österreich	0.465113651	1
470025	2	13/08/2018	Tiroler Tageszeitung	-0.007475055	0
470026	2	13/08/2018	Tiroler Tageszeitung	-0.434765412	0
470065	0	13/08/2018	Österreich	0.731472472	1
470066	0	13/08/2018	Österreich	-0.06222785	1
470091	0	13/08/2018	Kleine Zeitung	-1.248947585	0
470105	1	14/08/2018	Wiener Zeitung	-0.19657435	0
470111	0	14/08/2018	Wiener Zeitung	-0.404030544	0
470167	2	14/08/2018	Oberösterreichische Nachrichten	-0.582239223	0
470170	3	14/08/2018	Österreich	-1.17118293	1
470180	0	14/08/2018	Kurier	0.462951678	0
470203	0	14/08/2018	Kleine Zeitung	0.648177177	0
470224	0	15/08/2018	Tiroler Tageszeitung	-1.692943651	0
470409	1	17/08/2018	Tiroler Tageszeitung	-0.18173732	0
470454	0	17/08/2018	Salzburger Nachrichten	-0.45225572	0
470475	0	17/08/2018	Österreich	-0.308345613	1
470486	1	17/08/2018	Kurier	-0.454763312	0
470504	0	17/08/2018	Kronenzeitung	0.60689611	1
470506	3	17/08/2018	Kronenzeitung	-1.733039219	1
470519	1	17/08/2018	Kleine Zeitung	-0.216593531	0
470557	0	18/08/2018	Vorarlberger Nachrichten	1.298064939	0
470566	3	18/08/2018	Tiroler Tageszeitung	1.57830179	0
470649	0	18/08/2018	Oberösterreichische Nachrichten	0.604852323	0
470663	0	18/08/2018	Österreich	-0.103888507	1
470664	1	18/08/2018	Kurier	0.103205004	0
470702	0	18/08/2018	Kleine Zeitung	-0.564886978	0
470707	0	19/08/2018	Tiroler Tageszeitung	-0.937008521	0
470709	1	19/08/2018	Tiroler Tageszeitung	0.113293619	0
470723	3	19/08/2018	Österreich	0.378318453	1
470727	0	19/08/2018	Österreich	0.048705333	1
470728	0	19/08/2018	Österreich	0.048705333	1
470755	0	19/08/2018	Kleine Zeitung	-0.341347162	0
470765	0	20/08/2018	Tiroler Tageszeitung	0.804672843	0
470771	0	20/08/2018	Der Standard	-1.051452484	0
470822	0	20/08/2018	Kurier	1.739343218	0
470843	1	20/08/2018	Kronenzeitung	1.397359318	1
470844	1	20/08/2018	Kronenzeitung	0.969320612	1
470860	1	20/08/2018	Heute	-0.425334486	1
470877	1	21/08/2018	Wiener Zeitung	0.998186439	0
470944	0	21/08/2018	Der Standard	0.481711913	0
470986	3	21/08/2018	Der Standard	-2.010346521	0
470993	2	21/08/2018	Der Standard	0.481711913	0
471017	2	21/08/2018	Salzburger Nachrichten	0.040104213	0
471039	1	21/08/2018	Österreich	-0.42542695	1
471065	1	21/08/2018	Kurier	-0.665630577	0
471075	1	21/08/2018	Kronenzeitung	0.521546473	1
471098	0	21/08/2018	Kleine Zeitung	0.068933238	0
471108	3	21/08/2018	Heute	-1.445021825	1
471147	0	22/08/2018	Tiroler Tageszeitung	0.067532229	0
471221	0	22/08/2018	Österreich	0.144588751	1
471227	3	22/08/2018	Österreich	-0.454763312	1
471265	3	22/08/2018	Kronenzeitung	-0.280105583	1
471271	1	22/08/2018	Kleine Zeitung	-0.667318354	0
471296	0	23/08/2018	Vorarlberger Nachrichten	1.541368913	0
471311	0	23/08/2018	Tiroler Tageszeitung	0.530163355	0
471333	1	23/08/2018	Der Standard	-0.437666229	0
471334	0	23/08/2018	Der Standard	-0.315001646	0
471408	1	23/08/2018	Kleine Zeitung	-1.031877531	0
471424	0	24/08/2018	Wiener Zeitung	-0.794633292	0
471432	1	24/08/2018	Wiener Zeitung	-0.098109291	0
471436	1	24/08/2018	Wiener Zeitung	-0.794633292	0
471452	1	24/08/2018	Vorarlberger Nachrichten	-0.394595674	0
471469	1	24/08/2018	Der Standard	0.230054253	0
471471	0	24/08/2018	Der Standard	1.150645616	0
471480	2	24/08/2018	Der Standard	-0.05892686	0
471485	0	24/08/2018	Salzburger Nachrichten	-0.749381956	0
471531	1	24/08/2018	Kurier	0.612511909	0
471535	1	24/08/2018	Kurier	-0.66674215	0
471547	0	24/08/2018	Kurier	-0.66674215	0
471567	1	24/08/2018	Kleine Zeitung	-0.569422874	0
471576	2	25/08/2018	Wiener Zeitung	0.724393379	0
471581	1	25/08/2018	Wiener Zeitung	-0.429585308	0
471585	1	25/08/2018	Wiener Zeitung	-0.018130144	0
471594	1	25/08/2018	Wiener Zeitung	-0.422004725	0
471630	1	25/08/2018	Der Standard	-0.11507854	0
471648	0	25/08/2018	Die Presse	-1.333124187	0
471684	1	25/08/2018	Kurier	0.108603051	0
471753	0	26/08/2018	Österreich	1.158618192	1
471763	1	26/08/2018	Österreich	-0.757210768	1
471786	0	26/08/2018	Kronenzeitung	-0.633888585	1
471820	0	27/08/2018	Der Standard	-0.256613972	0
471821	0	27/08/2018	Der Standard	-0.083505062	0
471844	1	27/08/2018	Österreich	1.08392224	1
471872	2	28/08/2018	Wiener Zeitung	-1.040045993	0
471880	0	28/08/2018	Wiener Zeitung	-0.258046404	0
471893	0	28/08/2018	Wiener Zeitung	-0.258046404	0
471911	1	28/08/2018	Der Standard	-0.648688071	0
471912	1	28/08/2018	Der Standard	-0.648688071	0
471914	1	28/08/2018	Der Standard	-0.083890207	0
471915	3	28/08/2018	Der Standard	0.371129899	0
471916	0	28/08/2018	Der Standard	0.371129899	0
471929	1	28/08/2018	Der Standard	-0.648688071	0
471931	1	28/08/2018	Der Standard	-0.083890207	0
471932	0	28/08/2018	Der Standard	0.371129899	0
471971	3	28/08/2018	Österreich	-0.539254944	1
471972	3	28/08/2018	Österreich	-0.539254944	1
471979	3	28/08/2018	Österreich	-1.015582823	1
472000	1	28/08/2018	Kurier	-0.181441356	0
472031	1	29/08/2018	Wiener Zeitung	0.087496931	0
472062	1	29/08/2018	Tiroler Tageszeitung	-0.658217629	0
472068	1	29/08/2018	Tiroler Tageszeitung	0.011604527	0
472069	1	29/08/2018	Tiroler Tageszeitung	-0.411706021	0
472078	3	29/08/2018	Der Standard	0.600857035	0
472093	0	29/08/2018	Die Presse	-0.37635855	0
472123	3	29/08/2018	Kurier	0.129276325	0
472164	1	30/08/2018	Wiener Zeitung	-0.79661357	0
472176	1	30/08/2018	Wiener Zeitung	-0.194484818	0
472177	0	30/08/2018	Wiener Zeitung	-0.348103418	0
472180	1	30/08/2018	Wiener Zeitung	-0.79661357	0
472272	3	30/08/2018	Oberösterreichische Nachrichten	-0.169883945	0
472281	0	30/08/2018	Österreich	-0.978483531	1
472282	1	30/08/2018	Österreich	-0.978483531	1
472321	1	30/08/2018	Kronenzeitung	-0.019039396	1
472340	1	30/08/2018	Kleine Zeitung	-0.324406606	0
472364	1	31/08/2018	Wiener Zeitung	-0.780109737	0
472377	0	31/08/2018	Tiroler Tageszeitung	0.309118507	0
472390	1	31/08/2018	Der Standard	-1.551221462	0
472396	1	31/08/2018	Der Standard	-1.551221462	0
472397	1	31/08/2018	Der Standard	-1.551221462	0
472405	3	31/08/2018	Der Standard	-0.299271409	0
472410	1	31/08/2018	Der Standard	1.52364126	0
472438	0	31/08/2018	Die Presse	0.047355862	0
472439	1	31/08/2018	Die Presse	1.08862984	0
472450	0	31/08/2018	Oberösterreichische Nachrichten	-0.037816063	0
472462	1	31/08/2018	Österreich	0.526244035	1
472463	1	31/08/2018	Österreich	-0.203805879	1
472468	0	31/08/2018	Österreich	-0.178620591	1
472503	1	31/08/2018	Kleine Zeitung	-0.581463078	0
472533	0	01/09/2018	Wiener Zeitung	-0.409509345	0
472576	1	01/09/2018	Der Standard	0.318593471	0
472577	1	01/09/2018	Der Standard	0.318593471	0
472602	1	01/09/2018	Der Standard	0.094893451	0
472638	0	01/09/2018	Salzburger Nachrichten	0.469688233	0
472655	1	01/09/2018	Die Presse	1.130838014	0
472663	1	01/09/2018	Die Presse	-0.087329897	0
472845	1	03/09/2018	Der Standard	-0.542109626	0
472881	1	03/09/2018	Kurier	0.259866327	0
472918	2	04/09/2018	Wiener Zeitung	-0.662268333	0
472922	1	04/09/2018	Wiener Zeitung	0.238773432	0
472931	0	04/09/2018	Wiener Zeitung	-0.662268333	0
472935	1	04/09/2018	Wiener Zeitung	0.238773432	0
473051	1	04/09/2018	Kurier	0.141887367	0
473071	1	04/09/2018	Kronenzeitung	-0.51523477	1
473106	1	05/09/2018	Wiener Zeitung	-0.064974912	0
473133	0	05/09/2018	Tiroler Tageszeitung	-0.253370703	0
473155	0	05/09/2018	Der Standard	-0.200278471	0
473175	1	05/09/2018	Salzburger Nachrichten	-0.692700615	0
473186	1	05/09/2018	Die Presse	-1.152003803	0
473218	1	05/09/2018	Kurier	-0.099481927	0
473346	1	06/09/2018	Salzburger Nachrichten	-0.547151445	0
473432	1	06/09/2018	Kleine Zeitung	0.615654463	0
473474	1	07/09/2018	Tiroler Tageszeitung	0.428249072	0
473517	1	07/09/2018	Salzburger Nachrichten	-0.491257128	0
473579	0	07/09/2018	Kronenzeitung	-1.052541984	1
473604	1	07/09/2018	Kleine Zeitung	-0.365733385	0
473667	0	08/09/2018	Der Standard	0.131075282	0
473708	1	08/09/2018	Die Presse	-0.534851563	0
473715	1	08/09/2018	Die Presse	-1.676027443	0
473749	0	08/09/2018	Kurier	-0.293905875	0
473770	1	08/09/2018	Kronenzeitung	-0.592928514	1
473782	1	09/09/2018	Tiroler Tageszeitung	-0.664996088	0
473783	1	09/09/2018	Tiroler Tageszeitung	-0.4061654	0
473803	1	09/09/2018	Österreich	-0.094419902	1
473804	1	09/09/2018	Österreich	-0.439660932	1
473825	1	09/09/2018	Kurier	0.455087977	0
473840	1	09/09/2018	Kronenzeitung	-0.480715109	1
473896	1	10/09/2018	Salzburger Nachrichten	-0.182889719	0
473900	1	10/09/2018	Salzburger Nachrichten	0.291926494	0
473906	3	10/09/2018	Salzburger Nachrichten	0.158084378	0
473930	3	10/09/2018	Oberösterreichische Nachrichten	1.06623786	0
473942	1	10/09/2018	Kronenzeitung	0.506145945	1
474023	2	11/09/2018	Der Standard	-1.002805484	0
474047	1	11/09/2018	Salzburger Nachrichten	-0.592189497	0
474077	0	11/09/2018	Oberösterreichische Nachrichten	-0.339148357	0
474086	3	11/09/2018	Österreich	-0.724262303	1
474120	1	11/09/2018	Kleine Zeitung	0.638435774	0
474186	1	12/09/2018	Tiroler Tageszeitung	1.273108211	0
474273	0	12/09/2018	Oberösterreichische Nachrichten	-0.337340494	0
474304	3	12/09/2018	Kurier	-0.179925244	0
474349	1	12/09/2018	Kronenzeitung	0.113293619	1
474407	1	13/09/2018	Wiener Zeitung	-0.11621338	0
474408	1	13/09/2018	Wiener Zeitung	0.941987837	0
474421	1	13/09/2018	Vorarlberger Nachrichten	-0.065893017	0
474423	1	13/09/2018	Vorarlberger Nachrichten	0.22317308	0
474429	0	13/09/2018	Tiroler Tageszeitung	-0.163033171	0
474434	0	13/09/2018	Tiroler Tageszeitung	3.361844928	0
474445	1	13/09/2018	Der Standard	0.014798969	0
474480	1	13/09/2018	Der Standard	0.117501897	0
474490	1	13/09/2018	Salzburger Nachrichten	-0.41198011	0
474497	1	13/09/2018	Salzburger Nachrichten	-0.162905816	0
474512	1	13/09/2018	Die Presse	-0.439977059	0
474541	1	13/09/2018	Österreich	0.017923034	1
474607	3	13/09/2018	Kronenzeitung	-0.280059812	1
474702	1	14/09/2018	Tiroler Tageszeitung	2.158755589	0
474704	1	14/09/2018	Tiroler Tageszeitung	-0.211310566	0
474705	1	14/09/2018	Tiroler Tageszeitung	0.471539095	0
474763	1	14/09/2018	Salzburger Nachrichten	-0.356173341	0
474771	0	14/09/2018	Salzburger Nachrichten	-1.235078793	0
474779	1	14/09/2018	Salzburger Nachrichten	-0.308025647	0
474846	1	14/09/2018	Kronenzeitung	0.770781783	1
474884	1	15/09/2018	Wiener Zeitung	0.07785019	0
474899	1	15/09/2018	Vorarlberger Nachrichten	-0.054037169	0
474925	1	15/09/2018	Der Standard	-0.279803947	0
474949	1	15/09/2018	Salzburger Nachrichten	-1.064677852	0
474951	1	15/09/2018	Salzburger Nachrichten	-0.019244987	0
474952	3	15/09/2018	Salzburger Nachrichten	-0.092560609	0
474962	0	15/09/2018	Salzburger Nachrichten	0.301150497	0
474970	3	15/09/2018	Salzburger Nachrichten	-0.611619458	0
474974	3	15/09/2018	Salzburger Nachrichten	-1.397265816	0
474976	3	15/09/2018	Salzburger Nachrichten	0.195221203	0
474978	1	15/09/2018	Salzburger Nachrichten	0.192149183	0
474982	0	15/09/2018	Die Presse	0.315932271	0
474997	1	15/09/2018	Die Presse	-0.048201732	0
475025	1	15/09/2018	Oberösterreichische Nachrichten	-1.134094052	0
475038	1	15/09/2018	Kurier	0.056991401	0
475092	1	15/09/2018	Kleine Zeitung	1.05330302	0
475111	1	16/09/2018	Österreich	-1.27342248	1
475112	1	16/09/2018	Österreich	-0.026658079	1
475113	1	16/09/2018	Österreich	-0.026658079	1
475183	1	16/09/2018	Kleine Zeitung	1.30887719	0
475195	1	17/09/2018	Tiroler Tageszeitung	0.985041943	0
475215	1	17/09/2018	Salzburger Nachrichten	0.589062226	0
475218	1	17/09/2018	Salzburger Nachrichten	0.500569277	0
475227	1	17/09/2018	Die Presse	-0.031503802	0
475254	1	17/09/2018	Österreich	0.99710992	1
475257	1	17/09/2018	Österreich	0.3669466	1
475269	3	17/09/2018	Kurier	3.515087593	0
475276	0	17/09/2018	Kurier	-0.173779496	0
475305	0	17/09/2018	Kronenzeitung	3.718783789	1
475307	1	17/09/2018	Kronenzeitung	1.064232386	1
475313	1	17/09/2018	Kleine Zeitung	1.33579065	0
475316	1	17/09/2018	Kleine Zeitung	-0.317143422	0
475341	1	18/09/2018	Wiener Zeitung	0.590986836	0
475368	1	18/09/2018	Der Standard	0.267544238	0
475378	1	18/09/2018	Der Standard	0.518579153	0
475385	1	18/09/2018	Salzburger Nachrichten	0.30522196	0
475396	1	18/09/2018	Salzburger Nachrichten	0.30522196	0
475401	0	18/09/2018	Salzburger Nachrichten	-0.52649566	0
475404	1	18/09/2018	Salzburger Nachrichten	-0.561875293	0
475436	1	18/09/2018	Österreich	0.542227312	1
475437	1	18/09/2018	Österreich	2.165647849	1
475438	1	18/09/2018	Österreich	0.542227312	1
475479	1	18/09/2018	Kronenzeitung	-0.694030522	1
475483	3	18/09/2018	Kronenzeitung	3.63419187	1
475516	1	18/09/2018	Kleine Zeitung	-0.665513673	0
475530	1	18/09/2018	Kleine Zeitung	-0.900193552	0
475565	1	19/09/2018	Wiener Zeitung	0.001947953	0
475578	1	19/09/2018	Vorarlberger Nachrichten	-0.599425919	0
475605	1	19/09/2018	Tiroler Tageszeitung	2.149194343	0
475606	1	19/09/2018	Der Standard	0.495651923	0
475620	1	19/09/2018	Der Standard	0.516812345	0
475624	1	19/09/2018	Der Standard	2.035949538	0
475636	3	19/09/2018	Der Standard	0.22638728	0
475669	2	19/09/2018	Der Standard	0.495651923	0
475670	1	19/09/2018	Der Standard	0.22638728	0
475678	3	19/09/2018	Salzburger Nachrichten	1.213648184	0
475692	1	19/09/2018	Salzburger Nachrichten	-0.215596578	0
475744	1	19/09/2018	Oberösterreichische Nachrichten	0.339125142	0
475753	3	19/09/2018	Österreich	1.47924998	1
475811	1	19/09/2018	Kurier	3.907447405	0
475852	1	19/09/2018	Kronenzeitung	-1.442383029	1
475855	1	19/09/2018	Kronenzeitung	-0.291833053	1
475898	0	20/09/2018	Wiener Zeitung	0.470073801	0
475926	1	20/09/2018	Wiener Zeitung	1.109018879	0
475942	3	20/09/2018	Vorarlberger Nachrichten	2.132361486	0
475976	1	20/09/2018	Der Standard	-0.281968083	0
476003	1	20/09/2018	Der Standard	-0.281968083	0
476004	0	20/09/2018	Der Standard	-0.616188914	0
476018	3	20/09/2018	Salzburger Nachrichten	0.244614374	0
476060	0	20/09/2018	Die Presse	1.385419283	0
476073	2	20/09/2018	Die Presse	-0.217063361	0
476182	1	20/09/2018	Kurier	-0.006506449	0
476222	1	20/09/2018	Kronenzeitung	0.2428801	1
476224	1	20/09/2018	Kronenzeitung	-0.658217629	1
476275	1	20/09/2018	Heute	-0.408449043	1
476288	1	21/09/2018	Wiener Zeitung	-0.176523673	0
476305	1	21/09/2018	Wiener Zeitung	-0.176523673	0
476322	1	21/09/2018	Vorarlberger Nachrichten	0.830209486	0
476349	0	21/09/2018	Der Standard	-0.614227984	0
476364	1	21/09/2018	Der Standard	0.638558065	0
476407	1	21/09/2018	Die Presse	-0.506262837	0
476417	3	21/09/2018	Oberösterreichische Nachrichten	-0.21381818	0
476434	1	21/09/2018	Oberösterreichische Nachrichten	0.751473824	0
476464	1	21/09/2018	Kurier	0.0349887	0
476502	1	21/09/2018	Kronenzeitung	0.045657792	1
476507	1	21/09/2018	Kronenzeitung	0.887125405	1
476526	1	21/09/2018	Kleine Zeitung	1.008599944	0
476528	1	21/09/2018	Kleine Zeitung	0.469888405	0
476534	1	21/09/2018	Kleine Zeitung	-0.546277227	0
476563	3	22/09/2018	Wiener Zeitung	-0.205319724	0
476567	1	22/09/2018	Wiener Zeitung	-0.228200653	0
476578	1	22/09/2018	Wiener Zeitung	0.302942389	0
476646	1	22/09/2018	Der Standard	-0.073199628	0
476702	1	22/09/2018	Die Presse	0.434315519	0
476808	1	22/09/2018	Kleine Zeitung	-0.256591604	0
476858	0	23/09/2018	Kurier	-1.709890112	0
476898	1	23/09/2018	Kleine Zeitung	-0.108537973	0
476979	3	24/09/2018	Kurier	-0.064239823	0
477016	2	24/09/2018	Kronenzeitung	-0.788720364	1
477031	1	24/09/2018	Kleine Zeitung	1.384889668	0
477077	1	25/09/2018	Tiroler Tageszeitung	0.136147844	0
477147	1	25/09/2018	Die Presse	1.427676661	0
477169	1	25/09/2018	Oberösterreichische Nachrichten	-0.37934775	0
477194	0	25/09/2018	Kronenzeitung	0.031342785	1
477207	1	25/09/2018	Kronenzeitung	-0.590310156	1
477270	1	26/09/2018	Tiroler Tageszeitung	-0.295951536	0
477318	1	26/09/2018	Salzburger Nachrichten	-2.026053227	0
477322	1	26/09/2018	Salzburger Nachrichten	1.431970068	0
477347	1	26/09/2018	Die Presse	0.313537287	0
477577	2	27/09/2018	Österreich	-0.290468028	1
477691	0	28/09/2018	Vorarlberger Nachrichten	0.09325157	0
477736	1	28/09/2018	Die Presse	0.132460705	0
477746	1	28/09/2018	Die Presse	-0.194089927	0
477750	0	28/09/2018	Die Presse	-0.290507113	0
477810	2	28/09/2018	Kleine Zeitung	-0.548090111	0
477817	1	28/09/2018	Kleine Zeitung	-0.165588284	0
477930	2	29/09/2018	Die Presse	-0.363698037	0
478016	1	30/09/2018	Österreich	-0.315029868	1
478050	3	30/09/2018	Kurier	-1.709890112	0
478089	0	01/10/2018	Vorarlberger Nachrichten	-0.631825097	0
478106	1	01/10/2018	Der Standard	-0.138889098	0
478160	1	01/10/2018	Kurier	1.031439614	0
478213	0	02/10/2018	Wiener Zeitung	4.22972334	0
478275	0	02/10/2018	Salzburger Nachrichten	0.289348343	0
478375	1	03/10/2018	Wiener Zeitung	0.429057175	0
478394	1	03/10/2018	Wiener Zeitung	0.447773468	0
478414	1	03/10/2018	Tiroler Tageszeitung	-0.415419015	0
478469	1	03/10/2018	Die Presse	-1.074346824	0
478472	1	03/10/2018	Die Presse	-0.952704764	0
478501	1	03/10/2018	Kurier	-0.268054852	0
478502	1	03/10/2018	Kurier	-0.282844318	0
478548	1	04/10/2018	Wiener Zeitung	-0.575064885	0
478569	1	04/10/2018	Wiener Zeitung	-0.575064885	0
478585	1	04/10/2018	Wiener Zeitung	-0.579902656	0
478596	1	04/10/2018	Vorarlberger Nachrichten	-1.517517239	0
478609	1	04/10/2018	Tiroler Tageszeitung	2.119672665	0
478644	1	04/10/2018	Salzburger Nachrichten	-0.244081511	0
478660	1	04/10/2018	Die Presse	-0.342849027	0
478685	1	04/10/2018	Die Presse	-0.51289657	0
478703	0	04/10/2018	Österreich	-0.382710254	1
478716	1	04/10/2018	Kurier	-0.020367773	0
478720	1	04/10/2018	Kurier	0.040058692	0
478721	1	04/10/2018	Kurier	-0.504248695	0
478724	1	04/10/2018	Kurier	0.040058692	0
478729	1	04/10/2018	Kurier	0.480485841	0
478780	0	05/10/2018	Wiener Zeitung	0.848214714	0
478799	0	05/10/2018	Wiener Zeitung	0.848214714	0
478822	0	05/10/2018	Vorarlberger Nachrichten	-1.652671184	0
478861	0	05/10/2018	Der Standard	-0.570381583	0
478908	0	05/10/2018	Österreich	-0.708397308	1
478928	1	05/10/2018	Kurier	0.731101752	0
478934	0	05/10/2018	Kurier	-0.581889994	0
478976	0	05/10/2018	Kleine Zeitung	-0.662268333	0
479171	0	06/10/2018	Kurier	-0.262515633	0
479174	1	06/10/2018	Kurier	-0.403063826	0
479183	0	06/10/2018	Kurier	-0.262515633	0
479280	0	07/10/2018	Kronenzeitung	-0.494944638	1
479285	3	07/10/2018	Kronenzeitung	-0.833562354	1
479549	1	09/10/2018	Die Presse	-0.017241162	0
479571	0	09/10/2018	Kurier	-0.08673775	0
479575	0	09/10/2018	Kurier	1.196997699	0
479577	1	09/10/2018	Kurier	-0.832067953	0
479587	2	09/10/2018	Kurier	1.196997699	0
479670	1	10/10/2018	Wiener Zeitung	1.357775647	0
479679	1	10/10/2018	Wiener Zeitung	0.068428378	0
479695	1	10/10/2018	Tiroler Tageszeitung	-0.82957383	0
479696	0	10/10/2018	Tiroler Tageszeitung	-0.377987901	0
479706	2	10/10/2018	Tiroler Tageszeitung	0.194751263	0
479719	1	10/10/2018	Der Standard	0.241157468	0
479763	1	10/10/2018	Salzburger Nachrichten	-0.495413743	0
479770	1	10/10/2018	Salzburger Nachrichten	-0.632100737	0
479790	1	10/10/2018	Die Presse	-0.26832763	0
479793	2	10/10/2018	Die Presse	0.200328395	0
479890	1	11/10/2018	Wiener Zeitung	0.107189447	0
479947	1	11/10/2018	Der Standard	0.048124644	0
479968	1	11/10/2018	Salzburger Nachrichten	0.161215927	0
480022	1	11/10/2018	Österreich	-1.293594666	1
480052	3	11/10/2018	Kronenzeitung	-0.425755206	1
480086	1	11/10/2018	Kleine Zeitung	0.612511909	0
480134	1	12/10/2018	Der Standard	-0.179159805	0
480150	3	12/10/2018	Der Standard	-0.234616037	0
480168	3	12/10/2018	Salzburger Nachrichten	-0.814476604	0
480173	1	12/10/2018	Die Presse	0.531967352	0
480181	2	12/10/2018	Die Presse	0.179319945	0
480209	3	12/10/2018	Kurier	-0.500716056	0
480288	1	13/10/2018	Wiener Zeitung	-1.187185729	0
480344	2	13/10/2018	Der Standard	0.070322063	0
480361	2	13/10/2018	Der Standard	0.070322063	0
480438	0	13/10/2018	Kurier	-1.211199468	0
480475	1	13/10/2018	Kleine Zeitung	0.16366033	0
480508	0	14/10/2018	Österreich	0.257153919	1
480514	1	14/10/2018	Kurier	-0.614227984	0
480521	3	14/10/2018	Kurier	-0.571439263	0
480540	0	14/10/2018	Kronenzeitung	0.829533966	1
480552	1	15/10/2018	Vorarlberger Nachrichten	0.048504734	0
480560	1	15/10/2018	Tiroler Tageszeitung	-0.344266567	0
480597	0	15/10/2018	Oberösterreichische Nachrichten	0.400282249	0
480614	1	15/10/2018	Kurier	-0.487978526	0
480682	2	16/10/2018	Tiroler Tageszeitung	0.342808663	0
480707	1	16/10/2018	Der Standard	-0.627278501	0
480715	1	16/10/2018	Salzburger Nachrichten	0.582628932	0
480717	1	16/10/2018	Salzburger Nachrichten	-0.30825676	0
480812	0	16/10/2018	Heute	1.573487534	1
480884	1	17/10/2018	Der Standard	1.021817951	0
480933	3	17/10/2018	Österreich	-0.290732083	1
481138	1	18/10/2018	Kurier	-0.370299256	0
481141	1	18/10/2018	Kurier	-0.370299256	0
481170	1	18/10/2018	Kronenzeitung	-0.211031494	1
481176	2	18/10/2018	Kronenzeitung	3.253341519	1
481204	1	18/10/2018	Kleine Zeitung	-0.534750895	0
481227	3	19/10/2018	Wiener Zeitung	-0.488150043	0
481250	1	19/10/2018	Vorarlberger Nachrichten	2.887989752	0
481369	1	19/10/2018	Kurier	-0.630504036	0
481396	3	19/10/2018	Kronenzeitung	-0.559853399	1
481418	1	19/10/2018	Kronenzeitung	1.477021906	1
481537	1	20/10/2018	Der Standard	-0.562544821	0
481570	1	20/10/2018	Die Presse	0.542187263	0
481573	0	20/10/2018	Die Presse	-0.082496449	0
481605	0	20/10/2018	Österreich	0.152051813	1
481631	0	20/10/2018	Kurier	-0.511725202	0
481738	0	21/10/2018	Kurier	-0.961854146	0
481820	0	22/10/2018	Der Standard	-1.012426158	0
481837	1	22/10/2018	Salzburger Nachrichten	-0.255967679	0
482094	1	23/10/2018	Kleine Zeitung	1.121886533	0
482133	1	24/10/2018	Tiroler Tageszeitung	-0.889972289	0
482139	1	24/10/2018	Der Standard	-0.200857813	0
482151	1	24/10/2018	Der Standard	-0.113113136	0
482152	0	24/10/2018	Der Standard	-0.216870139	0
482158	1	24/10/2018	Der Standard	-0.200857813	0
482184	1	24/10/2018	Die Presse	0.327317335	0
482226	1	24/10/2018	Kurier	0.816443813	0
482247	1	24/10/2018	Kleine Zeitung	-0.850641908	0
482256	1	24/10/2018	Kleine Zeitung	-0.535864708	0
482313	1	25/10/2018	Tiroler Tageszeitung	1.648077025	0
482331	0	25/10/2018	Der Standard	3.018345903	0
482333	1	25/10/2018	Der Standard	0.975309306	0
482347	1	25/10/2018	Der Standard	-0.755609029	0
482350	1	25/10/2018	Der Standard	-1.213298681	0
482351	1	25/10/2018	Der Standard	-0.653532283	0
482463	0	26/10/2018	Kurier	-0.377987901	0
482476	1	26/10/2018	Kronenzeitung	0.492067635	1
482515	1	27/10/2018	Wiener Zeitung	-0.774658928	0
482530	1	27/10/2018	Wiener Zeitung	-0.774658928	0
482541	1	27/10/2018	Vorarlberger Nachrichten	-1.452489488	0
482631	1	27/10/2018	Oberösterreichische Nachrichten	-1.220788089	0
482654	1	27/10/2018	Kurier	0.202729116	0
482730	1	28/10/2018	Österreich	-0.029152051	1
482783	0	28/10/2018	Kleine Zeitung	-0.434736317	0
482866	3	29/10/2018	Kurier	-0.421449258	0
482908	3	29/10/2018	Kleine Zeitung	-1.676388987	0
482911	1	29/10/2018	Heute	-0.403083801	1
482913	1	29/10/2018	Heute	-0.403083801	1
482965	0	30/10/2018	Tiroler Tageszeitung	0.969048772	0
483004	1	30/10/2018	Die Presse	0.453499609	0
483065	0	30/10/2018	Kronenzeitung	-0.443359299	1
483088	1	30/10/2018	Kleine Zeitung	-0.158274463	0
483105	1	31/10/2018	Wiener Zeitung	0.191517702	0
483117	1	31/10/2018	Wiener Zeitung	0.191517702	0
483132	0	31/10/2018	Vorarlberger Nachrichten	-0.093878491	0
483139	1	31/10/2018	Tiroler Tageszeitung	-0.449651187	0
483216	1	31/10/2018	Österreich	-0.639550327	1
483236	1	31/10/2018	Kurier	-1.188027919	0
483241	0	31/10/2018	Kurier	-1.664788315	0
483252	0	31/10/2018	Kurier	-1.188027919	0
483299	1	31/10/2018	Kleine Zeitung	0.214438819	0
483306	0	01/11/2018	Vorarlberger Nachrichten	-0.342841219	0
483318	1	01/11/2018	Vorarlberger Nachrichten	0.98143796	0
483336	2	01/11/2018	Kurier	0.090836687	0
483348	2	01/11/2018	Kurier	-0.001695675	0
483389	1	02/11/2018	Wiener Zeitung	-0.219918295	0
483390	2	02/11/2018	Wiener Zeitung	-0.148668284	0
483410	1	02/11/2018	Tiroler Tageszeitung	0.074980763	0
483411	2	02/11/2018	Der Standard	-0.59047776	0
483420	1	02/11/2018	Der Standard	-0.678997385	0
483441	0	02/11/2018	Die Presse	-0.074199717	0
483475	1	02/11/2018	Kronenzeitung	-0.125143058	1
483514	0	03/11/2018	Wiener Zeitung	-1.477286736	0
483534	1	03/11/2018	Tiroler Tageszeitung	-0.614227984	0
483535	0	03/11/2018	Tiroler Tageszeitung	-0.707567337	0
483580	0	03/11/2018	Die Presse	-0.016929222	0
483598	0	03/11/2018	Oberösterreichische Nachrichten	2.569621562	0
483608	0	03/11/2018	Österreich	-0.918789115	1
483622	1	03/11/2018	Kurier	0.107581136	0
483643	1	03/11/2018	Kleine Zeitung	1.963700872	0
483657	0	03/11/2018	Kleine Zeitung	-0.55807434	0
483730	0	05/11/2018	Vorarlberger Nachrichten	-0.365578628	0
483748	1	05/11/2018	Der Standard	0.726357415	0
483754	1	05/11/2018	Salzburger Nachrichten	0.123916734	0
483755	1	05/11/2018	Salzburger Nachrichten	-0.032518302	0
483774	1	05/11/2018	Oberösterreichische Nachrichten	3.387446184	0
483815	1	05/11/2018	Kleine Zeitung	-0.403083801	0
483823	0	06/11/2018	Wiener Zeitung	-0.381444139	0
483852	0	06/11/2018	Der Standard	0.014567111	0
483856	1	06/11/2018	Der Standard	0.720035131	0
483902	1	06/11/2018	Kurier	-0.383925676	0
483911	1	06/11/2018	Kurier	-0.401764799	0
483924	3	06/11/2018	Kronenzeitung	-0.600624549	1
483957	1	07/11/2018	Wiener Zeitung	0.0693397	0
483971	1	07/11/2018	Tiroler Tageszeitung	-0.581393546	0
484012	1	07/11/2018	Salzburger Nachrichten	0.926420533	0
484042	1	07/11/2018	Oberösterreichische Nachrichten	1.27008891	0
484053	1	07/11/2018	Kurier	1.025047457	0
484094	1	07/11/2018	Kleine Zeitung	0.643236045	0
484102	0	08/11/2018	Wiener Zeitung	-0.509577556	0
484112	1	08/11/2018	Wiener Zeitung	-0.326075046	0
484121	2	08/11/2018	Vorarlberger Nachrichten	-0.888943717	0
484148	0	08/11/2018	Salzburger Nachrichten	-0.955608248	0
484190	0	08/11/2018	Kurier	-0.051082201	0
484200	1	08/11/2018	Kurier	-0.468466003	0
484437	1	10/11/2018	Salzburger Nachrichten	-0.279667153	0
484464	1	10/11/2018	Die Presse	-0.514203845	0
484535	0	10/11/2018	Kleine Zeitung	0.023623333	0
484561	1	11/11/2018	Die Presse	0.226781021	0
484563	1	11/11/2018	Die Presse	-0.649422209	0
484572	1	11/11/2018	Österreich	-0.342641959	1
484622	1	12/11/2018	Tiroler Tageszeitung	-0.648905465	0
484662	1	12/11/2018	Oberösterreichische Nachrichten	-0.581911686	0
484682	3	12/11/2018	Kronenzeitung	-1.938631582	1
484720	1	13/11/2018	Vorarlberger Nachrichten	0.418794762	0
484758	1	13/11/2018	Salzburger Nachrichten	-0.371466455	0
484811	0	13/11/2018	Kurier	0.996242162	0
484822	0	13/11/2018	Kurier	1.513577112	0
484894	0	14/11/2018	Tiroler Tageszeitung	-0.159220044	0
484904	2	14/11/2018	Der Standard	0.221411335	0
484951	0	14/11/2018	Die Presse	0.675927844	0
485037	0	14/11/2018	Kronenzeitung	-0.884577212	1
485137	1	15/11/2018	Tiroler Tageszeitung	-0.170302937	0
485212	0	15/11/2018	Die Presse	-0.393141337	0
485375	1	16/11/2018	Tiroler Tageszeitung	0.67428335	0
485381	1	16/11/2018	Der Standard	0.595694813	0
485404	1	16/11/2018	Der Standard	0.595694813	0
485478	1	16/11/2018	Oberösterreichische Nachrichten	-0.193865265	0
485586	1	17/11/2018	Wiener Zeitung	0.528773605	0
485589	0	17/11/2018	Wiener Zeitung	-0.373685275	0
485607	1	17/11/2018	Vorarlberger Nachrichten	-0.180578088	0
485608	1	17/11/2018	Vorarlberger Nachrichten	-0.621905851	0
485644	1	17/11/2018	Der Standard	3.256544369	0
485671	1	17/11/2018	Salzburger Nachrichten	-0.28343288	0
485691	1	17/11/2018	Die Presse	0.095679195	0
485746	1	17/11/2018	Kurier	-0.138575483	0
485785	1	17/11/2018	Kleine Zeitung	0.812151378	0
485840	1	18/11/2018	Kurier	0.289087784	0
485888	1	19/11/2018	Vorarlberger Nachrichten	-0.500711531	0
485949	1	19/11/2018	Österreich	0.134061507	1
485960	1	19/11/2018	Kurier	0.25210718	0
486002	1	20/11/2018	Wiener Zeitung	0.216271942	0
486040	1	20/11/2018	Der Standard	-0.037347385	0
486051	0	20/11/2018	Der Standard	0.530667991	0
486062	1	20/11/2018	Salzburger Nachrichten	0.417770971	0
486066	1	20/11/2018	Salzburger Nachrichten	-0.316136714	0
486068	1	20/11/2018	Die Presse	-1.048481288	0
486092	2	20/11/2018	Oberösterreichische Nachrichten	-0.53964859	0
486176	1	21/11/2018	Wiener Zeitung	3.859684863	0
486187	1	21/11/2018	Tiroler Tageszeitung	0.181058778	0
486221	2	21/11/2018	Salzburger Nachrichten	-0.673521963	0
486245	1	21/11/2018	Die Presse	-0.318428659	0
486264	1	21/11/2018	Oberösterreichische Nachrichten	1.790675561	0
486275	1	21/11/2018	Österreich	-0.577558938	1
486310	1	21/11/2018	Kurier	-0.228015063	0
486316	1	21/11/2018	Kurier	-0.228015063	0
486374	0	22/11/2018	Wiener Zeitung	0.02823705	0
486378	3	22/11/2018	Wiener Zeitung	-2.578746196	0
486429	0	22/11/2018	Der Standard	1.150645616	0
486445	1	22/11/2018	Der Standard	0.054397501	0
486471	1	22/11/2018	Salzburger Nachrichten	5.604858269	0
486500	0	22/11/2018	Oberösterreichische Nachrichten	2.714600925	0
486503	1	22/11/2018	Oberösterreichische Nachrichten	-0.683064991	0
486511	1	22/11/2018	Österreich	-0.341174426	1
486550	1	22/11/2018	Kurier	1.183296882	0
486565	1	22/11/2018	Kronenzeitung	0.072491826	1
486642	0	23/11/2018	Vorarlberger Nachrichten	-0.674080966	0
486668	0	23/11/2018	Der Standard	-0.822092488	0
486718	1	23/11/2018	Die Presse	-0.158622023	0
486777	0	23/11/2018	Kronenzeitung	2.54292089	1
486780	1	23/11/2018	Kronenzeitung	-0.014376747	1
486807	0	24/11/2018	Wiener Zeitung	0.715404115	0
486839	1	24/11/2018	Tiroler Tageszeitung	-0.296510127	0
486869	1	24/11/2018	Der Standard	0.321243422	0
486901	1	24/11/2018	Die Presse	0.991799082	0
486903	1	24/11/2018	Die Presse	-1.044077905	0
486918	3	24/11/2018	Oberösterreichische Nachrichten	-2.008493528	0
486919	1	24/11/2018	Oberösterreichische Nachrichten	0.185878079	0
486976	0	24/11/2018	Kurier	-0.245976958	0
486993	2	24/11/2018	Kleine Zeitung	-0.398305983	0
487085	1	25/11/2018	Kleine Zeitung	-0.595236787	0
487125	1	26/11/2018	Salzburger Nachrichten	-0.727707137	0
487147	1	26/11/2018	Die Presse	0.182916118	0
487191	0	26/11/2018	Kronenzeitung	-0.31154362	1
487197	0	26/11/2018	Kronenzeitung	-0.213652507	1
487239	1	27/11/2018	Vorarlberger Nachrichten	0.906574185	0
487287	0	27/11/2018	Salzburger Nachrichten	-0.463312109	0
487326	0	27/11/2018	Oberösterreichische Nachrichten	-0.747438793	0
487355	1	27/11/2018	Kronenzeitung	-0.662268333	1
487408	0	28/11/2018	Wiener Zeitung	-0.061340807	0
487413	1	28/11/2018	Wiener Zeitung	1.736362653	0
487437	2	28/11/2018	Tiroler Tageszeitung	-0.649422209	0
487459	1	28/11/2018	Salzburger Nachrichten	-0.596651385	0
487497	1	28/11/2018	Oberösterreichische Nachrichten	-0.504686314	0
487514	1	28/11/2018	Kurier	-0.58742007	0
487523	1	28/11/2018	Kurier	-0.756592561	0
487538	1	28/11/2018	Kronenzeitung	0.322378472	1
487627	1	29/11/2018	Salzburger Nachrichten	-0.25475952	0
487673	1	29/11/2018	Österreich	-0.30081821	1
487677	1	29/11/2018	Österreich	-0.614227984	1
487686	1	29/11/2018	Kurier	0.700714944	0
487695	0	29/11/2018	Kurier	-0.756007214	0
487697	1	29/11/2018	Kurier	0.700714944	0
487828	2	30/11/2018	Die Presse	-0.362318118	0
487859	1	30/11/2018	Österreich	-0.419666184	1
487955	0	01/12/2018	Tiroler Tageszeitung	-0.286770557	0
487976	0	01/12/2018	Der Standard	0.477742641	0
488139	1	02/12/2018	Österreich	-0.57054877	1
488160	1	02/12/2018	Kurier	-0.257341555	0
488183	0	03/12/2018	Vorarlberger Nachrichten	-1.255896867	0
488196	1	03/12/2018	Tiroler Tageszeitung	2.655147859	0
488199	1	03/12/2018	Tiroler Tageszeitung	0.295121156	0
488208	0	03/12/2018	Der Standard	-0.263452848	0
488221	1	03/12/2018	Salzburger Nachrichten	-0.791907463	0
488234	1	03/12/2018	Die Presse	0.291778887	0
488266	1	03/12/2018	Kleine Zeitung	0.378919296	0
488271	1	03/12/2018	Kleine Zeitung	-0.878147907	0
488295	1	04/12/2018	Wiener Zeitung	-0.729491327	0
488306	0	04/12/2018	Vorarlberger Nachrichten	-0.653819919	0
488344	1	04/12/2018	Der Standard	-0.184657622	0
488359	2	04/12/2018	Salzburger Nachrichten	0.703583264	0
488386	1	04/12/2018	Oberösterreichische Nachrichten	-0.2151133	0
488398	1	04/12/2018	Kurier	0.329704192	0
488407	1	04/12/2018	Kurier	0.329704192	0
488478	1	05/12/2018	Vorarlberger Nachrichten	-1.317198703	0
488500	0	05/12/2018	Tiroler Tageszeitung	1.521805348	0
488514	1	05/12/2018	Der Standard	-0.464120978	0
488532	1	05/12/2018	Salzburger Nachrichten	-0.204143347	0
488574	1	05/12/2018	Oberösterreichische Nachrichten	-0.645395082	0
488592	1	05/12/2018	Kurier	-0.240583328	0
488601	1	05/12/2018	Kurier	-0.240583328	0
488612	1	05/12/2018	Kronenzeitung	5.886343042	1
488619	1	05/12/2018	Kronenzeitung	-0.418957526	1
488626	1	05/12/2018	Kleine Zeitung	-0.293858744	0
488719	1	06/12/2018	Der Standard	0.409085776	0
488730	1	06/12/2018	Salzburger Nachrichten	0.528799346	0
488837	1	07/12/2018	Vorarlberger Nachrichten	0.946789128	0
488885	1	07/12/2018	Salzburger Nachrichten	0.473236156	0
488954	0	07/12/2018	Kurier	0.622548138	0
488956	1	07/12/2018	Kurier	0.303913068	0
488973	1	07/12/2018	Kurier	-1.060249823	0
489005	1	07/12/2018	Kleine Zeitung	0.571447259	0
489079	1	08/12/2018	Kronenzeitung	0.996902569	1
489166	1	10/12/2018	Österreich	0.149020825	1
489193	0	10/12/2018	Kronenzeitung	-1.4801613	1
489256	1	11/12/2018	Tiroler Tageszeitung	-0.886553735	0
489274	1	11/12/2018	Der Standard	-0.014094366	0
489296	1	11/12/2018	Salzburger Nachrichten	1.64343726	0
489357	2	11/12/2018	Kurier	0.213281291	0
489421	1	11/12/2018	Kleine Zeitung	0.607907728	0
489429	1	11/12/2018	Heute	1.107748983	1
489442	0	12/12/2018	Wiener Zeitung	-0.351288822	0
489450	1	12/12/2018	Wiener Zeitung	-0.49353089	0
489476	1	12/12/2018	Der Standard	-0.557419314	0
489502	1	12/12/2018	Der Standard	1.483281958	0
489504	1	12/12/2018	Der Standard	-2.048597116	0
489537	1	12/12/2018	Die Presse	-0.649422209	0
489553	0	12/12/2018	Oberösterreichische Nachrichten	0.308356959	0
489570	1	12/12/2018	Kurier	1.085754161	0
489571	0	12/12/2018	Kurier	0.441581856	0
489584	1	12/12/2018	Kurier	0.945544667	0
489642	1	13/12/2018	Wiener Zeitung	1.254851039	0
489673	1	13/12/2018	Tiroler Tageszeitung	0.496074667	0
489683	1	13/12/2018	Der Standard	0.614722319	0
489691	0	13/12/2018	Der Standard	-1.830628484	0
489804	1	13/12/2018	Kurier	0.084881637	0
489806	1	13/12/2018	Kurier	0.154868079	0
489851	1	13/12/2018	Kleine Zeitung	0.290963428	0
489874	0	14/12/2018	Wiener Zeitung	0.482187623	0
489885	1	14/12/2018	Vorarlberger Nachrichten	-0.658217629	0
489899	1	14/12/2018	Tiroler Tageszeitung	1.783035589	0
489902	1	14/12/2018	Tiroler Tageszeitung	0.832669101	0
489923	1	14/12/2018	Der Standard	-0.208678975	0
489927	1	14/12/2018	Der Standard	0.417215946	0
489930	0	14/12/2018	Salzburger Nachrichten	1.424913869	0
489936	1	14/12/2018	Salzburger Nachrichten	-0.156309921	0
490007	1	14/12/2018	Kronenzeitung	-0.340542914	1
490023	1	14/12/2018	Kronenzeitung	3.66450529	1
490048	3	14/12/2018	Heute	1.713422577	1
490056	1	15/12/2018	Wiener Zeitung	1.649959003	0
490064	1	15/12/2018	Wiener Zeitung	-0.141909133	0
490068	1	15/12/2018	Wiener Zeitung	1.050554492	0
490091	1	15/12/2018	Tiroler Tageszeitung	-0.079059447	0
490093	1	15/12/2018	Tiroler Tageszeitung	0.224148927	0
490096	1	15/12/2018	Tiroler Tageszeitung	-0.143878069	0
490118	0	15/12/2018	Der Standard	0.192718672	0
490119	0	15/12/2018	Der Standard	-0.219174429	0
490136	1	15/12/2018	Salzburger Nachrichten	-0.132280776	0
490137	0	15/12/2018	Salzburger Nachrichten	-0.132280776	0
490169	1	15/12/2018	Oberösterreichische Nachrichten	0.392066508	0
490176	0	15/12/2018	Österreich	0.800531821	1
490185	1	15/12/2018	Kurier	-0.202557833	0
490191	1	15/12/2018	Kurier	1.103741133	0
490197	1	15/12/2018	Kurier	-1.127961406	0
490206	1	15/12/2018	Kurier	-0.202557833	0
490224	1	15/12/2018	Kronenzeitung	0.351939536	1
490247	1	16/12/2018	Tiroler Tageszeitung	0.270289857	0
490270	1	16/12/2018	Österreich	1.247101768	1
490280	1	16/12/2018	Kurier	-0.499693292	0
490282	1	16/12/2018	Kurier	-0.56085017	0
490350	1	17/12/2018	Tiroler Tageszeitung	0.085074706	0
490394	3	17/12/2018	Österreich	-0.416241555	1
490415	0	17/12/2018	Kronenzeitung	3.513223824	1
490419	3	17/12/2018	Kronenzeitung	-1.335239475	1
490424	0	17/12/2018	Kronenzeitung	-0.649422209	1
490425	1	17/12/2018	Kronenzeitung	0.627552522	1
490438	0	17/12/2018	Heute	-0.416241555	1
490471	1	18/12/2018	Vorarlberger Nachrichten	0.543836084	0
490493	1	18/12/2018	Tiroler Tageszeitung	5.15999644	0
490503	1	18/12/2018	Der Standard	0.488327882	0
490551	1	18/12/2018	Die Presse	0.115996614	0
490564	1	18/12/2018	Oberösterreichische Nachrichten	6.629352701	0
490566	1	18/12/2018	Österreich	7.168502368	1
490598	2	18/12/2018	Kurier	0.401653268	0
490600	1	18/12/2018	Kurier	0.395983254	0
490622	0	18/12/2018	Kronenzeitung	-0.768238461	1
490657	1	19/12/2018	Wiener Zeitung	8.827794034	0
490667	1	19/12/2018	Tiroler Tageszeitung	-0.618469516	0
490672	1	19/12/2018	Tiroler Tageszeitung	-0.275516888	0
490676	1	19/12/2018	Der Standard	-0.003771327	0
490693	1	19/12/2018	Salzburger Nachrichten	0.207706319	0
490697	1	19/12/2018	Salzburger Nachrichten	-0.648463765	0
490703	1	19/12/2018	Die Presse	0.271330751	0
490709	1	19/12/2018	Die Presse	0.467663227	0
490719	1	19/12/2018	Die Presse	-0.484028426	0
490735	1	19/12/2018	Oberösterreichische Nachrichten	0.072058621	0
490743	1	19/12/2018	Österreich	-0.216941898	1
490784	1	19/12/2018	Kronenzeitung	-1.133634881	1
490804	1	19/12/2018	Kleine Zeitung	-0.542931702	0
490812	1	19/12/2018	Kleine Zeitung	-0.581451972	0
490834	1	20/12/2018	Wiener Zeitung	0.058543252	0
490854	1	20/12/2018	Vorarlberger Nachrichten	0.537174434	0
490861	1	20/12/2018	Tiroler Tageszeitung	-0.885571563	0
490884	0	20/12/2018	Der Standard	-0.52521139	0
490903	1	20/12/2018	Salzburger Nachrichten	-0.340349756	0
490920	0	20/12/2018	Salzburger Nachrichten	-0.444170059	0
490952	0	20/12/2018	Österreich	-0.116408309	1
490958	1	20/12/2018	Österreich	3.698017036	1
490964	1	20/12/2018	Kurier	-0.283912624	0
490966	0	20/12/2018	Kurier	-0.571187817	0
490969	1	20/12/2018	Kurier	0.425252601	0
491005	1	20/12/2018	Kleine Zeitung	-0.53271286	0
491011	1	20/12/2018	Kleine Zeitung	0.32509492	0
491015	1	20/12/2018	Kleine Zeitung	-0.141845771	0
491030	1	21/12/2018	Wiener Zeitung	-0.033315493	0
491045	1	21/12/2018	Tiroler Tageszeitung	-0.326892487	0
491076	3	21/12/2018	Salzburger Nachrichten	-0.790493453	0
491080	0	21/12/2018	Die Presse	-0.38663735	0
491082	1	21/12/2018	Die Presse	-0.1600771	0
491105	1	21/12/2018	Kurier	1.040627925	0
491116	3	21/12/2018	Kronenzeitung	-0.722587186	1
491145	1	21/12/2018	Heute	-0.264972709	1
491157	1	22/12/2018	Vorarlberger Nachrichten	0.025677281	0
491167	0	22/12/2018	Tiroler Tageszeitung	-0.495149432	0
491171	3	22/12/2018	Der Standard	0.454817561	0
491200	1	22/12/2018	Die Presse	-0.687691034	0
491229	1	22/12/2018	Kurier	-0.274540299	0
491245	3	22/12/2018	Kronenzeitung	-0.733710373	1
491273	0	23/12/2018	Österreich	1.218467991	1
491279	1	23/12/2018	Österreich	-0.285066113	1
491280	1	23/12/2018	Österreich	-0.285066113	1
491289	1	23/12/2018	Kurier	0.04161154	0
491313	1	24/12/2018	Vorarlberger Nachrichten	-0.424147861	0
491363	3	25/12/2018	Kronenzeitung	0.137065736	1
491368	1	25/12/2018	Kleine Zeitung	0.762677581	0
491386	0	27/12/2018	Tiroler Tageszeitung	-0.381649555	0
491406	1	27/12/2018	Salzburger Nachrichten	0.665380881	0
491412	1	27/12/2018	Die Presse	0.518553039	0
491424	1	27/12/2018	Oberösterreichische Nachrichten	-2.710401995	0
491456	0	27/12/2018	Heute	-2.126058815	1
491473	2	28/12/2018	Wiener Zeitung	-0.959501169	0
491481	1	28/12/2018	Vorarlberger Nachrichten	0.373728603	0
491491	1	28/12/2018	Tiroler Tageszeitung	0.678406869	0
491499	1	28/12/2018	Der Standard	0.052913669	0
491504	1	28/12/2018	Der Standard	1.174288489	0
491533	1	28/12/2018	Oberösterreichische Nachrichten	1.095496664	0
491570	2	28/12/2018	Kleine Zeitung	0.818796617	0
491571	1	28/12/2018	Kleine Zeitung	0.269563574	0
491616	2	29/12/2018	Tiroler Tageszeitung	0.296795899	0
491617	0	29/12/2018	Tiroler Tageszeitung	-0.133654095	0
491676	1	29/12/2018	Oberösterreichische Nachrichten	4.545627744	0
491690	0	29/12/2018	Österreich	0.108860497	1
491704	1	29/12/2018	Kronenzeitung	1.290973166	1
491730	0	30/12/2018	Österreich	0.833228728	1
491747	1	30/12/2018	Österreich	0.249987794	1
491931	1	01/01/2019	Kronenzeitung	-0.649422209	1
492032	1	02/01/2019	Österreich	-0.418383327	1
492055	3	02/01/2019	Kronenzeitung	0.766500013	1
492090	0	03/01/2019	Vorarlberger Nachrichten	-0.025302616	0
492162	2	03/01/2019	Österreich	0.042582138	1
492245	0	04/01/2019	Der Standard	-0.344894421	0
492306	1	04/01/2019	Kronenzeitung	-0.619661297	1
492401	0	05/01/2019	Die Presse	-0.011324454	0
492448	1	05/01/2019	Kronenzeitung	-0.577086543	1
492478	1	05/01/2019	Kleine Zeitung	-0.050118509	0
492525	2	06/01/2019	Kronenzeitung	-0.37227657	1
492538	1	06/01/2019	Kleine Zeitung	-0.38497793	0
492572	1	07/01/2019	Die Presse	-0.190341602	0
492718	1	08/01/2019	Kronenzeitung	1.015993877	1
492830	1	09/01/2019	Die Presse	-0.241063346	0
492891	0	09/01/2019	Kleine Zeitung	-0.370588312	0
492898	0	09/01/2019	Kleine Zeitung	0.172761445	0
492991	1	10/01/2019	Die Presse	0.072517202	0
493212	2	12/01/2019	Vorarlberger Nachrichten	0.451155001	0
493225	1	12/01/2019	Der Standard	0.886936303	0
493408	1	14/01/2019	Tiroler Tageszeitung	-0.055147497	0
493628	0	15/01/2019	Oberösterreichische Nachrichten	1.592675884	0
493720	1	16/01/2019	Wiener Zeitung	-0.429533158	0
493769	1	16/01/2019	Der Standard	1.191988871	0
493770	1	16/01/2019	Der Standard	1.191988871	0
493839	0	16/01/2019	Die Presse	-0.690659383	0
493854	1	16/01/2019	Oberösterreichische Nachrichten	-0.038055279	0
493861	1	16/01/2019	Oberösterreichische Nachrichten	-1.191276219	0
493873	1	16/01/2019	Österreich	1.332222555	1
493895	1	16/01/2019	Kurier	-0.468288892	0
493908	0	16/01/2019	Kurier	-0.952115152	0
493914	3	16/01/2019	Kurier	-0.468288892	0
493969	1	16/01/2019	Kleine Zeitung	-0.350777206	0
494068	1	17/01/2019	Der Standard	0.698839919	0
494406	1	18/01/2019	Die Presse	-0.614227984	0
495127	0	22/01/2019	Kurier	0.489889042	0
495324	1	23/01/2019	Die Presse	0.399103965	0
495378	1	23/01/2019	Kurier	-0.117718029	0
495498	0	24/01/2019	Der Standard	0.283993336	0
495506	3	24/01/2019	Der Standard	0.875611987	0
495507	2	24/01/2019	Der Standard	1.480803163	0
496050	2	26/01/2019	Kurier	0.081536161	0
496378	1	29/01/2019	Salzburger Nachrichten	-0.395981958	0
496419	3	29/01/2019	Österreich	11.14652233	1
496487	0	29/01/2019	Heute	-3.39277084	1
496534	0	30/01/2019	Tiroler Tageszeitung	-0.213154302	0
496740	1	31/01/2019	Wiener Zeitung	0.531516418	0
496872	0	31/01/2019	Österreich	-0.894245681	1
496925	0	31/01/2019	Kleine Zeitung	2.288079424	0
497058	1	01/02/2019	Oberösterreichische Nachrichten	-0.335221658	0
497277	0	02/02/2019	Kleine Zeitung	-0.388043154	0
497370	1	03/02/2019	Kleine Zeitung	0.47516268	0
497626	3	05/02/2019	Kronenzeitung	2.309404858	1
497648	0	05/02/2019	Kleine Zeitung	-0.80559525	0
497709	1	06/02/2019	Tiroler Tageszeitung	-0.308401861	0
497731	1	06/02/2019	Der Standard	-0.508259248	0
497782	0	06/02/2019	Oberösterreichische Nachrichten	0.588148481	0
497798	0	06/02/2019	Kurier	-0.501505949	0
497805	0	06/02/2019	Kurier	-0.501505949	0
497838	0	06/02/2019	Kronenzeitung	0.102023165	1
497930	1	07/02/2019	Salzburger Nachrichten	0.496601383	0
497951	0	07/02/2019	Die Presse	-0.243844036	0
497962	1	07/02/2019	Oberösterreichische Nachrichten	-0.142676968	0
498221	1	08/02/2019	Oberösterreichische Nachrichten	-0.19159618	0
498505	1	10/02/2019	Die Presse	0.401249931	0
498773	3	12/02/2019	Oberösterreichische Nachrichten	0.545066714	0
499061	1	14/02/2019	Der Standard	0.477493079	0
499075	1	14/02/2019	Der Standard	0.142144269	0
499648	0	18/02/2019	Der Standard	0.443831224	0
499728	1	18/02/2019	Kleine Zeitung	-0.658475037	0
499753	0	19/02/2019	Vorarlberger Nachrichten	0.138469966	0
500136	1	21/02/2019	Wiener Zeitung	2.752712332	0
500281	1	21/02/2019	Österreich	-0.362616025	1
500392	0	22/02/2019	Vorarlberger Nachrichten	0.776139733	0
500402	0	22/02/2019	Tiroler Tageszeitung	1.575004184	0
501413	1	28/02/2019	Tiroler Tageszeitung	-0.155148152	0
501531	1	28/02/2019	Kleine Zeitung	-1.101964417	0
501695	0	01/03/2019	Kurier	0.600212405	0
502080	1	04/03/2019	Heute	-0.109294791	1
502224	1	05/03/2019	Kronenzeitung	0.991582311	1
502247	1	05/03/2019	Kleine Zeitung	-0.684169109	0
502250	1	05/03/2019	Kleine Zeitung	-0.684169109	0
502282	1	06/03/2019	Tiroler Tageszeitung	-0.329652134	0
502589	1	07/03/2019	Kurier	1.011769858	0
502590	0	07/03/2019	Kurier	1.011769858	0
502619	0	07/03/2019	Kronenzeitung	0.58192839	1
503266	1	12/03/2019	Tiroler Tageszeitung	-0.74147945	0
503336	1	12/03/2019	Oberösterreichische Nachrichten	-0.144797828	0
503460	1	13/03/2019	Tiroler Tageszeitung	2.713576282	0
503493	1	13/03/2019	Salzburger Nachrichten	-0.519061875	0
503542	1	13/03/2019	Österreich	-1.133657654	1
503563	1	13/03/2019	Kurier	-0.542496938	0
503732	1	14/03/2019	Salzburger Nachrichten	0.189091551	0
504180	1	16/03/2019	Salzburger Nachrichten	-0.161360056	0
504208	1	16/03/2019	Die Presse	-0.464601133	0
504235	0	16/03/2019	Oberösterreichische Nachrichten	0.318875782	0
504719	2	20/03/2019	Der Standard	-0.111487065	0
505074	2	21/03/2019	Kronenzeitung	-0.315937822	1
505744	0	25/03/2019	Kurier	-0.191896844	0
506198	1	28/03/2019	Vorarlberger Nachrichten	-0.213583094	0
506393	1	28/03/2019	Kleine Zeitung	1.07803353	0
506715	1	30/03/2019	Salzburger Nachrichten	0.846862093	0
506926	0	31/03/2019	Kurier	-0.153323538	0
506927	0	31/03/2019	Kurier	-0.277590883	0
506962	0	31/03/2019	Kleine Zeitung	-0.034876864	0
