# Supplementary material for: A window of opportunity? The relevance of the rotating European Union presidency in the public eye
Source: Eur Union Polit. 2022 Dec 4;24(2):327–47. doi: 10.1177/14651165221142504 (PMC10189837; doi:10.1177/14651165221142504)
Supplement: sj-yml-9-eup-10.1177_14651165221142504 - Supplemental material for A window of opportunity? The relevance of the rotating European Union presidency in the public eye [file sj-yml-9-eup-10.1177_14651165221142504.yml]

seed1:
    relevant: 
        - [einstimmig, fortschritt, geschafft, höhepunkt, positiv, stark]
    irrelevant:
        - [absage, empörung, enttäuscht, kritisiert, negativ, reinfall]

target:
    eu_pres: [ratsvorsitz, ratspräsidentschaft, eu vorsitz, eu-vorsitz, vorsitz in der eu, präsidentschaft im rat]
